# Supplementary material for: Natural Cubic Spline Regression Modeling Followed by Dynamic Network Reconstruction for the Identification of Radiation-Sensitivity Gene Association Networks from Time-Course Transcriptome Data
Source: PLoS One. 2016 Aug 9;11(8):e0160791. doi: 10.1371/journal.pone.0160791 (PMC4978405; doi:10.1371/journal.pone.0160791)
Supplement: S1 Table — Table includes differentially expressed genes identified by spline regression and BETR methods. Additionally, a list of overlapping differentially expressed genes between both methods is included. (XLSX) [file pone.0160791.s002.xlsx]

## Sheet: spline
4060-200 (1 Gy)	20037-200 (1 Gy)	4060-200 (10 Gy)	20037-200 (10 Gy)
NCF2	FDXR	SLMO2	TRIAP1
BBC3	BBC3	HK2	BBC3
UBD	VWCE	PTK2B	C9orf169
BLVRA	PHLDA3	PHGDH	PPM1D
GDF15	SCARF2	BBC3	DDB2
IL4I1	HIST1H4C	LDHA	SPATA18
BLOC1S2	PCNA	KIF11	PCNA
PHPT1		BLOC1S2	BLOC1S2
CFLAR		GINS2	PIDD
GINS2		KIFC1	HES2
DDB2		MCM6	VWCE
HLA-DQA2		ARSA	CDKN1A
TRIAP1		PTMA	PHLDA3
SIDT2		PRC1	TNFRSF10C
TNFSF9		EIF4EBP1	TRIM22
PHGDH		SET	RINL
RGS16		TPI1	KANK3
FDXR		MCM4	MDM2
SLC2A6		UBD	XPC
GADD45A		ANP32E	ITM2A
HIST2H2BF		CDCA7	PLK3
TRAF1		HIST1H2AI	ANKRA2
PLK3		C17orf82	SAC3D1
MVP		H2AFZ	EI24
TNFAIP8		MDM2	NTN1
HIST1H2BK		HCAR3	FDXR
ANP32E		PHPT1	MYO1A
TRIM22		TMEM97	ASPA
PHLDA3		RIMKLA	CCDC90B
TP53I3		TRIAP1	RRAD
HIST1H2BI		TRAF1	TNFRSF10B
TNFAIP3		KIF23	TM7SF3
SOCS1		MKI67	LCE1E
HIST1H2BC		HIST1H4C	PLXNB2
DACT1		TRIM22	CUL9
PTPRS		ESPL1	DQX1
HIST1H2AC		FAS	PGF
HIST1H2BM		BUB1	EBP
CDCA7L		NCF2	FAS
TRO		HNRNPAB	GLS2
HIST1H2BG		HMGA1	GDF15
TM7SF3		TACC3	PHPT1
FAS		CDC7	ATP6AP2
IER3		SMC3	ATP1A1
BAIAP2L1		BAIAP2L1	CDCA7
HIST1H2BD		TFDP1	MLF2
CASP4		PRIM1	LAT2
TRMT5		RIN1	FOSL1
TRAF4		HIST1H1B	LIF
BCL2A1		PEG10	EDA2R
HLA-DOA		NDC80	PVRIG
HIST1H1E		GEMIN4	PLEKHO1
HIST1H2BJ		SLBP	C1orf183
IGFLR1		PAICS	EBI3
RGS1		KIF2C	PPRC1
HIST1H2AM		CDCA7L	APOBEC3C
TRAFD1		CKS1B	KIAA0284
NLRP7		ASF1B	MAGOH
C1R		HIST1H4L	ZC3H7A
MREG		DEPDC1	MRPL49
C10orf10		POT1	SMPD3
PMAIP1		PRKDC	NOP56
GPR183		FDXR	ATF4
HIST1H2BH		GTF3A	FBXO22
F11R		ING2	AMZ2
IFIH1		BNIP3	SESN1
HNRNPAB		LCE1E	TNFSF9
LPXN		DDB2	ACTA2
SLC38A5		TPX2	MICALL2
LMNA		CDCA3	SH3BGRL
TRPV2		HIST1H4B	RETSAT
NFKBIA		SHMT2	ID3
IER5		MCM2	FAM46A
KRT17		CENPA	TTYH3
C10orf99		HIST1H3B	SCRIB
HIST1H2BB		CR2	CCNG1
GGTLC1		NTN1	LCE1C
SCN3A		TRAF4	PRODH
LAMP3		TMEM175	MCM6
HPDL		IER3	DCP1B
TNFRSF14		CCNA2	SUB1
MCM3		SOCS1	FHL2
PHF19		ADA	PSRC1
ZMIZ2		DRAM1	CCR7
QSOX1		HIST1H2AK	PTBP3
HIST1H4H		RFTN1	RRM2B
TNFRSF10B		UBE2S	TP53I3
SERPINB9		CDCA2	LBR
PLXNB2		SRSF2	IFIH1
HIST1H3B		CDC20	ASCC3
HIST1H2BO		HIST1H2AH	CHST6
PRB1		LRRC20	UHRF1
UBL4A		CENPF	CD70
HIST1H2AK		POLD3	VPS37D
DRAM1		UBE2C	CCNK
NEU1		C9orf140	TMEM68
HIST1H4K		PHF19	RRS1
TNFAIP2		LIPA	PAK1IP1
HIST1H1C		TTLL12	F2R
HIST1H2AJ		CDCA8	GINS2
FEZ1		FBXO5	PTP4A1
HIST1H2BF		FEN1	PODXL
MZB1		STMN1	KLK1
CDKN1A		TNFRSF10C	DUSP14
FUCA1		MIF	RGS16
CCDC90B		IL4I1	NTPCR
HIST1H2AL		FAM72A	GABARAPL2
SET		CDKN3	PRKAB1
ZER1		SLC19A1	ITGA4
CAMP		BUB1B	CCNB1
FEN1		GDF15	LCE3B
CCR7		NCAPD3	NASP
COMMD1		CDK1	ANAPC1
EGR2		PGK1	TMEM57
HIST1H2AE		MCM7	C11orf83
H2AFZ		FUCA1	TCF3
CHAF1A		HOXA10	CDV3
SYNGR2		HIST1H4D	RPS27L
PLP2		XPOT	EPS8L2
HIST1H2AI		TNFSF9	ZNF79
PRDM1		MSH6	SEC31A
HIST1H2AD		CHEK1	NINJ1
RPS6KA1		INCENP	C19orf48
EIF4A3		ACTL6A	DYNC1H1
EMX1		HIST1H2AJ	CCP110
HIST1H2AH		PLCXD1	CDK2AP1
ZWINT		FAM111B	HCAR3
TAP1		CTNNBIP1	NSF
PTMA		KIF20A	SLBP
HMGB1		NUSAP1	KIAA1671
HIST1H4D		PHLDA3	PTMA
HIST1H4E		TK1	SIGLEC14
XPC		HMGB2	ADRB2
OR2M7		KIF15	HMHA1
ANP32B		HNRNPR	SLC35E3
ACTA2		PLK3	BAG2
SERTAD1		RRM2	PCNP
ICAM1		EBP	C15orf23
ARSA		HJURP	AEN
MCM6		E2F2	DSE
C17orf99		YBX1	NOP58
MKI67		HIST1H3H	CCDC85B
PRIM1		AMD1	REEP5
UNG		TNFAIP2	CASZ1
SYTL1		TRMT5	RHOBTB2
IL1B		RGS16	ANKRD65
SIGMAR1		PFKP	CSDE1
ZFP36L2		GM2A	RNF19B
ZFP36L1		SGOL2	NOP16
BUB1B		DLGAP5	CEACAM1
COG8		PBK	SELT
TOB1		LCE1C	PLEKHF1
HIST1H2AG		DCP1B	A4GALT
ASNS		HIST1H2AB	PAK2
ITM2B		CHAMP1	NADSYN1
JAK3		DUT	CFD
IL3RA		CCNB1	SNRPD1
CDC42BPB		OR2M7	GEMIN4
OTP		AURKA	RBM27
MAD1L1		CD44	APOBEC3F
PLK2		BIRC5	TLR7
RPS15A		C10orf10	MGRN1
ADPRH		GNS	BTF3
FBRS		C13orf27	PLK2
RFTN1		ATAD2	GNS
BASP1		TMEM109	RACGAP1
MCM7		MVP	GAMT
MCM4		AURKB	GNB2
SEPW1		PXMP2	AMD1
C11orf83		RNF26	TFB2M
FKBP11		IRAK2	RALGDS
LY96		ADPRH	ZNF467
PCNA		DEPDC1B	MPV17
CENPM		NADSYN1	TIPIN
AIF1		HIST1H1E	PRKX
SSTR2		GRN	ASCC1
CYS1		REEP2	E2F7
CCL4		CCT7	ST13
FTH1		HPDL	EFNB1
C17orf87		SALL3	FUCA1
NINJ1		FAM21C	LCAT
RASSF1		LMNB1	TRIP13
ADAM8		IER5	STAT3
GM2A		MCM3	SYTL1
FAM206A		FAM129A	TMEM109
PHLDB3		SREBF1	OR11A1
RMI2		XPC	HMGA2
PRPF6		FBL	C12orf45
GPX1		CKAP2L	PLXNB1
PAK1		MCM10	NKX2-5
BTG2		NPM3	CDC20
HIST1H1B		GTSE1	C18orf56
APOBEC3C		AAK1	MCM3
CIITA		HIST1H3D	MAPK11
SGK223		TP53I3	NOC3L
ISCU		SSRP1	GNL3
HIST2H2AA4		MAD2L1	DARC
SRGN		DEK	ZFP90
IFIT1		CHST6	ZBED1
SLC22A18		LAMP3	SESN2
PML		HIST1H3E	GCH1
CD83		WHSC1	POLH
IFIT3		HIST1H2AG	ABHD4
JAK2		TMEM30A	IER5
TRIP4		RACGAP1	G2E3
PEG10		ZER1	ATG16L2
CCDC88B		HIST1H1D	PPIP5K2
MTMR2		METAP1	KCNQ2
PARP1		HIRIP3	NT5C
HIST1H1D		CECR5	SRSF7
F13A1		PGAM1	PIGW
MKNK2		VDAC1	DRAM1
BIRC3		HIST1H3F	SCARF2
XRCC3		LBR	TGFB1
HIST1H4C		SIVA1	USP1
CYTH1		CHAF1B	UNG
EFHD2		ITPKC	DAZAP1
TNFSF13B		FEZ1	DUX4L4
FBXW7		PARP2	ATG4D
ATF3		LDHB	MAMDC4
MDM2		SPATA18	HIST1H1D
HIST1H2AB		ASNS	EBNA1BP2
PLEKHO2		HNRNPD	RANBP10
POMGNT1		FRMD8	EXTL3
FBXO22		RNASEH2A	RNF126
SRA1		PAPLN	FBXO44
C17orf82		HIST1H2BF	AKIP1
SNN		EPRS	GAK
WDFY4		HIST1H4I	TRIM65
HCLS1		MTFP1	TAX1BP3
SOCS2		GAPDH	FIP1L1
HIST1H3H		PYCR1	SMN1
GSN		LPXN	CA6
SLC7A5		NINJ1	ZMAT3
STAG3		KIF3A	FAM78A
NCL		TOP2A	C10orf10
PRSS36		TP53INP1	ATF3
C1orf85		PM20D2	UBE2S
KIF11		BANF1	TBCE
ABCA6		RFC4	MSH6
EDA2R		RFC5	FASN
C5orf62		PSAT1	TMED2
VAMP5		RAD21	OXER1
IGLL1		UBE2T	BUB3
BHLHE22		CDC45	C5orf32
RELB		PPIA	WIPI1
C9orf7		TNFSF4	KCTD1
MSH6		FGR	TTC5
CD40		HIST1H2AM	FLJ22184
PUSL1		RANBP1	TERF2IP
SDF2L1		S100A5	NUDCD2
CRIP1		F11R	FADS3
SLC17A9		HIST1H2AL	LYNX1
GIPC1		CDCA5	GSS
HNRNPA2B1		SLC38A5	SERTAD1
SESN2		REEP4	CLP1
PLEK		SPAG5	MKI67IP
NTPCR		TRIP13	LRPPRC
HMGN2		EXOSC8	MRPS17
HIST1H3G		ASB10	SRP68
PIDD		TNFRSF14	YJEFN3
BRI3		CBX5	PTPLAD1
LACTB		TNFAIP3	CABYR
RELT		TM7SF3	SAMM50
PRRT3		MAL	RPS6KA1
STMN1		CEP55	NOM1
EFCAB4A		RHEBL1	HNRNPH1
RNASEL		HAUS8	SNX2
PYCR1		FANCI	WHSC1
GRN		HIST1H4K	ATP1A4
SGK1		CCDC85B	CAP1
FAM21C		RBBP8	BTBD10
SHMT2		CCDC90B	ACTN4
FANCI		MIS18A	CKS2
HIST2H3A		C9orf169	SDCCAG3
BAZ1B		NEK2	FEZ1
PRKCZ		GADD45A	POLR3H
PDIA3		POLE3	ICAM3
IFI30		PLK1	CD3EAP
MAGEA6		USP1	DHX33
RHPN2		E2F7	CENPF
EIF4EBP1		MTHFD1	HDLBP
TTLL12		MRPL11	WSB1
SYNPO		FABP5	CEBPD
PTRF		FAM72D	GAR1
CCL17		SIDT2	NUDT15
RFC4		PAFAH1B3	ACTR3
HIRIP3		ASPM	TYMS
CD44		RRAD	ZMYM3
FCRLA		CDK4	IER3
HIST2H2AB		FAM102A	URB2
HIST1H4A		IARS	ANP32E
FAM107B		DHFR	LLPH
PAICS		SLC2A6	UBE2C
MAP2K3		RASSF1	HIST1H2AB
KLC2		PDXK	DPM1
TNFRSF4		SIGMAR1	BAX
SPECC1		HIST2H3A	AGRN
MELK		APOBEC3F	BIRC5
TIMP1		RPS27L	NUP35
HIST2H2AC		CDKN2C	IP6K1
LYSMD2		EXO1	PLEKHG3
MIIP		SKP2	KIAA0020
IFI6		ITM2B	ARHGAP11A
SMC1A		SORL1	RRP9
HIST1H4L		EDA2R	TBL2
AHRR		TECR	SCP2
RSU1		E2F1	RIN1
KDELR2		ARMC5	EPHX3
NADSYN1		GINS1	TCF4
HIST1H4I		PUSL1	SFPQ
TK1		MYBL2	MAP7D3
DENND3		PPP1R14B	ZFYVE1
NT5DC2		IFIT1	CIC
FBXO5		NUF2	GFOD1
CDCA5		DONSON	KPNA2
BCLAF1		MTHFD1L	LIPA
E2F2		VEGFB	AP1M1
ZNF444		CENPH	C20orf160
FSCN1		RTP4	NUFIP1
RASGRP4		MCMBP	TBC1D2B
NTRK2		ADAMTS7	TRA2B
PRKAB1		HNRNPF	MAD1L1
ANO10		SNRPB	MYL12A
CHDH		CCNE2	C15orf39
CXCL10		RBBP7	YBX1
FANCG		BCL2A1	C4orf43
CD53		CCR7	VSX1
GNS		YPEL5	RHOC
CPNE5		POLD1	SDHA
PSAT1		UNG	C17orf82
CHEK1		SMC4	VRK1
RASSF4		SOD2	SAAL1
ADA		NEU1	SLC12A4
TFAM		MELK	UQCC
IFI27		ANXA4	SNX21
CDCA7		RELB	SMAD5
ACBD6		HIST1H4H	NOTCH1
PRC1		HIST1H2BB	HJURP
APOBEC3F		RINL	HNRNPR
PAPLN		YWHAZ	FAM58A
TCF7		EIF4A1	PLK1
GINS1		DCK	EXOSC8
KLRG2		ANLN	CDCA8
AMPD3		UCK2	C18orf55
GGT1		YDJC	RAB1A
TNF		HIST1H2AC	IPO5
RARRES3		PDSS1	PFKL
NOP16		PAXIP1	REEP2
CDC45		TTK	MAK16
HIGD1A		FOXM1	NUP107
SLBP		KRT17	FAM116A
GCH1		HIST1H3G	C11orf24
HIST2H3D		KIF22	ZFAND5
TSEN54		MAP2K6	ZNF385A
CABYR		CBFB	C16orf54
PITPNA		SYTL1	CDC42EP5
TBXAS1		ANP32B	MCMBP
MGST1		WBP11	POLR3G
LGALS9C		SPC25	SRSF10
IRAK2		CKAP5	TMEM151B
ALOX5AP		MCM5	HIST1H2AJ
PXN		CDKN1A	CDC42EP4
AIM1		MYL5	HMGB2
HIST1H3F		HIST1H4A	PRKCD
GAR1		ODC1	REV3L
MTHFD1		C1orf122	MCM7
STAC3		YEATS4	TROAP
PRIC285		UHRF1	SSB
IGBP1		POLE2	GPR172B
NDUFS1		ZC3H7A	ADCK3
HSP90B1		ATP6AP2	NXT1
PPIB		CSE1L	EIF3F
ENOSF1		SAMD9L	UTP15
EBI3		CENPE	CDCA2
LRRC59		GMPS	HPDL
CBX1		GPR137B	ADIPOR1
GGH		MRPL17	CCDC86
RPS27L		THOC3	SNAP47
C9orf169		SAP30	HIST1H2AK
HPRT1		HIST1H3J	FOXP4
DNAJB2		ACTA2	UTP3
UNC13C		MGRN1	DCAF13
ZC3H7A		PKP4	MRTO4
LRFN4		HIST1H4E	TARDBP
CCND2		TROAP	SNRPF
S100A11		MSH2	WDR3
MED30		HMGN2	NFKBIL1
ACTR2		ARL6IP5	MSTO1
SLC29A1		INTS10	TNFSF4
ADAT3		HLTF	RANGAP1
TP53INP1		TRPV2	PGAM1
KHSRP		NCL	ACTR6
RRM2		TUBB2A	F11R
NASP		TAF15	HMX1
NCAPD3		GGH	POLE3
LRMP		SLC7A5	E2F1
ZNF79		SKA1	MCM5
HIST1H3D		POLR2F	ZBED4
EBP		EXOSC2	ENTPD1
DUT		DUSP14	LYAR
DCP1B		MZT2B	TBX21
SP100		KCP	SLC35F2
POLD4		CDC25A	CDC25A
SMEK1		MXD3	ARL13B
TXLNG		TRA2B	PYCR1
LPGAT1		FXN	DLG5
FRMD4A		NOP56	CELSR1
RAB7L1		BUD13	CCT2
ALCAM		C9orf173	ACBD6
IGLL5		SAT1	ATG4B
HNRNPA3		DHX15	DKC1
UGT2B10		CENPN	OTP
NEIL1		RNASEH2B	CEP97
MARK3		MUC6	LAS1L
CHI3L2		HIST1H4F	PAXIP1
RPS19		MMRN2	MCM4
TOX2		SESN2	WBP11
C1orf183		CHD1L	LSM2
MCM8		RRM1	PTRH2
ABHD14A		PROCR	EEF1A1
DEK		MREG	ZHX1
PIM2		STRA6	LHX3
HS3ST1		SESN1	ANAPC4
HIST1H3E		CCNB2	DDX28
CCDC28B		KLK1	ATP13A3
PGRMC1		NSF	EIF2AK1
RECQL4		PGF	HIST1H2AM
TMEM173		H2AFX	OXA1L
WDR91		TCF3	HNRNPL
HIST1H3J		HMGB1	BTK
SBF1		DTL	RTN4
PARP10		STRA13	C16orf88
CHCHD7		SRSF7	IL16
JPH4		ABAT	XRN2
KIF15		ARRB2	BRCC3
SAT1		PLEKHO2	MAP2K2
GNAZ		C15orf23	CCDC94
GANAB		BAZ1B	DDR1
RAB9A		PQLC2	RANBP1
SNX11		CTSZ	HIST1H2AI
CAST		SNRPD1	ACADVL
PRDX6		HNRNPU	KRT17
CAPG		HIST1H2BJ	HMG20B
CCL5		BTG2	XRRA1
FKBP2		C21orf91	ERP44
PLA2G16		TNFAIP8	EIF4E
HIRA		OBFC2A	PSME1
SORL1		B4GALT2	RBM39
RRM2B		LGALS9C	LTV1
C17orf63		GMNN	GADD45A
NCR3		TRIM28	MAT2A
MRPS34		IFRD2	CENPA
FAIM3		TBC1D13	BHLHE23
CXCL16		RABEP2	GRPEL1
LPIN3		PTP4A1	GTPBP4
CHST6		STX12	SYNCRIP
CKS1B		NLRP7	PRR25
TMEM57		SLC38A2	PRPF19
TACC3		LMNA	PHRF1
BCHE		NUP43	GLRX5
TMEM97		ICAM1	MR1
FOXI2		CD320	TPP1
SHCBP1		HIST1H1C	MYBPC2
LY86		NCAPG2	RFNG
SRSF11		TBXAS1	ABI3
TNIP3		ANKRD37	SLC19A1
RAD54L		TRIP4	HNRNPD
SF3B5		HIST1H2BL	SMARCA2
GAA		SLC38A6	FAM64A
RBM5		SMS	2007-09-01
TEN1		DCUN1D3	PAPLN
ANKRD37		ANXA5	KIF5B
SLC19A1		SNRPD2	ITPR2
DSE		BFSP2	NHP2
TRAM1		CALHM3	FXR1
ATXN3		ACP5	ATP6V1F
TMIGD2		ZWINT	SMTN
KCNK5		C12orf52	SLC38A1
ATAD2		KRTAP4-11	C13orf27
FXYD2		ARL8A	TSPAN33
RNF19B		PRMT7	RAB21
JUN		COG8	UBE4A
AGPAT3		IGFLR1	TSPAN14
SMC4		DDX39A	SRGN
IL23A		MLF1IP	SPTAN1
NOLC1		TUBA1B	STK17B
GPRC5C		NUDT21	KIAA1430
TUBB2A		ENOSF1	NIPA2
DTL		NFIC	DHRS3
GATSL3		ABCA12	GM2A
GLTSCR2		MRPS26	GTF2F1
TMEM217		STIL	TMEM168
AEN		KIAA0284	FJX1
RRAD		C11orf83	DNAJC10
WDR81		DDX55	CD82
DPM3		C9orf142	TMEM85
DTX2		TSPYL1	INSIG1
GEMIN5		CACYBP	IARS2
EZR		GIPR	SLC17A9
CCNA2		GPR160	ARSB
TMEM107		CD83	BCLAF1
RGS3		C1R	APTX
ARL6IP4		CLEC16A	MRPL10
RBBP7		CALM3	LBX1
RUNX3		NRM	CHCHD8
TBC1D10C		BUB3	TP53INP1
ASB2		TUBA1C	NGDN
A1BG		ZNF79	EEF1E1
CCDC86		GPSM2	TSFM
LTA		MCM8	CCDC59
SHISA4		ANKRD33B	CENPN
PCNXL2		PIM1	RNF138
SLC39A13		RBMXL1	LAPTM5
UGT2B15		TUBA1A	ARPP19
TNFRSF10C		TOR3A	KLF2
HSP90AA1		ALOX5	GNPAT
NUCB2		HMGXB4	SHISA4
MCM5		DSE	LRP3
EDN1		SP110	DUT
SAP30		CCDC99	TOMM5
PTPN11		PGRMC1	ANP32A
ZNF428		BIRC3	CDC16
CISH		UBA2	C17orf79
UBE2T		SHCBP1	ENO2
FAM156A		GPI	STK11
CDK7		CDT1	FAM72D
STAT6		CEACAM1	KRTAP2-4
WFDC2		STK10	DNAJC2
CDK4		SLX1A	WDR12
TRIP13		TTPAL	GRN
S1PR2		GUK1	UBXN8
STRA13		RALGDS	TRAF4
FABP5		IL27RA	LGMN
ANXA5		RAD51	C17orf81
NECAP2		ECI1	MTDH
CRYM		ENTPD2	RTN4IP1
TPX2		SMC2	GALNT10
TANK		CAD	METTL16
AP1B1		TMCO6	KIF23
EXOSC2		BCAS1	PRPF38A
UCHL1		NASP	ILF3
TCTN3		ITGB1BP1	DEPDC1
ARPP19		TOLLIP	HIST1H4C
KIFC1		TANK	RPL23A
GPHN		CCDC109B	ITPKC
TMEM30A		NPM1	PLAC8
DCUN1D3		HAT1	AKAP1
SIRT5		DKC1	ABCA7
HADHB		RFC3	RASGRP2
HIST1H4J		SUV39H1	C20orf27
KRTAP19-2		PRPF19	ABCA12
GBE1		ENO1	HSP90AA1
EXOSC8		U2AF2	EIF4G2
IMPA2		H2AFY	IKBIP
FTL		CCNF	STK24
PIGT		GSN	PRICKLE3
ANKRD33B		HIST1H2AD	NDUFC2
TAPBP		PMAIP1	EXOSC2
MYH10		ICAM4	NLRX1
STK10		ILVBL	RNF26
RAB8B		HIST2H2BF	UNC119B
TLR9		HN1	POP7
BCL2L12		EIF4A3	HIST1H1B
SLC35F3		NT5DC2	UBE2J1
CDCA3		ZNF446	SARNP
PXMP2		BASP1	ZNF561
HDGF		ARL6IP6	CD74
PPM1D		HIST1H2AE	PDIK1L
PEA15		RPS6KA1	PTPRCAP
PTP4A1		PPAT	SP100
COX5A		SNRPE	ZNF254
IARS		GZMM	MRPL19
C6orf125		ISCU	PARN
HNRNPD		CHMP4B	SMC5
HIST1H4F		FAM136A	DPEP3
GPER		ZC3H18	AAK1
MCM10		C20orf27	NBPF10
NAGK		KIF14	CDK16
APOBEC3H		TOMM5	POU2F1
LASP1		GART	RNASEH2B
CT45A1		TNFRSF10B	FNTB
GPR68		FAM57A	HIST1H4L
SNRPD1		NUP205	USP13
DDAH1		HMGN1	PSMD7
SMC2		PSIP1	LATS2
CES1		HNRNPA2B1	IGBP1
NUP85		MEA1	TTLL12
POP7		KLLN	DTYMK
SREBF1		ABCA6	EEF2
AP1S2		UBE2I	SLC38A5
LMNB1		CHAF1A	BRIX1
ITGA9		SCN3A	RIMKLB
OSTF1		SNRPF	KIF20A
H3F3A		DENND1C	FTSJ2
HLA-DPB1		SEMA7A	NUF2
MGMT		AIM1	YWHAH
B4GALT2		PARP1	C12orf54
PDAP1		ZMIZ2	USO1
IGSF9		NTPCR	PGD
CTSH		GADD45G	RG9MTD1
DPEP3		KIAA0748	SOCS1
POLE3		TMEM57	CEP55
SLC3A2		PGM1	NPM1
MLF2		DDR1	ZNF208
GPR132		MIPEP	TOR1A
HIST1H2BL		GMIP	DDX27
TBC1D13		C1orf174	GRIN2C
SCHIP1		IL4R	ZC3HAV1
KIF22		EBI3	HN1
SYNJ2BP		SMYD2	FRMD8
P4HB		CCT4	BHLHE40
PARP2		CBS	SFXN5
TTYH1		POLD4	SRSF3
TRAPPC6A		GRWD1	HIST1H2AH
BCL3		PPIAL4A	EXOSC3
NOTCH2NL		CENPM	RBM14-RBM4
BZW2		ICAM3	ARAP1
LCE1A		LSM12	KPNA3
CKAP4		KIAA0415	STAG1
IL4R		PTTG2	LIG1
TMEM109		SLC7A1	GNE
SPAG5		RFC2	RASA3
ASF1B		TMSB4X	UGT1A6
TNRC6C		CUL9	RHEBL1
LGALS1		FAM189B	C20orf72
CD244		FKBP4	PPHLN1
RPS3A		TOE1	KANSL3
TUBB6		TMEM127	ING5
EVL		GPX1	UBIAD1
DDX55		MX2	ITGA9
HMBS		MTA2	SNX14
PTBP3		UBL4A	SNRPD2
PTPRU		PDK1	ACAD9
CDC25B		ACTB	HRAS
SSRP1		RAD51AP1	UBE2G1
AGRN		POU5F1	CCNF
MGRN1		BORA	MLF1IP
GMNN		SERPINA1	TRIOBP
GIMAP5		H2AFV	CCDC23
CBS		PIDD	NPB
TXNDC5		RNF5	PSMG4
PFDN5		HIST1H2BE	SRSF2
RAN		MRPS2	ORAI3
SESN1		NUP155	C11orf80
DDX58		SH2D5	PACRGL
TSPAN33		TUBB	AGPS
ELMOD3		HMMR	NEK2
SDSL		RPL17	NF2
SLFN12		PRELID1	SQLE
MRTO4		ABHD11	GIMAP6
VASP		TOB1	PDCD5
QARS		CLNS1A	STAM
GH2		IMPDH1	SMC1A
TTPAL		POM121L12	PARL
PPP1R14B		FAM46A	MBP
PTRHD1		COG1	VASP
MXD3		ZC3H12C	BTG2
DIAPH3		C16orf59	CISD3
DENND5A		TNXB	SHISA5
DEPDC7		FBRS	DENND2D
CHAF1B		KIAA1671	ADA
AMD1		DIAPH3	MGAT2
S100A5		ATIC	U2AF1
C1orf122		APOBR	IRF4
EXOC7		MAD1L1	EIF4A1
TPRN		C9orf7	USP33
LANCL3		RAN	NCL
CCL16		TMEM48	MTMR4
HIST1H4B		CTNNAL1	PIGM
ATP6V1A		TIPIN	TAMM41
AP3S1		SLC16A3	ZBTB4
DZANK1		YWHAH	TIMM10
NR2F6		RFFL	CDC5L
NSF		XRCC6	MEGF8
GLUL		C9orf40	KIAA0513
HLA-DQA1		ATP6AP1	ZNF446
RFFL		PPRC1	PLK4
ZMAT3		C1orf135	TRA2A
LYPLA2		HIST2H3D	KHDRBS1
ZC3HAV1L		HIST2H4B	NUP160
CD96		GIPC1	C12orf52
PIM3		LOC389493	HIST1H2AD
CCL24		LRRC59	ATP6V0D1
SCRIB		LAS1L	CHEK1
SNX8		PSRC1	SUZ12
RPS29		WBP1	SORD
GMIP		FANCG	MCM2
WDR90		PLEK	POT1
LLGL2		U2AF1	ACER2
ARSD		TRAM1	NUP54
TTC15		MRTO4	TNFRSF10D
CCNE2		GPHN	C1orf131
ROMO1		RPL13A	TMEM88B
C12orf24		CD3EAP	SMS
CTNNBIP1		PLXNB2	C18orf1
C10orf76		SNX22	UBC
KIAA1539		EEF1E1	TAP1
HEY1		POLA1	MRPS35
VAV2		IFIH1	ST8SIA3
CXCR5		TIMM10	CDKN3
CDC20		ILF2	RPL13A
SORD		HIST1H2BK	THUMPD1
INPP5D		CSF1	CHST7
POLD2		FCGRT	MARK3
RASSF2		HAUS7	GNB1
SMC3		ANAPC1	TPRKB
FOSL1		ATF3	ZMYND19
ACAP3		FDPS	MAPK13
DNAJC10		PICK1	ZNF593
HLA-DRA		TNRC18	EEF1D
LTBP4		FHL2	LIMD1
LCK		NME2	ATP6AP1
SNX15		PHF21B	MDFIC
CLDN14		SLC1A5	PPP1R15B
CDT1		IFIT3	TMEM209
KDM2B		HIST1H2BC	NOP14
CXCR4		SF3A2	SPTLC2
HGS		RNMTL1	NSDHL
CYP27A1		ME2	DUX4
KRBA1		KIAA0922	PCSK1N
PTDSS1		C12orf75	MFI2
RASAL3		NET1	SET
DUSP4		ARHGAP11B	ARPC5
GABARAPL2		ATP7A	ACTL6A
HIST2H4B		RNASET2	KIF14
SAT2		HLA-DOA	DHX29
KCNJ12		TMEM209	EIF1AX
FMNL3		GRIN3A	SLC25A33
CIRBP		PTBP3	ZBTB20
C16orf57		RPS15	BTG1
CD3EAP		MAMDC4	PPP1R14A
PPRC1		C16orf88	USP11
TUBA1B		HAUS1	ZNF740
FADS1		SP100	CCNYL1
STARD10		RFX5	RRP15
FAM22G		FBXO22	C20orf111
APOBR		OXER1	UBD
PRPF19		IFNAR2	HDAC3
ODC1		DNAJC9	P4HA2
UXS1		GAK	SLC7A6OS
CD97		ZNF22	PRMT7
KLK1		LSM7	H2AFZ
CACYBP		MAU2	HIST2H3A
DPYSL4		MEF2D	ANKRD16
RPN2		NEK9	HIST2H2AB
OR11A1		HIST2H2AC	MYB
PPP1R9B		EDARADD	WARS
H2AFX		BRCA1	EMX1
YWHAQ		RRM2B	HEXA
BMP4		UBE2H	RBM23
C1orf151-NBL1		HIST1H2BO	TAAR2
SRSF3		DNAJB2	TFDP1
YPEL5		BLOC1S1	IFT43
TFDP1		KLRG2	NUP153
MCM2		FAM200B	HEG1
EI24		SRA1	FAM136A
AKAP7		TRAFD1	TRIP6
CRY2		C17orf79	TRMT61A
SSH1		MND1	LOC100130890
RINL		CTPS	IKZF5
CBWD5		RBMX	PRDM2
BEX4		PTGES3	LOC284385
ARL6IP5		ALDH18A1	APOBEC3G
PTAFR		XRCC3	PRDX6
LSM2		C2orf48	IARS
ETHE1		HIST1H2BH	GPX1
UNC119		IMPA2	RILPL2
IGFBP2		CCL4	GMFG
HLA-DQB1		ACYP1	KLHL7
SRSF2		TCTN1	CHST14
EIF3A		CYTH1	RPL39
PSIP1		EPS8L2	ZNF672
EXO1		ZNF385A	BYSL
SMARCB1		C11orf51	C20orf201
RAB21		ITPR2	SELS
ESPL1		RCC2	NOL12
UTRN		CASP4	ZNF709
HCAR3		C8orf55	DNAJC9
NEURL		SAT2	SPG11
CASP5		OTUD5	TRMT5
SLC12A4		SPPL2A	DDX21
CTSZ		HLA-DMB	RCN2
XKR8		METTL11A	LOC389493
MLLT4		CCDC57	TMPO
CCL3L3		CAMP	SFMBT2
PPP6R1		RPL35	HIST1H1C
IFRD2		CPEB4	CEBPZ
PTPN14		METTL7A	CCR6
PCP2		WDR90	TJP2
DHRS3		ACTG1	PERP
FLOT2		CXCL16	DNTTIP2
HMSD		SNRPG	DUS3L
BTG1		POLQ	ESF1
ACYP1		VPS37B	CENPE
KLF16		PRPS1	CNST
PLIN2		DTD1	NBEAL2
STIL		WDFY4	FTSJ1
ARMC5		EI24	APBB1IP
C19orf10		CD274	SSRP1
FLNA		CBX1	BRK1
XAF1		NPEPL1	C12orf51
THOC3		APTX	LRRC59
FRMD8		TYROBP	SPATA13
MTFP1		PLEKHM1	TNIP2
DDX39A		GNE	LRPAP1
C5orf63		FH	ILF2
FYTTD1		TIAL1	NUDT21
MRPL43		FAM54A	C12orf5
RFC5		PRPS1L1	STOX2
APOL1		SRM	SLC4A1
LDHA		SERTAD1	MT1A
EIF5B		PRRT3	NAA50
FBL		NARS2	C16orf7
FXN		SNX29	NRD1
ARF5		DTYMK	MEX3D
BFSP2		PLK2	WDR82
TOLLIP		GADD45GIP1	RABEPK
GBP4		ZC3HAV1L	SELRC1
ZFAND5		LYPLA2	DCTPP1
PLAC8		HIST1H2BD	HES6
TRAF3IP3		TMEM106C	TBC1D1
PGP		TEP1	MYO3A
RNASEH2A		C16orf13	RBBP7
TMEM64		PLK4	DHX15
AQP9		TTI1	CCDC99
MAGOHB		KPNA2	SH3GL1
ARHGAP4		DCTPP1	RBM8A
RHOC		ESD	PLEK
IMPDH1		NFKBIE	EIF4H
RPA4		NCOA4	PPIH
PROCR		TSEN15	C21orf59
ESPNL		EXTL3	RBM14
FMR1		PPP3CB	LIMK2
BLNK		EPS8L3	POLE2
SPRY2		PNOC	NPIP
C10orf116		SEPHS1	NDC80
CYB5A		MRPS31	HIST2H2AC
MEF2D		CENPQ	MAP1S
ZC3H12A		HIST1H3A	DIAPH1
SRSF7		C1orf183	H2AFX
DGKZ		NXT1	HNRNPF
LZTS1		NTHL1	TINAGL1
RIOK3		PCBP1	ASF1B
GTSF1		PVRIG	GLT25D1
CD320		TMSB10	RASL10B
CD58		LRR1	GABARAP
U2AF2		ATF4	CRAT
COTL1		RPL10	CHML
DSCR3		METRN	KIF11
IRF5		SFXN4	ALG3
CDC7		PIM2	ZER1
C5orf32		SKA3	HNRNPAB
POLR2A		LCMT2	PUS1
AGAP3		MZT1	COG1
CCL22		EML4	CCDC88C
NOP56		BARD1	HMGN2
MT1X		POLR3K	AZIN1
TMEM223		OTP	SLC2A5
ANKRD13D		FTL	ADAT2
CREB3L2		AGPAT2	ECH1
PKMYT1		RECQL4	ANKRD20A2
HIST1H1A		MRPS34	PDCL3
SNX22		NIF3L1	MRPL36
MYO6		AVP	SETX
SLC9A9		HNRNPA3	PHF20
KIF2C		TCOF1	MYBBP1A
C16orf59		POP7	C11orf51
GBP3		OFD1	TTC27
ASTN2		RPS8	C14orf133
ZNF672		NEIL3	PCID2
TMSB4X		LGALS3	AIMP2
NANS		C14orf80	H3F3A
GIMAP6		RGAG4	ATAD3A
GPKOW		CBLN3	TRPT1
C9orf78		OAZ1	BLCAP
C11orf10		YWHAQ	CDC45
TAB2		FAM64A	GOLGA6A
EHD1		CABYR	PDE4C
IRF8		ATOX1	CSNK2B
DMD		SUV39H2	NACC1
CDK2AP2		BCL2L12	SIAE
RCCD1		LAMP1	TCP11L1
TBL1X		OPTN	RPL15
LSM4		CEP78	TMBIM1
PLA2G15		NIP7	LTA4H
PORCN		CDC42	HSDL2
FGR		APITD1	SNRPB2
PLEKHM1		RPL23A	METTL11A
ARID5A		ANKRD32	MIB2
LPIN1		RPL10A	TMEM30A
POLR3GL		APOBEC3C	VAX2
KRTAP19-5		FTH1	PLEKHG5
PYDC1		CORO1C	ERICH1
EPHX2		ALDOA	ANKRD39
RPL39		RUVBL2	NUCKS1
MARK2		ZNF511	HNRNPK
C6orf27		MAGEA6	KRTAP4-3
PTGIR		TOPBP1	PTAFR
HM13		VAV2	BUD13
PAXIP1		JAK3	CDC123
CCDC92		PSMG2	NFKBID
POLR1A		BRIX1	CT47A11
PDIA6		NUP85	PRC1
RGS2		FBXW7	TMEM107
ZCCHC17		HIST1H2BM	SNRPB
XRCC6		SNX11	ZNF410
CFD		SLC25A1	IDH2
SYNGR3		SLC35E3	NBN
KCNJ18		CLEC2D	MAML1
PM20D2		POLD2	PPM1M
ANKRA2		KAT8	HIST2H2AA4
CACNA1C		CIRH1A	TOE1
SAC3D1		ECHDC2	RAN
PDIA4		PAQR4	NCAPG
RFX5		HLA-DQA2	MED20
LY75		PCYT2	NAE1
SMCR7L		SLC29A1	CTPS
RNF5		SF3B5	MARS2
AAK1		VRK1	OR52N5
PPM1F		SIN3B	SBDS
DRAM2		POLR3G	POLR3K
SLC25A44		ATP6V1A	NUTF2
POLR1D		C6orf125	HMMR
CCDC75		HIST1H2BG	KRTAP3-3
TOMM5		CCDC90A	USP20
NCOA7		PFKFB4	HIST1H2AE
RBBP8		BAX	GSK3B
PRDX4		PSMB2	HLA-DPB1
GGTLC2		NHP2L1	DPH2
HSD17B8		FAM81A	SS18L2
LCP2		WDR36	PGAM5
SYVN1		IFT43	EVX1
RHOQ		GMPR2	LY96
STYX		TPM3	UAP1
IL2RG		SSTR2	PRR14
GALNT14		GARS	C14orf43
TNFRSF21		C17orf63	C7orf55
LSP1		FN3KRP	CES1
FAM48B1		ZFP90	PRMT1
HNRNPR		ANP32D	ZNF706
ATP7A		MGAT3	MAD2L1
PHF15		TDRD7	CTSL2
IFIT2		DBF4	ZFAND2B
SCYL2		ITPR3	PRDX5
PUS1		FAM169A	IL10RB
SCGB1A1		GAMT	PPP6R3
CKS2		RPS2	CBX3
TOR3A		TMPO	IL6ST
CSE1L		C17orf89	C1orf43
ASB9		POC1A	ULK4
HIST1H3I		SAAL1	TNFRSF8
BCAS1		NDUFC2	RPL5
UBE2Z		PREP	IMP4
RAPH1		FAM107B	HAUS7
CALM3		CAST	PRDX1
CLIC2		FAM158A	TOMM40
STK3		ITGAM	KRBA1
MAT2A		DDX11	ITM2B
ECHDC2		SNCB	FKBP1A
SNX2		ANKHD1	AGAP3
LMO7		SLC43A2	RAB13
FAM98C		CD82	POLR1D
FOXM1		HSF1	MCM10
C10orf57		NCAPD2	CXCR3
FAM78B		WDR76	SRPK1
PTP4A3		MARK3	PNRC1
IQSEC1		SRSF4	AVPI1
VIL1		PFAS	B3GNT1
TMX4		NCAPH2	MTA2
CTNNAL1		ACD	C12orf35
CUL9		GSPT1	NUDCD1
MUL1		TMEM147	LARP1
KCP		TCP11L1	DICER1
SLC27A5		SLC43A1	DCK
YDJC		EXOC7	BSCL2
TMEM48		XPO1	FCAMR
DUSP11		C5orf62	SIGMAR1
NCOA1		PRDX1	POGZ
NUDT4		HIST1H2BI	LETMD1
SLC10A3		CCL24	EIF3J
KIAA0922		WEE1	PELO
HIVEP1		RFC1	PCNXL2
TUBA3C		ANP32A	NARF
APOBEC3G		ERCC6L	METTL2A
UHRF1		KIF3B	HIST1H3E
ATF4		CCT8	ZNHIT6
SPR		CASP8AP2	POTEM
CLSPN		CCDC88B	BSG
TIMM44		SRGN	GOLGA3
TFDP2		RNPS1	CCT7
MYO19		SAE1	VPS13A
RPL17		EIF3B	POLE
ANKRD16		ARSD	CCDC90A
LEF1		HMGN5	RC3H1
IKZF1		HNRPDL	APAF1
UCK2		CHMP3	MYC
MTA2		PLIN2	RFC2
NMRAL1		PGAM4	C16orf5
CREM		ENOPH1	TBC1D10C
CORO7		FOXH1	MOB1B
KIAA0226		TOR1A	SNRPD3
HUWE1		PPM1D	RAD21
UBXN1		EVI5L	C1orf135
RNF26		ITPRIPL1	HIST1H3B
SIVA1		PLP2	OR1S2
NT5E		PARP10	HLA-DQA2
CD82		CYLD	UCHL5
CYB5R1		SNRPA	PHF1
SPCS1		ANKRA2	AHDC1
STAT2		ARHGDIA	GRWD1
EMG1		HSPBP1	NUBP1
NUS1		CARD17	OTUD6B
GTF2H5		RIOK3	BNIP3L
DSTN		KRTAP10-10	MDH2
PSMC5		CASP1	NEK9
TSSC4		HOXC4	STAU1
ELF3		CASP5	C17orf63
WDR54		ZNF395	PPP1R16B
HDAC7		CCL16	DNAJB6
KRTAP4-11		C19orf44	FAM177B
A4GALT		IFI30	LSMD1
OXER1		ANG	TRIM3
TNFSF4		ILF3	BDH1
RPS9		RBM28	ELAC2
GCET2		SH3BGRL	PRPF8
KDELC2		GINS3	PPP1R14B
EIF4ENIF1		RASSF4	KCTD11
ST3GAL2		ACSM5	AGPAT6
NAMPT		POLR3GL	ISCU
SLC25A6		LY96	TMOD2
CCDC66		C3orf26	POLR2J
ATP6V1B2		NDUFB10	ABCB6
IL21R		C19orf66	PUS7
C12orf35		UCHL5	CTSC
ANXA4		WDR54	LUC7L
WHSC1		GPR155	PYCRL
TCEB3		MEFV	HIST1H3C
PPP1R16B		PKM2	EIF4B
ALG5		ACADSB	COG8
TFEB		TBRG4	SKP2
ITPKC		XKR9	STK35
SCD		MKNK2	FAM158A
FBRSL1		BRD8	TP53BP2
CYTH3		NFKBIA	NOL7
PCK2		C1orf35	ZNF684
C1orf144		ATG16L2	PROSER1
HLA-DRB3		NOTCH1	EIF1AY
PRRX1		SSH1	KDM6B
SSR2		C12orf5	ZNF337
KIAA0101		PLAC8	RBMXL1
BECN1		PPA1	SRXN1
GPR137B		CTDSP1	EDN2
LRRC24		SRSF3	DEGS1
BIRC5		KLHL29	RPF1
HLA-DRB4		SCARA3	PBRM1
ATAD3A		H3F3A	MTAP
TMEM191B		ZNF561	GPKOW
GTF3A		REC8	SMARCC1
NENF		RNF126	AURKB
TGFB1I1		DPEP3	UCP3
REP15		FBRSL1	ATG14
ARMC1		BLM	UBL4A
SLC1A5		CENPO	TIMM8A
STOM		JOSD1	STARD4
HSPB1		EPHX3	SSPN
DPP3		CDCA4	CHAC2
GPAT2		ACOT11	LGALS3
HIST1H2BE		NPC2	PI4KA
FSTL3		SNRPC	METTL8
TIMELESS		PLA2G15	ARL6IP6
WDR62		BNIP3L	MOCS3
UGT2B11		SIN3A	C4B
GIMAP1		EIF3C	CBFA2T3
CTRB2		RPL13	MYO1E
TNFAIP8L2		GABARAPL2	C4orf34
PRPF18		C16orf80	DCUN1D2
BTBD6		VPS13B	FASTKD5
TSPYL5		HCFC1R1	DDIT4
HLA-DRB5		CFLAR	TMEM14A
E2F1		HIST2H2AB	RPS23
CENPF		COL9A2	ZFAND2A
CABLES1		TRAIP	UNCX
PDLIM1		LSM3	KLHDC4
HNRNPF		HEATR2	NSMCE4A
PC		CRYM	PAICS
PIK3C2B		GRIN2A	GEMIN2
CDV3		SRSF11	FAM127B
FAM118A		PELO	CALHM3
PRPS1		DARS	IFRD1
MIS12		SDCCAG3	LRR1
SLC2A5		OR11A1	HIST1H1E
SSBP3		EYS	HDAC6
SCARB2		SF1	TACC1
SERF1A		CTSO	EIF2A
CNPY2		CENPJ	HNRPDL
TAF10		RAB21	PPIG
GPR161		RELT	DUSP22
NEK6		ROPN1L	DBF4
RNASEH2B		APOBEC3G	CDK5RAP1
RANBP1		SDSL	C2CD3
SUV39H2		WDHD1	GGCT
OAT		HIST1H4J	DENND1C
PIK3CD		HELLS	GALNT4
IDS		C11orf24	RALGAPB
CETP		OXCT1	PKM2
CDC23		TOX4	INO80
MTHFD1L		UTRN	IFIT3
PDE4B		PEA15	PUSL1
AKIRIN1		TMEM143	SPATS2
GINS4		ZNF513	EIF4A3
NTN1		PRM2	SNX22
TINAG		TUSC2	TRIM25
PSTPIP2		KMO	DCUN1D3
SRSF10		PEPD	DCTN2
PPP1R15A		OSBPL3	MPHOSPH10
DTYMK		PCTP	TMTC4
RTP4		RAD54B	POLR1C
GPR65		KCNN4	NDUFV3
NCSTN		CTNNB1	SORL1
DHFR		MIIP	YDJC
ITPR2		RPA1	RAB33A
AHNAK		MIS12	COX4NB
EVPLL		EIF5B	FHL1
MRPS5		STAT6	COPS7B
DDR1		SCYL2	FBXO43
TESC		EIF2S2	BCL2L1
CTPS		ESPNL	OVCA2
FAM100B		FAM78B	TSN
KRT3		PCBP2	GTF3C3
CKLF		GGTLC1	LYRM1
CCS		PMS1	XRCC6
AMICA1		BCLAF1	BUB1
TSC22D3		PKMYT1	CHERP
GEMIN4		IPO5	FAM21C
ATAD3B		TUBB4B	C15orf63
TMEM91		FAM111A	RASAL3
CCNI2		PPP4C	HIST1H3G
MIS18A		KRTAP19-5	WBP1
CORO1C		PRMT1	SLC25A39
AUTS2		RPL12	DLGAP5
METTL7A		SELRC1	C3orf23
S100A13		CHCHD2	MRPL39
AK2		SUV420H2	MVK
NCAPD2		MAP2K4	HIST1H2BF
HMGA1		RRAGD	MYO1G
GDI1		HSP90AA1	OR10A5
LYPLA1		S100A13	NFKB2
PIP4K2B		AMN	EIF2AK3
SCARF1		C4orf27	STARD10
ABLIM1		TRAK1	LIN9
COPS4		CTXN1	OR5F1
CNTNAP3		IFI6	MICALL1
GPR182		SOCS4	C17orf56
TNFRSF10D		BMP2K	SRA1
GPR179		SMCHD1	DDX39A
LTB		DYTN	CACYBP
FAM120A		ATPIF1	GNAS
GPSM1		LIME1	MTMR14
SERHL2		C13orf15	CYGB
MYC		DGCR2	SIRT3
FAM149A		RPSA	HSPA1B
VPS16		GNB1	S100A5
RXRA		ODF3L2	ATAD3B
HSPG2		PTPN11	RPL14
IFI35		PTPMT1	TRNT1
RPL22		SHARPIN	LPGAT1
ARHGAP25		SEC63	SEMA3B
CYBB		C1orf85	ASH2L
GAK		WRB	SNRNP200
FAM129A		TCTN3	EMP2
SGPP2		IDH3A	ZBTB17
BMP2		PPP1R9B	UHMK1
RAD9A		SSX2IP	DNAI2
TECR		WDYHV1	PITRM1
SMARCE1		WDR62	LPAR2
PRDX1		TSPAN11	PI4KB
SNRPF		TKT	SMCHD1
C9orf140		TCF7	MANBA
CFP		DCXR	LAMP3
CEACAM1		ECT2	OAZ1
CCDC109B		CASZ1	C15orf42
FZD9		SIT1	PLEKHO2
AP2M1		TFEB	WNT11
NUDT16L1		C12orf48	AP3B1
LCE1C		SSBP4	ACP5
RPF2		KIF4A	CLSPN
PLD2		TUBGCP4	ORC3
REXO1		RPS16	PNRC2
SRPK2		STK19	FAM133B
TMEM176A		EZH2	CHAF1A
YME1L1		SBK2	RXRA
RGPD5		C14orf169	NRF1
CCDC9		BTBD2	CBX2
ARRB2		CEP85	ZNF658
CYP1B1		QSOX1	CYC1
HCST		FOSL1	HIST1H2AC
GPBP1L1		VKORC1	YWHAG
AURKB		RPL41	AIM1
XPOT		D2HGDH	RGL4
NPTN		ATP1A4	CTNNAL1
NUDCD2		CTDNEP1	SNAI3
LY6K		PIGR	LRRC58
PTPLAD1		GDPD5	PWP1
SLC27A1		ADRA1A	NIPSNAP1
C15orf23		KRTAP5-4	MICAL1
PIEZO2		PRIC285	CCDC12
GRIN2A		RCN1	MEF2B
C12orf45		SMYD5	HIST1H4B
ICAM3		ALG6	TRIP10
CTSB		PML	SETD1B
PGM1		LSM4	GNA15
BHLHE40		SGOL1	ZNF564
TEAD4		PLOD3	NET1
F8		PSMG3	ZNF761
CTXN1		KRTAP9-1	P2RX5
ZNF385A		ARHGAP19	PCBP2
STK11IP		ATAD3A	YWHAQ
PAOX		ODF2	CLDN24
CR2		STARD4	PRDM4
STX16		PPIH	ALDH18A1
SEC14L4		PPFIA4	SHANK2
HMGB2		PARN	SH3TC1
KRTAP2-4		ZNF688	CD274
KREMEN2		GNG7	GPSM2
C5orf45		TIMM44	UBXN1
DUSP2		TRIP6	HSPE1
IL16		PMF1	TSEN54
HEXA		GLRX5	CHCHD4
RCL1		ZDHHC14	TOB1
MAD2L1		PPFIBP1	COPS3
FN3KRP		RARRES3	STRA13
OAS3		CCNE1	PAQR4
ARHGAP44		AK2	OR2H1
LRR1		MATR3	RAE1
GBP2		PTPN22	C3orf26
CDK2AP1		TRANK1	CTBP1
TSPYL1		METTL17	SLC22A31
TMBIM6		SFN	TRPM5
SCAMP3		TRIM35	HIST2H3D
CDK11B		SPAG4	ARF3
POLD1		HEXA	SEH1L
TDRD7		PPDPF	CBX5
FJX1		KIAA0040	CNTNAP3
GHRL		NUP93	FOXJ2
NR4A3		PEX16	FAM72A
CD86		NANS	ACD
MIA		STX16	ODC1
KCNN4		FAM48B1	CLEC12B
ANAPC1		TUBB8	EFCAB4B
MTA1		RPLP0	PWP2
NIT2		ERICH1	ANXA4
PCTP		SACS	TMEM87B
OIP5		ITGAX	IMPDH2
TUBA8		FAM118A	ANAPC2
DNAJC9		B9D1	RNF32
CNIH		EIF1AX	RPL23
ARHGAP11B		EEF1A1	LRP8
CASK		MYB	SYNGR3
ALG13		STK11	C5orf28
ARID3A		ECHDC3	RAB3IP
CREB3L3		LOC389831	SNRPA1
RIN3		LIPN	BATF
SYNCRIP		POLR2D	ZNF222
C12orf5		LY6K	FAM105B
C7orf10		PTTG1	ACCN4
SNX29		SPG21	HSPA1A
CRTC2		MCRS1	HLA-DQA1
APLP2		EMID1	RPUSD2
NET1		MIS18BP1	ZDHHC9
STYXL1		TMEM168	SARS
TPMT		FAM48A	TIMM17A
UCP3		PFKFB2	ARIH2
NFKB2		RANGAP1	EIF3L
IDH2		RAD54L	NT5C3
UBLCP1		SLC27A5	RBBP8
RIMS3		DUS3L	COPS2
TMEM238		VPS35	PRPS1
TMED10		GATSL3	SHC1
MAGT1		LGALS3BP	C9orf140
MANF		SLC31A1	FAM53C
TRAIP		ARL2	GTPBP6
SNX14		RAB13	TPRG1L
RFC2		TIMELESS	PSMG1
RRAS2		PIH1D1	CCNB2
GUSB		MRPL54	TRIM39
CCNG1		THRAP3	AHCY
ERO1L		VARS	F8A2
NCF1		AGAP3	KCNN3
SPATA2L		SNRPA1	VPS33B
APTX		PSMD11	TMEM97
RARA		AEN	TMEM165
EIF4A2		TSNARE1	DLAT
ANO6		ANXA2	GPR137B
SPC25		EIF4ENIF1	METTL18
HMOX1		KRBA1	DDX24
PLSCR1		CCT6A	FAM83H
PPFIBP1		IVL	ANXA7
TMEM143		ZFP36L2	C21orf2
PNP		NOL11	MT1E
C22orf36		THAP7	SERBP1
TESK2		VAMP5	E2F6
SLC45A4		C12orf24	RNF216
MAMDC4		COMMD6	NCOA5
DLGAP5		POLR2I	PSD4
MRPL17		SRSF10	WRAP73
LAG3		RFXAP	STX6
BAX		IFIT2	TRDMT1
CHD6		RPL3L	MT1B
PRKD2		SEPX1	DDB1
H2AFV		KHDRBS1	C15orf61
STAT5A		FOXRED2	ESPNL
ASCL1		PAM16	OSGEP
C11orf9		NR2C2AP	CALCOCO1
VPS18		TALDO1	ATP1B3
CHCHD4		SERBP1	TPX2
FUCA2		CACNA1C	RUVBL2
NDUFB8		C5orf32	IL2RG
MCMBP		RMI1	SSBP1
ITGAM		GJB4	ATP6V1A
RASGRP3		DEFB108B	CYP2D6
PIR		TBC1D10C	MCM8
POLD3		SLC43A3	ATP5B
NIP7		HEXDC	TAF2
ACBD5		KARS	AKAP11
ATF5		PRPF4	PHF15
COX4I1		NUDT8	POTEE
EIF3C		UQCRC1	ZNF354B
GMPPB		C10orf32	MICA
ITPRIPL1		MRC2	C17orf89
RHOF		ACAA1	PMEL
ADAT2		ZNF322	CCDC34
PBK		TMEM223	UBAC2
TSFM		CHCHD4	NUDT18
PGM3		SF3B2	GINS3
DYTN		PGRMC2	CUTC
KIAA0141		AP3S1	NOC4L
PRMT7		CCDC97	PPAT
TNK1		CDC42EP4	PLEKHB1
IQCJ-SCHIP1		SOCS2	HIST1H3A
CENPN		NT5C	HMBS
JDP2		E2F8	RGS19
SLC39A14		MUC2	TCL1A
RBMX		PORCN	ATIC
FAM102A		RASSF2	METTL21A
RASD1		ASTN2	PNPT1
CCNE1		SLC12A6	KEAP1
E2F6		HEATR1	ZNF563
CD52		IKBKB	ABTB2
NME3		C15orf44	SOD2
CHST11		SLC39A13	RBM45
DDX11		HSPE1	C11orf84
TROAP		POMGNT1	OCM2
CDKN3		NDUFB11	LSP1
TLCD1		SARNP	CORO1A
THEMIS		SSBP2	HIST1H3I
MTERFD2		INPP1	UCK2
C20orf141		KLF16	FNTA
NFIC		ZW10	SNRPC
RHOG		RHBDF2	PRPF40A
SLC7A11		OS9	NOL10
NUP37		DYRK1A	FBL
TBL2		JAKMIP1	ELN
PPARGC1B		SPSB2	HSPD1
U2AF1		ADAM8	PPP4C
CTH		C16orf5	CCDC112
NUP155		PSMD14	ASPM
2010-09-01		NDUFAF2	PLCG2
LRRFIP2		CXXC1	RANBP3
SP140		CKS2	RHOQ
HSPE1		EIF5A	HIST1H3H
CENPO		DOK3	ARHGEF7
TOPBP1		C20orf20	IMPDH1
SERPIND1		RPS7	ARHGAP33
FOXB1		SRRM1	RPUSD1
SNX10		MXD1	HNRNPU
ATP6AP2		TBXA2R	IFRD2
QPRT		RFX7	OSCP1
NT5C3		FCRLA	VDAC1
TMEM88		GSTK1	EWSR1
DNAJC3		DDX60	TRPV5
C16orf88		KCTD12	LPXN
GTF3C2		ESCO2	SRPRB
SPATA7		IGBP1	LCTL
PIEZO1		QRICH1	SRF
PPP4R2		C1orf38	MRPL47
MYL5		MT2A	C17orf46
ACTBL2		ZNF658	ABHD11
TRIP12		TSEN54	SDC4
TBC1D10A		GBP6	ZNF850
ASXL2		KCNK12	RNPEPL1
IRF7		PATE3	ATP7A
RNASET2		MICALL2	PFN4
SEC24D		RPLP2	CFL1
KIF3B		FAM122B	HSPBP1
DNLZ		RBKS	PDLIM1
RRAGD		KIAA1539	RNF167
GRINA		GAA	PRMT3
FCRL4		ZNF337	MSH2
XRCC1		FOXB1	STX5
GBP5		KIF20B	DPYSL3
CDC42EP4		SAMD1	RBFA
GRK5		JMJD5	FAM171A1
HCRTR1		CARD16	FAM208B
SH3BGRL3		PPP1R12C	CST5
UBE2L6		RPL7A	ABCF1
SGPP1		PA2G4	KLHL12
CSF1		PCNT	POLR3F
MT1H		JAK2	ZNF532
ATP5L2		CRY2	SMN2
SPIB		PHRF1	C4orf27
MRPL27		FUS	IGF2BP3
POM121L12		HIST1H2BN	ARHGDIA
DNAH17		CDC23	DNAJB2
SMCHD1		DGKZ	GLTSCR2
TNXB		BEX2	UBTD1
TBC1D4		SLC9A4	GMEB1
BMP2K		SLC2A4RG	TCEAL6
C9orf153		SUPT4H1	PCDH19
RBM20		EIF4G2	CHUK
CBX5		CLSTN3	TGM1
PSMG1		HYLS1	NUP50
RRM1		GAR1	CPSF3L
TWF2		GTPBP6	WRAP53
FAM49B		PDE6G	CCNA2
POLQ		ETHE1	RASSF1
TMEM101		GIT2	EZR
NDC80		POLE4	WDR62
CEACAM19		CNOT7	SASS6
ATF6B		TMEM14B	FGR
LPCAT3		SUMO2	HIST1H2AG
MTMR4		POLR2J	ECE2
ATP5O		UBR1	PDS5A
TST		PPM1F	SLC29A1
SOX9		GNL3L	PIF1
PCSK4		TAP1	EIF5A
PDCD1		PPP5C	HNRNPM
RPS6KB2		IFI27	NUDT4
SH3TC1		NAT8L	MARS
NPNT		FAIM3	PSMB10
NBEAL2		C22orf13	C6orf115
FCGRT		ERO1L	SLC25A22
SH2D5		CPSF6	PFDN5
SPEN		SPIN4	TNPO2
CHKB		ALDH16A1	NUDC
PKP4		VNN2	ARHGAP11B
TNIP2		CNOT10	SSH2
DDX51		GLRX	PNPLA2
TRIM47		HDGFL1	ADAMTS13
CAT		CHAC2	ENTPD4
SLC35B1		FAM22G	FBXO41
PCP4L1		HDGF	SRRT
ZBED2		PARP16	NUP155
TCEA1		CARM1	FAM111B
POLR3K		KIAA1370	DDX47
CMAS		YARS2	PACSIN2
FGFR1		DAZAP1	C19orf24
ARHGAP32		RETSAT	FIG4
ZNF469		HADH	OR10G4
ILF2		IMP4	UTP18
CDC25A		MS4A1	TMEM201
CASP7		SLC25A10	FBXO42
COMMD6		SEMA4C	MIS12
POLL		SHISA5	ACTB
MTDH		IL21R	GOLGA5
EPHX3		DSCC1	KCTD12
CDCA8		KCTD1	SUSD3
LAMP1		LMAN1L	RCE1
RPS7		PLCB2	SHQ1
FAM86B2		GSTO1	SPPL3
FBLN5		RPS6	PHF19
ADAMTS7		SH3TC1	HCN2
MINOS1		S1PR2	ZKSCAN5
TMEM127		SYNGR2	CYB5D1
SNF8		RPA2	PMAIP1
ARPC2		CEP57	SOCS4
BCL11A		FKBP11	C22orf13
KNTC1		LSMD1	PANK2
TOMM40		MORF4L2	DEPDC1B
CHP		PATL1	STXBP5
SMARCAL1		CCNG1	FABP5
GSPT1		WDR91	FUBP1
SAMD10		CCDC92	LRRC20
CDC42		MDFIC	RFX7
DOCK2		CRAT	CHM
UBL5		CCND2	HYLS1
FGD3		GPR132	TRAIP
TXNDC3		PRKAB1	ZNF468
NUP43		MTA1	HIST1H4D
RSPO3		HDAC5	PEPD
PSMB2		SLC27A1	HIST1H3D
TPTE2		C2orf69	ACTR1B
SEC63		COMMD1	AKIRIN2
SPATA18		TFAP2E	LMNA
TYMS		NONO	RAD51AP1
ATP1A3		RPS11	SRSF9
CEPT1		HIAT1	SPATA7
NCAPH2		C10orf76	TRAF3IP3
TRIM68		RANGRF	TBC1D22A
RAC2		FBXO25	ZBTB16
LMAN1L		HIST1H3I	POLR3E
CCDC125		SFPQ	NDUFA10
C3orf18		RAB35	GPN1
CXCR3		CENPV	WBP2
STAT5B		LAPTM5	TMEM234
SLC25A45		EBNA1BP2	PTPN22
MTMR14		VKORC1L1	SLC4A2
FAM20C		C12orf45	CYBB
PDXK		ASAH1	LACTB
DNAJC7		IPO4	SURF4
KIAA1274		C16orf61	SLC16A7
PHF21B		C17orf87	LSM5
TLR1		FASN	KIAA1737
PQLC3		TMEM91	WDR90
CASKIN1		NCR3	CRKL
DRP2		TUBA4A	KHSRP
GRHPR		C21orf58	ANLN
GGCT		HAMP	ALG5
PTRH2		BAG2	NANP
BIN3		C7orf30	CYCS
ITM2C		NENF	LARP1B
UBE2E2		PNMA1	ODF2
RPS6KA3		MBD3	HPS4
MAP3K11		A1BG	TNFSF11
SLC38A6		ZMAT3	THOC4
GALNT1		SLC3A2	C17orf51
SURF2		PI4K2B	TM7SF2
VKORC1L1		RCC1	NUDCD3
LIMS2		GGT1	LGALS9
WHAMM		PTPLAD1	ATP6V1B2
PRKX		CDK5R2	CAPZA2
XKR9		DNASE1L3	TBCB
CDK5R1		TUBGCP5	LPIN1
ADM		GLO1	TAF4B
PHRF1		PCMT1	SON
MFSD10		ALCAM	STIL
NIF3L1		TBL1X	SNRNP48
CRELD2		FADS2	CCDC85C
ADSL		PNPO	MON1B
NFX1		API5	CHRNA10
RDM1		CFL1	GCSH
MAP2K2		IL6ST	CARD16
MX2		PIF1	METTL10
TMEM106C		SKAP2	MTF2
KRTAP5-4		MDH2	AP4S1
STRADA		BCS1L	ZNF428
OLA1		EMX1	ZBTB8OS
MICALL2		C1orf112	FBXL6
GNG7		APOLD1	KCP
SHISA5		CLEC17A	UQCRB
MX1		HMBS	SSR1
H1FX		KHSRP	CSE1L
EIF1AX		DAK	UQCRC1
ZFAND1		OTOS	DEFB108B
TXNIP		DHODH	ABCD3
KIF26B		DDX58	FAR1
SLAIN1		OST4	PRKAB2
CCDC115		TMEM199	HEXB
GCGR		SNAP47	MLH1
PARP9		MYD88	NDUFAF3
NBEAL1		DYNC1H1	TMEM41B
TUBA1A		BLVRA	DCAF15
MZT1		NOP16	C19orf42
JOSD1		NUP35	CHMP3
KIAA2013		RPS28	RPL36
NAA50		SRP9	CRYZ
ACOT9		LRMP	GART
LST1		TTC28	TPM3
HLA-DPA1		WDR81	NDRG1
BMS1		RBM14	NMNAT1
ELFN1		RUSC1	TAX1BP1
SF3A3		KEAP1	WASF2
HEXDC		SLAMF1	CBFB
ERP29		PTRF	HNRNPA2B1
ASPHD2		NCSTN	MRPL20
E2F7		CCDC47	MAPK9
ITGAX		CD99L2	HELLS
TMEM146		ANAPC11	ZGPAT
C6orf130		ZFAND4	POP5
FAM43A		FOXI2	CCDC92
EMB		NT5C3	RECQL4
RPSA		CASC5	STMN1
AQR		NSMCE4A	ABLIM2
YIPF1		FADS1	PDSS1
LAGE3		TOMM40	TTC33
MRPL37		NME3	CSRNP1
ARPC5L		RRP9	METTL1
JTB		ATG3	SFTPA2
CERS6		MED30	WWP1
UBTD1		HILPDA	ALG13
C9orf86		ZMIZ1	TLN1
GPR125		LYAR	RPL22L1
LRRD1		TMEM160	ZMPSTE24
WDR55		SMC1A	JOSD1
CD151		LMNB2	BORA
SHISA8		POLL	MRPL17
TYROBP		USP19	MT2A
C17orf61		EMILIN1	ISYNA1
FADS2		RPL37A	FAM76A
NXT1		ACAD10	CHRD
TMEM2		YTHDF2	PPP1CC
GBP1		PRCP	SCNM1
EEF1E1		LRRC58	OFD1
UTS2R		PPIB	GDI1
ZFHX2		MTAP	RNF103
KDM4A		TRIM65	FAM60A
POU3F1		SCRIB	PLA2G15
ARHGEF15		FAM203A	RCBTB1
C20orf43		ATRX	TERF2
CCDC85B		LSS	CIRH1A
BAHD1		AARS	NDUFB11
PPP1R13B		UBLCP1	C3orf39
CLASP1		FAM173A	RAD51
FZD6		NUDC	PPP1R35
ZNF22		MFNG	CETP
PSD4		ZMAT2	PXMP2
SRSF8		TXN	ZWINT
GART		SRPK1	COL4A3BP
VCL		ALPPL2	MBOAT7
DUSP10		RPA3	ETNK1
TBC1D5		PHF5A	AK3
C5orf15		MLST8	AKAP13
CAD		FAM20C	GPR25
TIMM23		PYCRL	ACTG1
DKC1		ABCA5	FANCE
BNIP3L		ORAI3	HSPH1
HLA-DMA		MAPK13	MRPL14
TNPO1		EFNB1	MRPL22
ZMYM6NB		TTC37	C4orf39
PPAN-P2RY11		ISG15	CCT4
CASC5		RBM41	CASC4
PLA1A		ATP6V1F	SCFD1
ILF3		HNRNPK	MOB3A
CANX		PRDM2	EXOC3L1
NOL4		TXLNG	LGALS9C
UNC45A		TRO	TIMM23
EVX1		STAG1	SEC16A
EBNA1BP2		FANCE	OPRD1
MOXD1		CLN6	VEGFA
CD70		C15orf42	FLNA
EIF4EBP2		AFMID	ZNF37A
RPS27		CCL17	TGFBRAP1
AKAP1		GABARAPL1	AP2A1
KMO		C15orf57	GPATCH4
AVEN		CYBASC3	ST8SIA4
PLAG1		ISG20L2	BRF1
BIK		ECI2	TMEM69
MYO1G		OSBPL7	MRE11A
C12orf75		EXOSC7	CDC23
GNB1L		ARHGDIB	XAB2
PSMA5		C18orf21	RBM12
ZNF24		TAAR2	CHMP1A
OS9		PAX4	POLR2D
GRM8		AS3MT	SAMD1
EFNB1		SPRR2D	BASP1
KCNQ2		RPS18	DUSP12
SOCS3		KLHDC9	C1orf106
METTL11A		ERI3	FAM55C
SP110		NDUFAB1	RBAK-LOC389458
WASF1		NCAPG	SLC32A1
PDCD6IP		SCGB3A1	SLC39A14
DBN1		MACF1	PARP14
CLECL1		PDE4B	KIAA0748
TMEM175		FSCN2	SURF6
PHF13		RPF2	HOXA5
KIF3A		TCL1A	PARP1
SNX6		TCEA1	GTPBP3
C11orf67		CD40	ATP5J2
LAD1		TSFM	CTU2
POR		TSPAN33	EVL
PSMC1		SLC38A1	HPRT1
GYPA		TTC19	HAUS1
SRRT		HIVEP3	ARPC5L
DGKQ		RAB7L1	KRTAP19-5
HNRNPC		RPL35A	GAS2L3
HAMP		ZNF786	RPS3A
VEGFB		MIER2	MEF2D
SLC39A7		TSPAN31	ADAMTSL5
HDGFL1		NAE1	GTSE1
GZMM		PIGA	ZNF273
NDUFA2		KIF24	KLHL38
SNX20		PLEKHF1	RBMX2
TIAL1		CCS	C14orf126
GTSE1		TMEM173	C9orf116
ZBED3		IFI44L	LCN15
SPTSSA		PIEZO1	HDAC2
ORAI3		LRRC42	TRIM28
SERP1		PRDX3	RANGRF
LOC100127983		TXNDC16	GBP2
NAT8L		ZBTB4	BTG3
BAG5		TSPYL4	KIF15
RB1		LYPLAL1	C11orf2
OR2H1		HN1L	CSTF3
FAM158A		ATP6V1D	NDUFS2
PRKCD		CCL3L3	SF3B4
SF3A2		EXOSC9	C15orf57
WNT10A		AKIRIN1	TOMM20
JMJD5		SCD	HMGA1
ATP6V0E1		C5orf15	HBG1
MRPS18B		CEND1	PRPF38B
MRFAP1		WHAMM	KIAA0895L
LRP6		EDN1	PINX1
TPR		EBPL	HIST1H4F
USP4		C7orf43	CLK3
TAP2		ALG1	MKI67
SLC41A3		NOLC1	DTD1
ALKBH2		LACTB	PLEKHG2
ZNRD1		HSPD1	CEP95
NPLOC4		TULP4	RABGGTA
TMED9		C1QBP	MRPL55
VEGFA		EMG1	SPATA20
CMTM6		DDX20	NBAS
ZNF496		TMEM184B	TWF1
TPM2		HSPA9	HMGN5
HINT1		MTERFD2	WDR46
C9orf40		DTX4	PIM3
PPP1R27		SYNPO	CLINT1
COPB2		FUT11	CAPN1
LOR		TCF25	UBE2J2
MED4		SBF1	XRCC2
ALDH3A2		KRT73	SAE1
OSCAR		UBE4A	TUBB6
EFR3B		MVK	SLC43A3
PPARD		CDC25C	TRIM32
RABGGTA		TNFRSF10D	CENPV
INF2		TAF10	PGRMC1
PCNX		NEGR1	USP6
JAK1		PARP9	GNAI2
TMTC1		IFFO1	THAP7
MTCH1		AES	ZBTB37
ARF4		C3orf23	AKR1A1
PAFAH1B1		VARS2	TANC1
ARNT		FJX1	RPF2
KDM4C		CDC25B	AURKA
C12orf77		PCNXL2	MTHFD2L
LOXL3		POLR2J2	CREB3L2
SKAP1		PLEKHG3	PRKCI
C1orf70		PDS5B	RAB35
DDN		RDM1	SPRN
TAAR2		SNRNP40	ISCA1
RPL21		SLC22A18	ARMC5
TIMM10		HNRNPA1L2	FNDC3A
GON4L		TNFSF13B	GABRA3
PMF1		XRCC6BP1	EEFSEC
SCARB1		OIP5	C11orf82
NDUFB11		NEK6	DDX3X
WIPI1		CTRB2	INPP1
RHEBL1		LMO2	STRAP
XPO7		C17orf56	C7orf73
HSPA5		RNF19B	C3orf78
ADAP1		PRPS2	HLA-DRA
KLF12		HES4	FANCA
PRPF4		CCL15	ZNF732
STT3A		TCP1	RIOK1
POLE2		SLC6A9	FARP2
RPS25		BOD1L	ZBTB45
NCCRP1		PCGF1	CPSF6
ANAPC10		TMED10	EIF2AK4
PHF17		SUPT7L	KBTBD13
ELMO2		HAGH	HIRIP3
TMEM208		ALDH3A1	RPS19BP1
UQCRC2		SLC17A9	PHLDB3
ACSM5		MRPL55	HCFC1
C14orf129		EGR2	MTMR12
HAGH		RPS10	SLC15A3
APRT		ALMS1	TNFRSF14
CTBP2		PSMG4	PHB
ITIH4		TAB2	SLC8A3
NUP205		TAPBP	CHAF1B
GPR18		FARSB	PROP1
EXOSC7		BSDC1	ZNF263
SF3A1		AK4	ZNF746
REEP6		ZNF2	CPT2
MGAT1		RPL15	SAT1
AMN		NUP37	PSMA5
UNCX		ZNF37A	CSPP1
GSTP1		LPCAT4	TRIM16L
HIST1H2BN		MTPAP	ATPAF2
CTU1		RTN4	MYBL2
STAP2		MICAL1	S1PR2
HARS		CENPW	NIM1
DHCR24		VDAC3	TGS1
SOD2		SDHC	VPS29
RTEL1		LPCAT3	BCCIP
TMEM11		EVPLL	DDX5
UROD		P4HA2	CTSD
EMID1		SERINC3	MYO9B
ALDOC		MLKL	PSMA4
CLIP2		THYN1	IST1
LIPA		NME1	ZNF654
FDPS		CPNE5	CLOCK
AUP1		MRM1	PPIF
COMMD7		FAM129C	RAB8A
ANO9		ANKRD20A2	ADRBK2
RGS14		HMGN3	HIST1H3F
POC1A		TMEM146	PPP1R8
CXXC1		PIGO	RASSF3
SFI1		TRAPPC2L	NOA1
EFNA4		DHX37	NUP62
FAM22D		MXD4	PRCP
PEX16		TMEM14C	U2AF2
STEAP1		EIF1AY	NMI
CLEC17A		NICN1	HIST1H2BB
SHARPIN		C20orf43	NME2
SMNDC1		PHLDB3	KAT6A
TSPAN10		CASKIN1	UBE2T
RALBP1		ALG3	KAT5
IL17RB		LYRM1	ZNF235
TBL1Y		UHMK1	SIVA1
MOCS3		FAM207A	MON2
KIAA0415		ZWILCH	TMEM175
HOXC4		MYCBP2	RUVBL1
PRDM2		IFI44	PARP10
PITX1		F8	BTF3L4
SLC38A1		CHCHD10	HIST1H4K
IFI44		C8G	SLC6A17
CEP55		GRIPAP1	RHOH
MEI1		G2E3	MTCP1NB
KIAA0748		PELP1	HSPA9
C9orf173		URB2	RBM25
GALR3		UBE2W	MTRNR2L2
LEPREL1		BRI3BP	MAFK
DAPP1		SOD1	CAD
ECE2		DCAF7	TLE4
SMTN		DARS2	SLC25A44
FAM113A		C10orf99	KIAA1586
LSMD1		STAG2	C20orf132
C7orf23		TCERG1	GABPB1
GNA15		ENDOG	ITGB1BP1
LGR4		SH3KBP1	SNRNP25
ABCA12		GALNTL4	TCEA1
IL15		H1FX	MTHFD1
CCDC97		PCDH19	GPR97
PRB3		AFTPH	PTBP1
LBR		C19orf69	ANKRD20A1
MAP2K6		LPIN3	ATP6V0C
C13orf27		DCAF12L2	OGT
DBF4		SUMO3	ATP11C
ZNF433		ZEB1	VARS
NDUFAB1		RPL19	KRAS
PPIA		CTH	MRPS34
SH3GLB1		CD53	SF3B5
HADH		USP18	NAA38
CYLD		AVEN	FAM54A
SIGLEC14		SAR1A	NONO
PNRC1		USP4	SLC25A45
PCMT1		SNRPD3	CCNG2
CABP5		RAB9A	ARL6
H2AFJ		ACER2	PTTG1
PGF		C1orf56	MSRB2
JUP		RBM20	VPS35
PPPDE2		C12orf11	PRIM2
ATP6V0A1		SERPINB8	EMG1
GSX1		MTERFD1	C9orf41
IKBKB		RNASEL	HLA-DOA
ARFGAP2		NCKIPSD	ANP32D
ARHGEF10L		DHCR24	RFC5
CAPS		HLA-G	SNRPG
FAM89A		PPP2R2A	TXNRD1
C19orf69		NACA	CDC42EP3
SMG5		NCKAP5L	ECHS1
PSD		N6AMT2	SHOC2
ZNF277		MRPL4	SMU1
ASCC2		PAK1	TRMT2B
TUBA1C		CBX3	ZNF195
MSTO1		IFT122	GPR108
FAM195B		GBE1	MZT2B
C10orf96		DHRSX	TNFRSF10A
RUVBL2		NHP2	HOPX
TAF15		PLA2G16	HMGXB3
TCOF1		CCDC86	CERS4
C1orf86		STYX	MINA
CKB		ACP1	PQBP1
FNDC9		EARS2	RNPEP
FKBP4		WDR12	GOLGA7
VRK2		RPS14	C4orf46
RPL23		HLA-A	CWF19L1
SLC37A2		HYAL4	GON4L
OCIAD2		PRR12	PAIP2
NFATC1		C9orf103	TGFA
NCKAP5L		SNRNP200	SPATA5L1
CCDC144A		CTCF	RFC4
EVI5L		SLC37A4	CHTF8
H2AFY		GALNT10	CISD2
RUFY1		HMGB3	PIGR
RAD51		GLT25D1	HIST1H2BE
PCDHGA2		KCTD9	MTERFD2
UMPS		SNN	MEF2C
ZYX		ITM2A	GBP3
OSBPL6		IL3RA	TRAM1
ITGA4		GPRC5C	MRPL53
USP1		ZFYVE1	FAM102A
BLM		ZNF277	PLIN2
RNASEH2C		TRRAP	CABLES1
EPRS		NECAP2	C11orf61
WDR12		PTPN12	QTRTD1
FAM207A		SNX2	ATN1
ATXN1		CHAC1	TMEM192
SCARF2		ZFP36L1	CSNK2A1
MED19		C20orf108	GINS4
PFAS		NF2	HEATR7A
OPTN		LRRK2	GUCA1B
RABL2A		JTB	ADAM8
RBKS		UBE2Z	MKRN1
FXR1		C17orf108	HIST1H4A
PA2G4		MYO19	GNL3L
ERCC2		CALML4	HIVEP1
BRCA1		CEBPZ	ZNF211
C1orf35		MR1	HMGB1
ATP6AP1		NUP210	PAM
ALDH6A1		C1orf151-NBL1	LAMP2
NCAPG2		QARS	TYMP
HSPD1		HSP90AB1	DCAF16
ANXA7		CNTRL	VEZT
MYBL2		KDELR1	PKMYT1
HRASLS5		CDK5RAP2	PGPEP1
ALOX5		RPS5	TRIM26
UTF1		TMEM131	DOK1
HLA-DRB1		CLDN19	FKRP
BHLHE23		CLPP	HTR3A
SLAMF1		WBSCR22	HIST2H4B
BRP44L		ZCCHC17	DSCC1
MAP1S		CASP3	APOBEC3H
ZNF695		ORC3	RGS20
IER2		HPRT1	ATG2B
CTNND1		2009-09-01	ZBTB2
ANKRD32		C17orf53	C5orf44
DPP7		C6orf192	DHODH
ATG3		RGS9	KHNYN
PSMD2		PDIA5	RBM5
MARK4		NUP88	LOC728392
BID		ZNF607	FAM120A
CHAMP1		HADHB	NOC2L
C1orf106		FAM63A	FEN1
GPR97		IGSF9	VPS11
ZNFX1		MAP2K3	ITGAM
VAMP7		IL1B	NTHL1
SPSB1		CUTC	TAF7
UBE2L3		IL16	KLLN
RAB11FIP3		BCL2	FUS
C9orf23		LILRB1	PEA15
HMGN1		XBP1	TMEM8C
FANCA		RPL14	KRT32
GJB4		TGFA	RAB11FIP4
ISYNA1		PACSIN2	MADD
GAMT		GMCL1	C1orf56
HELLS		SUSD1	SLC27A1
SCD5		CD80	STYX
SCP2		PHF13	CKS1B
HLA-DOB		GNL3	RSPH3
CHMP5		ASB13	C20orf11
HDAC2		RPLP1	ILKAP
ZNF446		MRPL42	LARP7
ACOT7		FHOD1	UTP11L
CHCHD6		AATF	HIST2H2BF
POLR1E		SFR1	ATP6V0A1
CHAT		NKRF	SLC2A6
GPC4		FAM35A	BAIAP2L1
C7orf30		CTSC	C20orf108
C20orf160		CXCR5	PIKFYVE
C1orf38		EXOSC5	TUBA1B
SRPRB		POLR2H	FAM57A
ILVBL		ARL1	NCSTN
ZNF37A		P2RX2	CEACAM19
CTNNBL1		AP1G1	FAF2
MUC6		DDX21	KCTD19
MOB3B		SNRNP48	SKP1
PLEKHG5		SRRT	LPCAT1
ZC3H14		MAST2	CUEDC2
RALGDS		EIF2C1	GPATCH3
GLRX5		ASCC1	RRN3
KRTAP10-10		C7orf42	HLA-DMB
MAB21L2		GSG2	HIST1H4J
CLP1		SLU7	TMEM45A
MXD4		ISLR	MEX3B
KIF23		CD164L2	CCNE1
MIF		FNTB	RNF135
ZBTB24		MRPL37	TYW3
CSPG4		MRPL12	ELOF1
THBS1		SYNCRIP	QPRT
ZC3H7B		ADIPOR2	CMPK1
CDCP1		STK11IP	DPYSL4
EVI2A		C18orf1	NRARP
NPC2		GRPEL1	AAMP
CXorf40B		GDI2	CAV1
PRM2		FMNL3	NT5DC1
ROCK2		RPS3A	LRRC37A3
GPR25		XRCC2	IER2
LRRC47		SMAD5	PHACTR4
LENG8		AFAP1L2	MAP4
EIF2S2		EGLN1	SMAD2
ID2		NUP153	AHNAK
POT1		GNPNAT1	SLC25A1
SYNGR1		CCDC130	CCR1
SLC24A6		SMG7	DOCK11
HLA-DQB2		ZNF226	LTB4R
RPS13		TNN	SPTBN1
GINS3		RPP25	RAB2B
SKAP2		MTRNR2L3	FUT7
[truncated: 4,020 more rows]

## Sheet: BETR
4060-200 (1 Gy)	20037-200 (1 Gy)	4060-200 (10 Gy)	20037-200 (10 Gy)
NCF2	PLK2	SLMO2	TRIAP1
BBC3	PLK3	HK2	BBC3
UBD	BBC3	PTK2B	C9orf169
BLVRA	RRAD	PHGDH	PPM1D
GDF15	PPM1D	BBC3	DDB2
IL4I1	PLXNB2	LDHA	SPATA18
BLOC1S2	FDXR	KIF11	PCNA
PHPT1	VWCE	BLOC1S2	BLOC1S2
CFLAR	PHLDA3	GINS2	PIDD
GINS2	DDB2	KIFC1	HES2
DDB2	IER5	MCM6	VWCE
HLA-DQA2	F2R	ARSA	CDKN1A
TRIAP1		PTMA	PHLDA3
SIDT2		PRC1	TNFRSF10C
TNFSF9		EIF4EBP1	TRIM22
PHGDH		SET	RINL
RGS16		TPI1	KANK3
FDXR		MCM4	MDM2
SLC2A6		UBD	XPC
GADD45A		ANP32E	ITM2A
HIST2H2BF		CDCA7	PLK3
TRAF1		HIST1H2AI	ANKRA2
PLK3		C17orf82	SAC3D1
MVP		H2AFZ	EI24
TNFAIP8		MDM2	NTN1
HIST1H2BK		HCAR3	FDXR
ANP32E		PHPT1	MYO1A
TRIM22		TMEM97	ASPA
PHLDA3		RIMKLA	CCDC90B
TP53I3		TRIAP1	RRAD
HIST1H2BI		TRAF1	TNFRSF10B
TNFAIP3		KIF23	TM7SF3
HIST1H2AC		MKI67	LCE1E
CDCA7L		HIST1H4C	PLXNB2
TRO		TRIM22	CUL9
TM7SF3		ESPL1	DQX1
BAIAP2L1		FAS	PGF
HIST1H2BD		BUB1	EBP
CASP4		NCF2	FAS
TRMT5		HNRNPAB	GLS2
TRAF4		HMGA1	PHPT1
BCL2A1		TACC3	ATP6AP2
HIST1H1E		CDC7	ATP1A1
HIST1H2BJ		SMC3	CDCA7
RGS1		BAIAP2L1	MLF2
HIST1H2AM		TFDP1	LAT2
TRAFD1		PRIM1	FOSL1
NLRP7		RIN1	LIF
C10orf10		HIST1H1B	EDA2R
PMAIP1		PEG10	PVRIG
GPR183		NDC80	PLEKHO1
IFIH1		GEMIN4	C1orf183
HNRNPAB		SLBP	EBI3
SLC38A5		PAICS	PPRC1
NFKBIA		KIF2C	KIAA0284
IER5		CDCA7L	MAGOH
SCN3A		CKS1B	ZC3H7A
HPDL		ASF1B	MRPL49
TNFRSF14		HIST1H4L	SMPD3
MCM3		DEPDC1	NOP56
ZMIZ2		POT1	ATF4
QSOX1		PRKDC	AMZ2
HIST1H4H		FDXR	SESN1
SERPINB9		GTF3A	TNFSF9
PLXNB2		ING2	ACTA2
HIST1H3B		BNIP3	MICALL2
PRB1		LCE1E	SH3BGRL
UBL4A		DDB2	RETSAT
HIST1H2AK		TPX2	TTYH3
DRAM1		CDCA3	SCRIB
NEU1		HIST1H4B	PRODH
HIST1H4K		SHMT2	MCM6
FEZ1		MCM2	DCP1B
HIST1H2BF		CENPA	PSRC1
CDKN1A		HIST1H3B	CCR7
FUCA1		CR2	PTBP3
HIST1H2AL		NTN1	RRM2B
CAMP		TRAF4	LBR
CCR7		TMEM175	ASCC3
COMMD1		IER3	CHST6
EGR2		CCNA2	UHRF1
CHAF1A		SOCS1	CD70
SYNGR2		ADA	VPS37D
EIF4A3		DRAM1	CCNK
HIST1H4D		HIST1H2AK	TMEM68
XPC		RFTN1	RRS1
OR2M7		UBE2S	PAK1IP1
SERTAD1		CDCA2	F2R
MCM6		SRSF2	GINS2
C17orf99		CDC20	PTP4A1
MKI67		HIST1H2AH	PODXL
PRIM1		LRRC20	DUSP14
UNG		CENPF	RGS16
ZFP36L2		POLD3	PRKAB1
BUB1B		UBE2C	LCE3B
HIST1H2AG		C9orf140	NASP
OTP		PHF19	ANAPC1
MAD1L1		LIPA	TMEM57
PLK2		TTLL12	EPS8L2
LY96		CDCA8	ZNF79
NINJ1		FBXO5	C19orf48
RASSF1		FEN1	CCP110
FAM206A		STMN1	HCAR3
GPX1		TNFRSF10C	SIGLEC14
PAK1		MIF	BAG2
BTG2		IL4I1	AEN
HIST1H1B		FAM72A	DSE
IFIT1		CDKN3	NOP58
SLC22A18		SLC19A1	REEP5
CD83		BUB1B	RHOBTB2
IFIT3		GDF15	RNF19B
HIST1H1D		NCAPD3	NOP16
BIRC3		CDK1	PLEKHF1
TNFSF13B		PGK1	PAK2
ATF3		MCM7	NADSYN1
MDM2		FUCA1	PLK2
PLEKHO2		HOXA10	ASCC1
FBXO22		HIST1H4D	EFNB1
WDFY4		XPOT	LCAT
C1orf85		TNFSF9	OR11A1
ABCA6		MSH6	GNL3
EDA2R		CHEK1	ZBED1
SESN2		INCENP	SESN2
HIST1H3G		ACTL6A	POLH
LACTB		HIST1H2AJ	ABHD4
RELT		PLCXD1	PIGW
HIST2H3A		FAM111B	MAMDC4
HIST2H2AC		CTNNBIP1	HIST1H1D
LYSMD2		KIF20A	RANBP10
RSU1		NUSAP1	FBXO44
NADSYN1		PHLDA3	OXER1
E2F2		TK1	SERTAD1
RASGRP4		HMGB2	CLP1
IRAK2		KIF15	DHX33
HIST1H3F		HNRNPR	ZFYVE1
HIST1H3D		PLK3	GFOD1
DCP1B		RRM2	C15orf39
C1orf183		EBP	ZNF385A
HIRA		HJURP	REV3L
TMEM57		E2F2	EEF1A1
TNFRSF10C		YBX1	ITPR2
EDN1		HIST1H3H	ITPKC
CRY2		AMD1	C18orf1
PPP1R15A		TNFAIP2	NINJ1
WHAMM		TRMT5	ADCK3
ID2		RGS16	RFX7
HIST1H2BC		PFKP	LCE1C
SEPW1		GM2A	SUB1
GCH1		SGOL2	NOC3L
LAMP3		DLGAP5	NOM1
ASNS		PBK	CBX2
TRIP4		LCE1C	SLBP
PEG10		DCP1B	CDK2AP1
CDCA7		HIST1H2AB	RALGDS
HIST2H3D		CHAMP1	HIST2H2AC
SLC30A1		DUT	CFD
FAS		CCNB1	PTMA
HIST1H2AJ		OR2M7	RACGAP1
CCDC90B		AURKA	TLR7
HIST1H3H		CD44	TRIM65
RNASEL		BIRC5	GDF15
IER3		C10orf10	C15orf23
ZFP36L1		GNS	APOE
ASB2		C13orf27	G2E3
DACT1		ATAD2	PPIP5K2
IGFLR1		TMEM109	E2F7
EIF4ENIF1		MVP	C16orf54
HIST1H2BG		AURKB	TARDBP
EFCAB4A		PXMP2	TFB2M
C9orf169		RNF26	KLK1
PCNA		IRAK2	FUCA1
HIST1H2AI		ADPRH	SNRPD1
MSH6		DEPDC1B	GABARAPL2
HIST1H4L		NADSYN1	PGD
CDC45		HIST1H1E	DLG5
ZER1		GRN	ATG16L2
HIST1H2AH		REEP2	FAM78A
TAP1		CCT7	HNRNPH1
PRSS36		HPDL	CCDC85B
ANKRA2		SALL3	MGRN1
PIDD		FAM21C	WDR3
FBXO5		LMNB1	HMGA2
PARP10		IER5	CCNB1
PTPRS		MCM3	CAP1
LPXN		FAM129A	GABRP
HIST1H2BM		SREBF1	ATP1A4
RRM2B		XPC	GEMIN4
KIF11		FBL	APOBEC3C
ARSA		CKAP2L	ATF3
LMNA		MCM10	KIAA0020
SLC9A9		NPM3	ARL13B
MCM8		GTSE1	ZFP90
DTX2		AAK1	MAP7D3
C17orf82		HIST1H3D	SELT
PRDM1		TP53I3	MCM3
APOBEC3F		SSRP1	IFIH1
HIST1H4E		MAD2L1	GCH1
KLC2		DEK	SCARF2
PPM1D		CHST6	ARAP1
FEN1		LAMP3	USP1
PHF19		HIST1H3E	FAM46A
STK10		WHSC1	TMEM109
KRT17		HIST1H2AG	TBC1D2B
PAPLN		TMEM30A	NTPCR
FCRLA		RACGAP1	URB2
POMGNT1		ZER1	HIVEP1
C12orf5		HIST1H1D	TIPIN
HIST1H2BH		METAP1	HIST1H2AM
SLC12A4		HIRIP3	MAPK11
RMI2		CECR5	GAK
ADPRH		PGAM1	AMD1
ACTA2		VDAC1	MRPL10
MAGEA6		HIST1H3F	TRIP13
ZNF79		LBR	RPS27L
GINS1		SIVA1	TPP1
TMEM97		CHAF1B	KCNQ2
TRPV2		ITPKC	NUFIP1
SRA1		FEZ1	LYNX1
RPS6KA1		PARP2	EBNA1BP2
FBXW7		LDHB	CA6
RELB		SPATA18	CDV3
F2RL3		ASNS	TMEM151B
AHRR		HNRNPD	ING5
ARPP19		FRMD8	UNG
IGSF9		RNASEH2A	FHL2
GRN		PAPLN	MEGF8
CCBL1		HIST1H2BF	HIST1H2AB
ZC3HAV1L		EPRS	CCDC59
IL1B		HIST1H4I	BTF3
AMPD3		MTFP1	FBXO22
CCDC88B		GAPDH	CCDC94
F11R		PYCR1	MGAT2
MREG		LPXN	CEACAM1
GGT1		NINJ1	UBE2S
SLC29A1		KIF3A	TAX1BP3
TOB1		TOP2A	APBB1IP
IFI30		TP53INP1	ACTN4
CCL4		PM20D2	POLR3H
IFI27		BANF1	TBC1D10C
EXOSC2		RFC4	NUDCD2
SIGMAR1		RFC5	ABCA7
RFC4		PSAT1	KCTD1
PTRF		RAD21	DNAJC19
HIST1H2BO		UBE2T	SRSF7
NTPCR		CDC45	SLC30A9
LY6K		PPIA	PLEKHG3
XRCC3		TNFSF4	PTRH2
CD53		FGR	MSH6
DTL		HIST1H2AM	MBP
SOCS1		RANBP1	CABYR
ANKRD37		S100A5	ACTR6
RPS15A		F11R	STAT3
HIST1H4C		HIST1H2AL	ZMYM3
TBC1D5		CDCA5	ITGA4
CHST6		SLC38A5	CASZ1
HIST1H2BB		REEP4	MAD1L1
HMGB1		SPAG5	NKX2-5
NCL		TRIP13	PCNP
SREBF1		EXOSC8	DRAM1
TNFRSF10B		ASB10	PGAM1
ZBTB24		TNFRSF14	ZBTB20
MLF2		CBX5	DAZAP1
PTMA		TNFAIP3	UTP15
ZWINT		TM7SF3	ZNF561
PML		MAL	MCM5
HIST1H2AB		CEP55	SCP2
PRKCZ		RHEBL1	OR10G4
MTFP1		HAUS8	GAMT
MCM4		FANCI	VRK1
PUSL1		HIST1H4K	HJURP
IFIT2		CCDC85B	TBCE
HMSD		RBBP8	TP53I3
SLC7A5		CCDC90B	ARHGAP11A
KRTAP19-2		MIS18A	TCF3
SESN1		C9orf169	TCF4
CHEK1		NEK2	ID3
HIST1H3J		GADD45A	C17orf82
NOP16		POLE3	RBM14
CXCL16		PLK1	ACADVL
HCLS1		USP1	WHSC1
MED30		E2F7	NOTCH1
CLSPN		MTHFD1	E2F1
CRYM		MRPL11	GNS
HLA-DOA		FABP5	TNFRSF8
DNAJC10		FAM72D	C10orf10
PLP2		SIDT2	TRAF3IP3
C9orf7		PAFAH1B3	NLRX1
TMEM30A		ASPM	ATG4B
SPECC1		RRAD	HIST1H2AK
MELK		CDK4	YJEFN3
RRM2		FAM102A	CD3EAP
SDSL		IARS	DDIT4
NCAPD3		DHFR	PRKCD
EMX1		SLC2A6	EEF2
TK1		RASSF1	SAMM50
GM2A		PDXK	HIST1H2AJ
HIST2H2AB		SIGMAR1	WSB1
NT5E		HIST2H3A	IP6K1
DUSP11		APOBEC3F	GAR1
APOBEC3C		RPS27L	FNTB
FAM100B		CDKN2C	MCM7
SYTL1		EXO1	AHDC1
COG8		SKP2	FASN
SYNJ2BP		ITM2B	TMEM168
TLR1		SORL1	KLHL7
PLIN2		EDA2R	ZNF446
CENPM		TECR	HIST1H2AI
POLD4		E2F1	SLC19A1
FAIM3		ARMC5	NSF
SCD		GINS1	MAPK13
HIST1H2AE		PUSL1	C12orf45
RECQL4		MYBL2	ICAM3
HIST1H3I		PPP1R14B	FLJ22184
TBXAS1		IFIT1	UPF2
RRAD		NUF2	ZMAT3
TLR9		DONSON	RRP9
SYNGR3		MTHFD1L	TBL2
KHSRP		VEGFB	NUP107
SRGN		CENPH	SAAL1
APOBEC3H		RTP4	NUDT15
TNIP3		MCMBP	EIF3F
DCUN1D3		ADAMTS7	SHISA4
KLRG2		HNRNPF	HIST2H2AB
CD69		SNRPB	SMN1
SLC17A9		CCNE2	ST13
STMN1		RBBP7	LOC389493
HIST1H4A		BCL2A1	SMAD5
LRMP		CCR7	MRPS17
JAK2		YPEL5	HMHA1
SLAMF1		POLD1	ST8SIA4
FAM156A		UNG	SLAMF1
ITM2B		SMC4	POLE3
C17orf87		SOD2	BLCAP
SET		NEU1	FIP1L1
HPRT1		MELK	XRN2
GAR1		ANXA4	ATP13A3
SMEK1		RELB	WIPI1
C1R		HIST1H4H	KIAA1671
RFTN1		HIST1H2BB	LIMK2
PROCR		RINL	PANK1
SLC19A1		YWHAZ	C12orf54
ATAD2		EIF4A1	GTF2F1
GANAB		DCK	ZDHHC9
SBF1		ANLN	EXTL3
MAMDC4		UCK2	HMGB2
PHLDB3		YDJC	MYB
TNFAIP2		HIST1H2AC	CCNG1
RPS19		PDSS1	PTPLAD1
AEN		PAXIP1	BAX
CACYBP		TTK	RBM23
SORL1		FOXM1	ADRB2
ABCA12		KRT17	MYL12A
MYO19		HIST1H3G	NXT1
PAICS		KIF22	SNX21
GAA		MAP2K6	CENPF
MAP2K3		CBFB	MAK16
HNRNPA2B1		SYTL1	ANKRD65
GGTLC1		ANP32B	DUS3L
H2AFZ		WBP11	ZNF658
OR11A1		SPC25	HMG20B
MCM10		CKAP5	RTN4
CXCR5		MCM5	ZC3HAV1
SPR		CDKN1A	CEBPD
ABAT		MYL5	RIN1
NCOA7		HIST1H4A	MEF2D
CAPS		ODC1	ITGA9
SERF1A		C1orf122	C4orf43
FAM78B		YEATS4	TRA2B
RAB8B		UHRF1	SLC16A3
TXLNG		POLE2	C11orf80
MARK3		ZC3H7A	APOBEC3F
C10orf99		ATP6AP2	ATG4D
ANXA5		CSE1L	AP1M1
KIF15		SAMD9L	MPV17
MCM7		CENPE	SUN2
ITPKC		GMPS	LATS2
CDT1		GPR137B	AGPAT6
ZMYM6NB		MRPL17	TJP2
EBP		THOC3	TRPT1
PYDC1		SAP30	PRKX
ZNF444		HIST1H3J	RFNG
ELMOD3		ACTA2	PACRGL
RPN2		MGRN1	AKIP1
C4orf32		PKP4	ZNF467
DSE		HIST1H4E	HIST2H3A
ARSD		TROAP	UQCC
GIMAP5		MSH2	FADS3
FANCI		HMGN2	HIST1H2AH
CD44		ARL6IP5	DARC
RAD9A		INTS10	C17orf56
PSTPIP2		HLTF	GPR172B
LTBP4		TRPV2	EIF4E
CREM		NCL	KIF5B
CLDN14		TUBB2A	UBE2C
ITGA9		TAF15	SEC31A
KIFC1		GGH	SFPQ
NSF		SLC7A5	C16orf88
TTYH1		SKA1	NBPF10
TANK		POLR2F	NT5C
CTSH		EXOSC2	PDE4C
HIST1H2AD		DUSP14	DYNC1H1
SHMT2		MZT2B	PUS1
ESPL1		KCP	TOR1A
HIST1H3E		CDC25A	CDC20
TFEB		MXD3	DDX28
NASP		TRA2B	EIF2AK1
EIF4EBP1		FXN	EXOSC8
ANP32B		NOP56	CCDC86
ADAT3		BUD13	SMTN
CBX1		C9orf173	PFKL
FTH1		SAT1	SPATA13
HIGD1A		DHX15	EXOSC2
IFI6		CENPN	EPHX3
DEPDC7		RNASEH2B	CCT2
TPRN		MUC6	GPSM2
ENOSF1		HIST1H4F	UTP3
DUT		MMRN2	LYAR
BRI3		SESN2	LHX3
PRIC285		CHD1L	BTG2
FBRS		RRM1	ZBED4
GPR68		PROCR	TTC5
MTHFD1		MREG	RANGAP1
GPHN		STRA6	AP4S1
MZB1		SESN1	HMX1
CTSB		CCNB2	C18orf56
A1BG		KLK1	NUP35
TNFSF4		NSF	NIPA2
HMGN2		PGF	RTN4IP1
BTG1		H2AFX	MSTO1
C11orf83		TCF3	BCL2L1
DMD		HMGB1	HEXA
IL21R		DTL	SLC38A5
NFKBIL1		STRA13	ENTPD1
ICAM1		SRSF7	PAPLN
ZNF277		ABAT	PAXIP1
PRKAB1		ARRB2	MTDH
STOM		PLEKHO2	STK11
RARRES3		C15orf23	PLK4
CABYR		BAZ1B	TMED2
LRRC24		PQLC2	REEP2
KIF2C		CTSZ	TRIM32
SNN		SNRPD1	PRICKLE3
CDK4		HNRNPU	C20orf160
C12orf35		HIST1H2BJ	NPB
BAZ1B		BTG2	CNST
C9orf140		C21orf91	NAA50
TACC3		TNFAIP8	PBRM1
SNX15		OBFC2A	INSIG1
TBC1D10C		B4GALT2	ILF3
FANCG		LGALS9C	NUP153
TOE1		GMNN	GNB2
ADA		TRIM28	PLK1
DPM3		IFRD2	MRTO4
CXXC4		TBC1D13	CDC25A
FOXM1		RABEP2	CHST14
STK3		PTP4A1	METTL16
SLC3A2		STX12	KLF2
AIM1		NLRP7	RIMKLB
HLA-DQB1		SLC38A2	FTSJ2
PDIA3		LMNA	GSS
TCTN3		NUP43	MR1
C17orf63		ICAM1	SYNCRIP
DEK		CD320	DUX4L4
PDLIM1		HIST1H1C	ABI3
GCET2		NCAPG2	MAFK
RARA		TBXAS1	UBE4A
P4HB		ANKRD37	FJX1
IL3RA		TRIP4	MARS2
SLC27A1		HIST1H2BL	CD82
GMNN		SLC38A6	FAM64A
LMO7		SMS	PYCR1
HIRIP3		DCUN1D3	POLR3G
KIAA1539		ANXA5	CHM
PKMYT1		SNRPD2	HNRNPR
STAC3		BFSP2	ANAPC4
STIL		CALHM3	TBX21
ORAI3		ACP5	C18orf55
DDX58		ZWINT	TMEM192
PITPNA		C12orf52	MAPK9
TEN1		KRTAP4-11	A4GALT
MTMR2		ARL8A	TRIOBP
TTC15		PRMT7	RBM27
SAP30		COG8	TERF2IP
NPTN		IGFLR1	SMC5
RFFL		DDX39A	B3GNT1
PPP1R27		MLF1IP	FBXO2
JUN		TUBA1B	FAM53C
TCEB3		NUDT21	BCL2L13
CD58		ENOSF1	LOC284385
OSTF1		ABCA12	CDC42EP5
IMPA2		MRPS26	ACTR3
PDAP1		STIL	RANBP1
BCLAF1		KIAA0284	RBM39
SRSF10		C11orf83	TSPAN14
VAMP5		DDX55	BYSL
CCL16		C9orf142	C11orf83
ELF3		TSPYL1	NUDCD1
CAST		CACYBP	ARSB
LYRM1		GIPR	CACNA1C
NDUFS1		GPR160	CEP97
EI24		CD83	BHLHE40
EFHD2		C1R	TTC27
UTRN		CLEC16A	RCBTB1
ALCAM		CALM3	ZNF805
CDC42BPB		NRM	SDCCAG3
NOLC1		BUB3	BIRC5
H1FX		TUBA1C	FAM116A
NTN1		ZNF79	SLC35E3
SGPP2		GPSM2	TROAP
PLEKHM1		MCM8	MCMBP
RHPN2		ANKRD33B	WDR12
UHRF1		PIM1	RCN2
GEMIN5		RBMXL1	HNRNPL
PRKX		TUBA1A	SUZ12
LTA		TOR3A	PLXNB1
SYNPO		ALOX5	TMTC4
CCNE2		HMGXB4	DDR1
CD274		DSE	USP42
IGBP1		SP110	IER5
HNRNPA3		CCDC99	HPDL
WDR81		PGRMC1	UBXN8
SOCS2		BIRC3	CHMP1A
NCR3		UBA2	NUCKS1
DDX55		SHCBP1	TSN
FOXI2		GPI	C1orf131
STC2		CDT1	CCR6
HCAR3		CEACAM1	EXOSC3
PPRC1		STK10	MCM4
ISCU		SLX1A	MICAL1
HEY1		TTPAL	SFXN5
KIF22		GUK1	SETX
PCNX		RALGDS	FOXJ2
CLUAP1		IL27RA	BHLHE23
TTLL12		RAD51	MAP2K2
LASP1		ECI1	MKL1
PYCR1		ENTPD2	SH3GL1
BFSP2		SMC2	ENO2
TXNDC5		CAD	STAG1
PCP2		TMCO6	PRR25
PIGT		BCAS1	ARPP19
ATP6V1B2		NASP	ZNF532
LOC100127983		ITGB1BP1	NUP54
ADAM8		TOLLIP	PFKFB4
HIST1H4J		TANK	CCNF
CHCHD7		CCDC109B	KRTAP4-3
TPX2		NPM1	C4orf39
TMEM191B		HAT1	STAM
SLFN12		DKC1	ZNF850
GPBP1L1		RFC3	ABCA12
GGH		SUV39H1	PI4KB
PHF15		PRPF19	DCUN1D2
LOC100130890		ENO1	C12orf5
IGLL1		U2AF2	WBP11
ANO10		H2AFY	SFMBT2
TUBB2A		CCNF	ZNF468
TIMM44		GSN	CCDC88C
KDM2B		HIST1H2AD	TMEM107
SGK1		PMAIP1	ZHX1
DRAM2		ICAM4	ABCF1
RHOC		ILVBL	CENPN
ERO1L		HIST2H2BF	MCM10
SIRT5		HN1	HIST1H4C
E2F1		EIF4A3	SPTLC2
SMC2		NT5DC2	GNB1
GATSL3		ZNF446	CD74
ZMAT3		BASP1	COG8
CMTM6		ARL6IP6	ULK4
C10orf76		HIST1H2AE	CIC
ITIH4		RPS6KA1	FRMD8
TNF		PPAT	C20orf72
EXO1		SNRPE	KIAA0513
FBXO4		GZMM	HNRNPD
CDS2		ISCU	PPP1R14A
HIST1H4F		CHMP4B	CLDN24
GPRC5C		FAM136A	ANKRD20A2
CRIP1		ZC3H18	LLPH
LGALS1		C20orf27	KIF20A
RAB3D		KIF14	CDCA2
RPS27L		TOMM5	ZFAND2B
CYTH3		GART	ZNF564
PARP4		TNFRSF10B	USP6
FAM22G		FAM57A	RNF126
RASSF4		NUP205	CLEC12B
NR2F6		HMGN1	GSK3B
CD3EAP		PSIP1	CDC42EP4
TBC1D4		HNRNPA2B1	DENND1C
SLBP		MEA1	FAM58A
AP1B1		KLLN	POU2F1
AKAP7		ABCA6	HDAC3
MKNK2		UBE2I	GTPBP4
TP53INP1		CHAF1A	TYMS
EFNB1		SCN3A	MAT2A
C5orf63		SNRPF	ZNF563
E2F8		DENND1C	LIPA
PGF		SEMA7A	MDFIC
OASL		AIM1	GLRX5
RBM5		PARP1	VSX1
RINL		ZMIZ2	KPNA2
TMEM127		NTPCR	STARD4
CUL9		GADD45G	LARP1
ACBD6		KIAA0748	PI4KA
TONSL		TMEM57	PTPN22
VAV2		PGM1	ACAP3
PIEZO2		DDR1	LAPTM5
CTSZ		MIPEP	LUC7L
TBC1D13		GMIP	NFKBID
IGLL5		C1orf174	KLHL12
CDC7		IL4R	SARNP
SNX29		SMYD2	SYTL1
PM20D2		CCT4	HSP90AA1
C16orf57		CBS	VPS13A
AMD1		POLD4	SNX14
EVI2A		GRWD1	SNAP47
TMEM101		PPIAL4A	SRSF2
NEURL		CENPM	DCAF13
RXRA		ICAM3	DHRS3
PLA1A		LSM12	ORAI3
CMAS		KIAA0415	ZNF208
HIST1H4I		PTTG2	THAP9
LPGAT1		SLC7A1	C14orf43
AVL9		RFC2	SLC38A1
DNAJB2		TMSB4X	EIF4B
CT45A1		CUL9	ANP32E
POLH		FAM189B	C13orf27
RGS3		FKBP4	SLC8A3
RNF5		TOE1	ATP6AP1
ZNF672		TMEM127	ZER1
SPATA2L		GPX1	KIR3DL2
ZNF486		MX2	MAML1
CTNNBIP1		MTA2	CHCHD8
TIMP1		UBL4A	HSDL2
TFAM		PDK1	NPIP
WHSC1		ACTB	ACBD6
ASXL2		RAD51AP1	PLAC8
PTDSS1		POU5F1	ZBTB45
PGRMC1		BORA	GBP3
ZFP90		SERPINA1	CELSR1
EIF5B		H2AFV	SRXN1
CTNNAL1		PIDD	CTIF
ZFYVE1		RNF5	IL6ST
IARS		HIST1H2BE	HEG1
RPS3A		MRPS2	SRP68
KCNC3		NUP155	DPEP3
ACYP1		SH2D5	VAX2
MIS18A		TUBB	DUT
SLC31A2		HMMR	SMCHD1
CYLD		RPL17	RPS6KA1
LOR		PRELID1	GLT25D1
SGPP1		ABHD11	DNAJC10
EVPLL		TOB1	TPM3
NOTCH1		CLNS1A	POT1
ETHE1		IMPDH1	ZNF740
STYX		POM121L12	LRP3
ITPR2		FAM46A	SBDS
SHISA4		COG1	E2F6
SMCR7L		ZC3H12C	ZMYND19
PTPN11		C16orf59	IER3
BASP1		TNXB	TP53BP2
HNRNPD		FBRS	SOCS1
SSTR2		DIAPH3	PDIK1L
RUNX3		ATIC	MLF1IP
NDE1		APOBR	DEPDC1
CDCP1		MAD1L1	SLC12A4
RAD54L		C9orf7	EEF1E1
NUS1		RAN	GOLGA6A
PRC1		TMEM48	IL10RB
SORD		CTNNAL1	PRPF38A
PORCN		TIPIN	DKC1
ST3GAL2		SLC16A3	ZNF337
PLEKHM2		YWHAH	PARL
LST1		RFFL	C5orf32
LYPLA2		XRCC6	MTA2
MRPL43		C9orf40	DCK
STAT6		ATP6AP1	IFRD1
CYB5R1		PPRC1	PSMD7
TXNIP		C1orf135	HIST1H4L
ARNT		HIST2H3D	USP20
CIITA		HIST2H4B	IFT43
CES1		LOC389493	TRIP10
CORO1C		LRRC59	QTRTD1
CCS		LAS1L	POP7
INTS6		PSRC1	SLC2A5
SMC3		WBP1	RAB13
TMEM64		FANCG	CHERP
PFDN5		PLEK	TJAP1
C16orf55		U2AF1	NCOA5
CCND2		MRTO4	YWHAH
SMARCB1		GPHN	TRMT61A
TNFRSF10D		RPL13A	KIF23
C9orf78		CD3EAP	NRF1
MRTO4		PLXNB2	SLC17A9
MSRA		SNX22	APAF1
ABCG1		EEF1E1	FAM133B
C16orf59		POLA1	NUP160
SRSF3		IFIH1	TP53INP1
CYTH1		TIMM10	WDR82
GPR65		ILF2	ACTL6A
SRPK2		HIST1H2BK	PRR14
MYH3		CSF1	MOCS3
PPIB		FCGRT	TRAF4
POLL		HAUS7	FAM105B
GIPC1		ANAPC1	TSFM
HIST1H1C		ATF3	HIST1H1B
MCM5		FDPS	ADIPOR1
ODC1		PICK1	KRTAP2-4
CHAF1B		NME2	NEK2
TMEM173		PHF21B	HIST1H2AE
ESPNL		SLC1A5	LSM2
PARP1		IFIT3	NGDN
BIK		HIST1H2BC	DDX21
SPATA18		SF3A2	LCTL
JAK3		RNMTL1	GRIN2C
ITGA4		ME2	ARPC5
SLC35F3		KIAA0922	NFKBIL1
CASP10		C12orf75	C22orf43
IRF5		NET1	BRIX1
WDR91		ARHGAP11B	BATF
CBLN3		ATP7A	IKBIP
DLG4		RNASET2	LRRC20
ARHGAP25		HLA-DOA	UBAC2
MICALL2		GRIN3A	SASS6
NOP56		PTBP3	SRSF3
TMIGD2		RPS15	PHF1
CDCA5		MAMDC4	SH3TC1
SNX7		C16orf88	CDCA8
CDC42EP4		HAUS1	TOE1
ZNF428		SP100	SMARCA2
PRPF6		RFX5	BRCC3
TFDP2		FBXO22	MYO3A
SPATA7		OXER1	ZFAND5
C10orf116		IFNAR2	SGK1
PLEK		DNAJC9	SLC35F2
ATP7A		GAK	PARP14
U2AF2		ZNF22	BUD13
CCNE1		LSM7	SP100
ZC3H7A		MAU2	KIAA1432
ALG13		MEF2D	GTPBP6
RPS29		NEK9	BCLAF1
CCDC92		HIST2H2AC	RPL23A
KDM4A		EDARADD	EIF4G2
FAM21C		BRCA1	SEMA3B
C9orf86		RRM2B	RAB21
BCKDHB		UBE2H	HSPA1B
GMIP		HIST1H2BO	OTP
IL7		DNAJB2	CDKN1B
ANKRD13D		BLOC1S1	ZNF222
CHMP7		KLRG2	NHP2
TMEM18		FAM200B	NFKB2
TYROBP		SRA1	HNRNPAB
SLC37A2		TRAFD1	SRSF10
POLD2		C17orf79	HSPA1A
ACHE		MND1	KANSL3
EXOC7		CTPS	ST8SIA3
SLC10A3		RBMX	CHTF8
ITGAX		PTGES3	GMEB1
YWHAQ		ALDH18A1	CDC5L
SNX10		XRCC3	KCTD11
ARL6IP4		C2orf48	CKS2
RILP		HIST1H2BH	ERP44
TRAPPC6A		IMPA2	PPP2R2D
DIAPH3		CCL4	CHML
SNRPD1		ACYP1	ZNF211
UGT2B10		TCTN1	YOD1
PLA2G15		CYTH1	SSB
LRRFIP2		EPS8L2	RNF138
TCF15		ZNF385A	RALGAPB
NFE2L3		C11orf51	DNPEP
CISH		ITPR2	NPM1
NT5DC2		RCC2	NBEAL2
APLP2		CASP4	ASF1B
HIST2H4B		C8orf55	EWSR1
OGDHL		SAT2	BTBD10
ZNF697		OTUD5	TOMM5
PRDX6		SPPL2A	WNT11
CCNA2		HLA-DMB	PDCD5
SP100		METTL11A	FAM177B
LSM4		CCDC57	CBX5
TESK2		CAMP	MYC
C3orf23		RPL35	CDC45
TMED10		METTL7A	PRIM2
STXBP3		WDR90	PLEKHA2
MOXD1		ACTG1	STOX2
DLGAP3		CXCL16	LRP8
HNRNPR		SNRPG	MKI67IP
PEX19		POLQ	HIST1H2AG
CHFR		VPS37B	TMEM85
HIST1H2BL		PRPS1	GRWD1
TMEM91		DTD1	DGKA
CDK7		WDFY4	C11orf24
ITPRIPL1		EI24	POLE
MIS12		CD274	TTLL12
CEP55		CBX1	CCDC85C
PLD2		NPEPL1	LRRC59
CALHM2		APTX	GALNT10
PPP1R2		TYROBP	ZNF177
XKR8		PLEKHM1	IKZF5
KRT3		GNE	SPG11
FMR1		FH	NF2
TCF7		TIAL1	NCAPG
KREMEN2		FAM54A	BTG1
THOC3		PRPS1L1	DROSHA
ZBED1		SRM	SYNGR3
GABARAPL2		SERTAD1	USP36
ARL6IP5		PRRT3	HIST1H3I
TMEM2		NARS2	FBXO42
PGBD2		SNX29	SQLE
CACNA1C		DTYMK	DHX29
GPR132		PLK2	BNIP3L
SERPIND1		GADD45GIP1	POLR1B
CTSC		ZC3HAV1L	DENND2D
FRMD8		LYPLA2	ENTPD4
NCALD		HIST1H2BD	ZNF671
FAM116B		TMEM106C	AAK1
KRBA1		TEP1	TMEM209
MAP2K2		C16orf13	SLC25A1
EIF3A		PLK4	OXA1L
ARID5B		TTI1	SHISA5
C5orf15		KPNA2	GADD45A
TMEM107		DCTPP1	CDK12
CANX		ESD	TRMT5
KLHL5		NFKBIE	C20orf201
ZNF786		TSEN15	PPHLN1
TMEM223		EXTL3	PPP1R16B
TOLLIP		PPP3CB	NOL12
RFX5		SEPHS1	MCM2
ARID3A		MRPS31	TIMM10
GIN1		CENPQ	TAMM41
NBEAL1		HIST1H3A	HSPH1
PRRT3		C1orf183	PPP1R15B
ACTR2		NXT1	MIB2
BCAS1		NTHL1	HAUS7
ELOVL5		PCBP1	SNX2
YPEL5		TMSB10	CCNYL1
TOR3A		LRR1	PHLDB3
DNAJC18		ATF4	GPR137
HIST1H4B		RPL10	DPH2
DDR1		SFXN4	KIF14
POU3F1		PIM2	SRGN
IRF8		SKA3	SLC25A33
KLK1		LCMT2	LIMD1
LCK		MZT1	MANBA
GSN		EML4	U2AF1
COX5A		BARD1	EIF1AX
SYNGR1		POLR3K	ADAMTS13
TSEN54		OTP	PRDM2
SRSF11		FTL	FOXP4
NUMB		AGPAT2	2007-09-01
LGALS9C		RECQL4	NFKBIA
GDI1		MRPS34	CEP95
ABHD8		NIF3L1	TMEM177
SAT1		AVP	DNAJC9
EPS8L2		HNRNPA3	UBIAD1
RASSF2		TCOF1	CTAGE1
H3F3A		POP7	SET
GCK		OFD1	TIMM8A
MGRN1		RPS8	HIST1H3B
PPM1M		NEIL3	RNF167
SLC24A6		LGALS3	CUTC
C7orf10		C14orf80	KEAP1
C6orf125		RGAG4	RFC2
RAB7L1		CBLN3	COX4NB
CASP5		OAZ1	SNRPB
S100A11		YWHAQ	CLSPN
MXD3		FAM64A	FKRP
FKBP11		CABYR	TMOD2
LRRC59		SUV39H2	CISD3
ACRC		BCL2L12	PHF15
IL23A		LAMP1	FAM160B2
RHOF		OPTN	CEP55
BMP2K		CEP78	SNRPF
CDC25B		CDC42	HES6
DGKZ		APITD1	MRPL19
NPR2		RPL23A	FAM73B
POLD3		ANKRD32	BUB1
FOSL1		RPL10A	ATG14
LY86		APOBEC3C	GBP2
POMZP3		FTH1	DDX24
IFT88		CORO1C	TINAGL1
INTS2		ALDOA	TMEM115
PPAN-P2RY11		RUVBL2	MRE11A
CYB561D1		MAGEA6	IPO5
PXN		VAV2	C7orf55
TNFRSF4		PSMG2	HEXIM1
HGS		BRIX1	LAS1L
DZANK1		NUP85	RBMXL1
PIEZO1		FBXW7	ZNF684
CSNK1G1		HIST1H2BM	ZNF593
IL4R		SNX11	EIF3J
CD97		SLC25A1	KRT17
PSMC5		SLC35E3	ZNF367
TNFAIP8L2		CLEC2D	LTV1
FYTTD1		POLD2	WASF2
CTNND1		KAT8	NCL
GCGR		CIRH1A	PCSK1N
ACTR5		ECHDC2	CHEK1
MTA1		PAQR4	UBC
CHPT1		HLA-DQA2	TBC1D1
ITGAM		PCYT2	HIST1H1E
JUND		SLC29A1	RXRA
CDCA3		VRK1	NUP50
CLIP1		SIN3B	ACAD10
RIOK2		POLR3G	POGZ
HIST1H2BE		ATP6V1A	NR2C2AP
RFX7		C6orf125	MYBBP1A
SCD5		HIST1H2BG	H2AFZ
PREP		PFKFB4	RNF32
PGM3		BAX	C18orf25
GNS		PSMB2	PHRF1
SMC4		NHP2L1	GPR25
TMEM217		FAM81A	DDHD1
SGK223		WDR36	RRP1
C12orf77		IFT43	CHRD
CCNI2		GARS	TMEM97
CD28		C17orf63	RPUSD1
C5orf62		FN3KRP	TIMM44
HMGA1		ZFP90	ACER2
NEK6		ANP32D	PPP1R8
SPCS1		MGAT3	SMS
DYNLT3		TDRD7	ZNF555
NUDT4		DBF4	OR52N5
DHRS3		ITPR3	BCCIP
FAM120A		FAM169A	BUB3
TMEM68		GAMT	DNAJC2
		RPS2	MEX3D
		TMPO	APTX
		SAAL1	POTEM
		NDUFC2	EIF4A1
		PREP	RRP15
		CAST	RC3H1
		FAM158A	CES1
		ITGAM	DTYMK
		DDX11	CEBPZ
		SNCB	GM2A
		ANKHD1	PFN4
		SLC43A2	TNIP2
		WDR76	FEZ1
		MARK3	IFRD2
		SRSF4	TAF5L
		PFAS	PACSIN2
		NCAPH2	ZDHHC18
		ACD	GRPEL1
		GSPT1	ZNF709
		TMEM147	FAM127B
		TCP11L1	TGFB1
		SLC43A1	DSCC1
		EXOC7	VWA5A
		XPO1	AGRN
		PRDX1	NDUFC2
		HIST1H2BI	DCTPP1
		WEE1	POLE2
		ANP32A	ZNF761
		ERCC6L	NSDHL
		KIF3B	C11orf51
		CASP8AP2	POLR3K
		CCDC88B	PHF20
		SRGN	RAN
		RNPS1	C21orf59
		SAE1	GIMAP6
		ARSD	RNF26
		HMGN5	HIST1H2AD
		HNRPDL	SIGMAR1
		CHMP3	ILF2
		PLIN2	SLC39A11
		PGAM4	TMEM181
		ENOPH1	LETMD1
		FOXH1	WWP1
		TOR1A	NBN
		PPM1D	C11orf61
		EVI5L	TACC1
		ITPRIPL1	DCUN1D3
		PLP2	KIF11
		PARP10	POLR3E
		CYLD	BSCL2
		SNRPA	ZNF273
		ANKRA2	C2CD3
		ARHGDIA	NDE1
		HSPBP1	CDC16
		KRTAP10-10	ACOX1
		CASP5	NDC80
		ZNF395	CHRNA10
		CCL16	XRRA1
		C19orf44	EFCAB4B
		IFI30	GPR108
		ANG	TMEM30A
		ILF3	ATP5B
		RBM28	CDKN2AIP
		SH3BGRL	PDCL3
		GINS3	GOLGA8A
		RASSF4	AVPI1
		ACSM5	PSORS1C1
		POLR3GL	ESF1
		LY96	HRAS
		C3orf26	ZNF324
		NDUFB10	EFCAB5
		C19orf66	SETD1B
		WDR54	METAP1D
		GPR155	AP4B1
		MEFV	ILKAP
		PKM2	GALNT4
		ACADSB	FASTKD3
		TBRG4	CSRNP1
		XKR9	PPIH
		MKNK2	WRAP73
		BRD8	RGS19
		NFKBIA	SPAG9
		C1orf35	KAT5
		ATG16L2	HIST1H2AC
		NOTCH1	ZNF134
		SSH1	TOMM40
		C12orf5	UBD
		PLAC8	TNFRSF10D
		PPA1	TRNT1
		CTDSP1	AGPS
		SRSF3	FHL1
		KLHL29	PCNXL2
		SCARA3	CCDC92
		H3F3A	KDM6B
		ZNF561	PARN
		RNF126	SSRP1
		DPEP3	PGAM5
		BLM	TMPO
		CENPO	NUDT21
		JOSD1	BRK1
		CDCA4	PMAIP1
		ACOT11	RGL4
		NPC2	SEC16A
		SNRPC	ANKLE2
		PLA2G15	ANP32A
		BNIP3L	HNRNPF
		SIN3A	OR10A5
		RPL13	ZNF410
		GABARAPL2	TRAF3IP2
		C16orf80	RAB33A
		VPS13B	SLC43A3
		CFLAR	YDJC
		HIST2H2AB	SELRC1
		COL9A2	PRKAB2
		TRAIP	HMGN2
		LSM3	PRMT1
		CRYM	CASP8AP2
		GRIN2A	PLEKHG5
		SRSF11	ZNF621
		PELO	EMX1
		SDCCAG3	METTL1
		OR11A1	ALG3
		EYS	TRA2A
		SF1	C20orf27
		CTSO	GPD1
		CENPJ	TIAM1
		RAB21	RBM15
		RELT	LRPPRC
		ROPN1L	MED18
		APOBEC3G	RHOC
		WDHD1	LPAR2
		HIST1H4J	SMC1A
		HELLS	MTMR12
		OXCT1	RHOF
		TOX4	WDR37
		UTRN	SYNJ1
		PEA15	PWP2
		ZNF513	RBM8A
		PRM2	CSNK1D
		TUSC2	F11R
		KMO	NMNAT1
		PEPD	FTSJ1
		OSBPL3	MARK3
		RAD54B	RABEPK
		KCNN4	STK35
		MIIP	PRPF8
		RPA1	PTAFR
		EIF5B	NARF
		SCYL2	AGAP3
		EIF2S2	KDM4B
		ESPNL	APBB3
		FAM78B	ZBTB17
		PCBP2	CENPA
		GGTLC1	PNRC1
		PMS1	HMMR
		PKMYT1	TPRKB
		IPO5	KHDRBS1
		TUBB4B	DICER1
		FAM111A	EFTUD1
		PPP4C	TWF1
		KRTAP19-5	FANCA
		PRMT1	SKP2
		RPL12	DPM1
		SELRC1	DDX55
		CHCHD2	NIT1
		SUV420H2	PTBP2
		RRAGD	ZNF529
		AMN	MIS12
		C4orf27	LPCAT1
		IFI6	TGFBRAP1
		SOCS4	NACC1
		BMP2K	CTPS
		SMCHD1	HDAC6
		DYTN	EDN2
		LIME1	AKAP1
		C13orf15	METTL18
		DGCR2	ABCD3
		RPSA	LRRC37A3
		GNB1	CHCHD4
		ODF3L2	SHC1
		PTPN11	CBL
		PTPMT1	UCP3
		SEC63	IARS
		C1orf85	CHST7
		TCTN3	TNFSF11
		PPP1R9B	ARHGDIA
		SSX2IP	FAM83H
		WDYHV1	AIMP2
		WDR62	SPTAN1
		TSPAN11	LSM14B
		TKT	NUF2
		ECT2	HN1
		CASZ1	C16orf7
		SIT1	PPM1M
		KIF4A	RASGRP2
		TUBGCP4	ALKBH5
		STK19	EIF4H
		EZH2	FCAMR
		SBK2	ERICH1
		BTBD2	PSD4
		CEP85	LY96
		QSOX1	HNRPDL
		FOSL1	PPAT
		VKORC1	CARD16
		D2HGDH	TSPAN33
		ATP1A4	CCT7
		CTDNEP1	RNF185
		GDPD5	CRKL
		PRIC285	PLEKHB1
		RCN1	C17orf85
		SMYD5	NFKB1
		ALG6	MT1A
		PML	HIST1H3E
		LSM4	KPNA3
		SGOL1	ZKSCAN3
		PLOD3	RAB11FIP4
		PSMG3	C17orf79
		KRTAP9-1	SEH1L
		ARHGAP19	LOC100130890
		ATAD3A	SLC4A1
		ODF2	C4orf34
		ZNF688	ZNF654
		GNG7	SS18L2
		TIMM44	GAS2L3
		TRIP6	ALS2
		PMF1	SNRPD2
		GLRX5	RASA3
		ZDHHC14	CT47A11
		PPFIBP1	BSDC1
		AK2	OSM
		MATR3	FBXO11
		PTPN22	TFDP1
		TRANK1	GNA15
		METTL17	ZNF672
		TRIM35	DHX15
		SPAG4	POLR3F
		HEXA	LBX1
		PPDPF	LIG1
		NUP93	ATP6V1C2
		PEX16	BHLHB9
		STX16	RPL5
		FAM48B1	METTL11A
		RPLP0	ANLN
		ERICH1	ING3
		SACS	USP13
		FAM118A	CHAF1A
		B9D1	MAP1S
		EEF1A1	PRMT7
		MYB	SLC7A6OS
		STK11	GMFG
		ECHDC3	XAB2
		LOC389831	CSPP1
		LIPN	P4HTM
		POLR2D	MOB1B
		SPG21	CLIC4
		EMID1	ANKRD16
		MIS18BP1	C20orf111
		TMEM168	NOP2
		FAM48A	ZNF254
		PFKFB2	ZNF24
		RANGAP1	OR2H1
		SLC27A5	ANXA7
		GATSL3	STK17B
		LGALS3BP	TNFSF4
		SLC31A1	LRPAP1
		ARL2	RNF216
		RAB13	FAM86A
		MRPL54	COPS7B
		THRAP3	PPIF
		SNRPA1	FAM158A
		AEN	DUX4
		TSNARE1	FASTKD5
		ANXA2	OTUD6B
		EIF4ENIF1	ZNF195
		KRBA1	ZNF217
		IVL	MBD5
		ZFP36L2	FOXO4
		NOL11	PPP1R35
		THAP7	FIG4
		VAMP5	UAP1
		C12orf24	C1orf52
		POLR2I	NDUFV3
		SRSF10	ZBTB16
		RFXAP	RAB1A
		IFIT2	KIAA0664
		RPL3L	IMP4
		SEPX1	DNAH11
		KHDRBS1	GP1BB
		FOXRED2	PUS7
		PAM16	ANKRD39
		NR2C2AP	TMEM91
		CACNA1C	EIF1AY
		C5orf32	SDHA
		GJB4	CD274
		TBC1D10C	ARHGAP11B
		SLC43A3	CDC123
		HEXDC	SNRPB2
		KARS	LTA4H
		PRPF4	SMARCC1
		UQCRC1	TOR1B
		C10orf32	CALCOCO1
		MRC2	GON4L
		ACAA1	KRTAP3-3
		ZNF322	FAM171A1
		CHCHD4	SAMD1
		SF3B2	OSCP1
		PGRMC2	CDKN3
		AP3S1	DNTTIP2
		CDC42EP4	IL16
		SOCS2	IGBP1
		NT5C	H3F3A
		E2F8	ARL6IP6
		MUC2	TERF2
		RASSF2	LPGAT1
		ASTN2	BDH1
		SLC12A6	MVK
		HEATR1	POLR2J
		IKBKB	GNPAT
		C15orf44	ZNF746
		SLC39A13	GRN
		POMGNT1	PDPK1
		SARNP	PIGM
		SSBP2	RPF1
		RHBDF2	CSRNP2
		OS9	TRIM28
		DYRK1A	USP34
		JAKMIP1	RIOK1
		ADAM8	NUTF2
		NDUFAF2	IST1
		CXXC1	USP33
		CKS2	KCTD5
		EIF5A	C8orf58
		RPS7	TTC33
		SRRM1
		MXD1
		TBXA2R
		RFX7
		FCRLA
		GSTK1
		DDX60
		KCTD12
		QRICH1
		C1orf38
		ZNF658
		GBP6
		KCNK12
		MICALL2
		RPLP2
		FAM122B
		KIAA1539
		GAA
		KIF20B
		JMJD5
		CARD16
		PPP1R12C
		PA2G4
		PCNT
		JAK2
		CRY2
		PHRF1
		FUS
		HIST1H2BN
		DGKZ
		BEX2
		SLC9A4
		CLSTN3
		GAR1
		GTPBP6
		PDE6G
		ETHE1
		GIT2
		POLE4
		CNOT7
		TMEM14B
		POLR2J
		UBR1
		GNL3L
		TAP1
		PPP5C
		FAIM3
		ERO1L
		CPSF6
		SPIN4
		ALDH16A1
		VNN2
		CNOT10
		HDGFL1
		FAM22G
		PARP16
		RETSAT
		IMP4
		SLC25A10
		SEMA4C
		IL21R
		DSCC1
		LMAN1L
		PLCB2
		RPS6
		SH3TC1
		RPA2
		PATL1
		CCNG1
		WDR91
		CCDC92
		CRAT
		CCND2
		GPR132
		PRKAB1
		MTA1
		HDAC5
		SLC27A1
		COMMD1
		NONO
		HIAT1
		C10orf76
		RANGRF
		HIST1H3I
		SFPQ
		RAB35
		LAPTM5
		EBNA1BP2
		TMEM91
		NCR3
		C21orf58
		BAG2
		C7orf30
		ZMAT3
		SLC3A2
		GGT1
		PTPLAD1
		CDK5R2
		TUBGCP5
		GLO1
		TBL1X
		CFL1
		PIF1
		MDH2
		BCS1L
		EMX1
		APOLD1
		CLEC17A
		KHSRP
		OTOS
		DHODH
		TMEM199
		MYD88
		DYNC1H1
		BLVRA
		NOP16
		NUP35
		WDR81
		RBM14
		SLAMF1
		NCSTN
		CCDC47
		ANAPC11
		FOXI2
		TOMM40
		NME3
		MED30
		HILPDA
		LYAR
		POLL
		USP19
		ACAD10
		LRRC58
		TRIM65
		FAM203A
		ATRX
		LSS
		AARS
		NUDC
		MFNG
		TXN
		SRPK1
		RPA3
		PHF5A
		FAM20C
		ABCA5
		ORAI3
		MAPK13
		EFNB1
		TTC37
		RBM41
		PRDM2
		TXLNG
		C15orf42
		AFMID
		GABARAPL1
		C15orf57
		CYBASC3
		OSBPL7
		EXOSC7
		C18orf21
		TAAR2
		KLHDC9
		ERI3
		NDUFAB1
		NCAPG
		MACF1
		PDE4B
		FSCN2
		RPF2
		TSFM
		TSPAN33
		SLC38A1
		HIVEP3
		ZNF786
		MIER2
		TSPAN31
		NAE1
		PIGA
		PLEKHF1
		CCS
		TMEM173
		PIEZO1
		LRRC42
		PRDX3
		ZBTB4
		TSPYL4
		HN1L
		ATP6V1D
		CCL3L3
		EXOSC9
		SCD
		C5orf15
		WHAMM
		C7orf43
		NOLC1
		LACTB
		TULP4
		DDX20
		TMEM184B
		DTX4
		FUT11
		SBF1
		TNFRSF10D
		PARP9
		IFFO1
		C3orf23
		PLEKHG3
		PDS5B
		XRCC6BP1
		C17orf56
		RNF19B
		PRPS2
		TCP1
		SLC6A9
		PCGF1
		TMED10
		FARSB
		ZNF2
		ZNF37A
		LPCAT4
		MTPAP
		MICAL1
		VDAC3
		LPCAT3
		EVPLL
		P4HA2
		THYN1
		TMEM146
		PIGO
		LYRM1
		UHMK1
		GRIPAP1
		TCERG1
		H1FX
		C19orf69
		SUMO3
		CD53
		SAR1A
		USP4
		SERPINB8
		MTERFD1
		PAK1
		CCDC86
		EARS2
		CTCF
		SLC37A4
		GALNT10
		KCTD9
		ZFYVE1
		ZNF277
		TRRAP
		CHAC1
		C20orf108
		NF2
		MYO19
		CALML4
		NUP210
		CDK5RAP2
		CLDN19
		2009-09-01
		IGSF9
		CUTC
		PACSIN2
		CD80
		GNL3
		MRPL42
		FAM35A
		CTSC
		CXCR5
		POLR2H
		P2RX2
		DDX21
		MAST2
		ASCC1
		GSG2
		C18orf1
		NUP153
		CCDC130
		RPP25
		HSPA14
		UBA7
		FKBP5
		PDCD5
		UTP6
		UTP18
		MEF2B
		MUC4
		RAB2B
		KDM1A
		FAM83H
		ZBTB43
		KIF18A
		EIF4E
		GET4
		SUB1
		ARL8B
		PDAP1
		CD70
		ZNF671
		PSTPIP2
		C4orf46
		TTC27
		CANX
		ZNF496
		ZFAND5
		MCAT
		SNX13
		HNRNPH3
		SUMF1
		SERF1A
		SLC16A6
		DHCR7
		GTPBP3
		KLHL3
		ZBED1
		ANKRD27
		PRIM2
		PAFAH1B1
		SIPA1
		LOC100287177
		TSR1
		C6orf204
		TMEM68
		TM7SF2
		BMF
		RXRA
		SGPP1
		CSNK1G1
		SH2D3C
		DNAJC7
		CALHM2
		ENC1
		SLC9A9
		TTF1
		ESRRA
		EXOSC4
		ABHD8
		CCBL1
		DCUN1D4
		IL7
		HIP1R
		GEMIN5
		PUS7
		EEA1
		SPSB3
		IL10RA
		ECE2
		RNF145
		C1RL
		WDR5
		PLD6
		ID2
		GIPC1
		TRAM1
		PNOC
		NIP7
		HOXC4
		SHARPIN
		TFEB
		RPS16
		PORCN
		DAZAP1
		ZMIZ1
		PYCRL
		MVK
		BOD1L
		G2E3
		RBM20
		IL1B
		SUSD1
		PTEN
		HAUS5
		ORC6
		PPIF
		PSKH1
		LONRF1
		C5orf41
		CHEK2
		BAIAP2
		EBI3
		RFC1
		TRAK1
		PATE3
		SUMO2
		RPS28
		SMC1A
		FAM173A
		SERINC3
		TRAPPC2L
		C12orf11
		MRPL4
		DHRSX
		STYX
		CEBPZ
		RGS9
		TNN
		MRPL15
		ACOX1
		GRK6
		BLCAP
		HEATR8
		RGL1
		SGPP2
		KIAA1671
		TNRC18
		TMEM209
		POC1A
		CD82
		PIH1D1
		DOK3
		C20orf20
		VKORC1L1
		SNAP47
		FAM129C
		PELP1
		DCAF7
		RNASEL
		PPP2R2A
		PTPN12
		RRS1
		ATG2A
		TONSL
		TPM3
		AGAP3
		HSPE1
		ZMAT2
		HNRNPK
		SFR1
		CTDSPL2
		GCH1
		FAM76B
		CCNH
		TMTC4
		RHOH
		FAM98C
		ZFYVE21
		FAM86C1
		FOXB1
		API5
		PRCP
		SLC17A9
		C10orf99
		C17orf53
		SNRNP48
		GDI2
		MSH5
		LGALS9
		SHOC2
		EIF1AD
		UCHL5
		C14orf169
		RMI1
		NEK6
		NTRK2
		C6orf26
		PHF15
		RIOK3
		HYLS1
		METRN
		C12orf45
		PAX4
		ALMS1
		GALK1
		SDSL
		PDIA5
		SEH1L
		TNPO1
		ANP32C
		KCTD1
		IL6ST
		ABCA7
		PSMD14
		C1orf93
		UBQLN1
		LGALS8
		FBRSL1
		LY6K
		NSMCE4A
		ATP6V1F
		STAG2
		PDIK1L
		POLR2C
		FAM107B
		C6orf192
		SRGAP2
		PSMC3IP
		BTBD10
		TMEM143
		IDH3A
		RANBP10
		SLC12A9
		SPACA5
		ITGAX
		NDUFB11
		ESCO2
		UBLCP1
		CCL17
		CNPY3
		CCT8
		TET2
		AHDC1
		TAF1A
		HIST3H2BB
		ATOX1
		STAT6
		RPL41
		MLKL
		CYP17A1
		CCL24
		CCNE1
		NUDT8
		IFI27
		HSF1
		FJX1
		ZNF350
		NFIC
		WRB
		C2orf69
		CDC25C
		MARCKSL1
		TUBB8
		TBKBP1
		TOPBP1
		LAMC1
		PGPEP1
		MFSD3
		IL10
		EPT1
		PRMT3
		LETM1
		U2SURP
		CPNE7
		CTXN1
		TMEM14C
		CCDC97
		RTN4
		ADSL
		TMEM131
		DBT
		C20orf43
		C12orf48
		KIAA1370
		RPL35A
		GGTLC2
		SRRT
		SLC25A40
		TAF10
		ZNF226
		TNFRSF13C
		CPEB4
		EXOSC5
		MR1
		GPHB5
		C17orf87
		C12orf65
		ISLR
		EIF3B
		PSMG4
		TSPAN1
		REV3L
		PIGW
		RSU1
		CAPN10
		SIGLEC11
		ETF1
		NKRF
		ZC3H15
		NCF1
		TUBGCP3
		IGBP1
		SLU7
		KLHDC3
		NANS
		ACP1
		CST3
		DUS3L
		DDX39B
		CXXC4
		PIGR
		RNASE1
		STK11IP
		STAMBPL1
		RRP9
		SYNGR2
		SNRNP25
		LPIN3
		ABCC5
		RNF138
		CD33
		ABTB1
		CDC23
		ZNF207
		TIMELESS
		SSB
		GNB1L
		C14orf133
		DDX58
		MRM1
		DUSP8
		SLC25A17
		SLC6A4
		ZNF250
		FASN
		PPIH
		CENPL
		USP15
		BTG1
		ATG3
		MRPL55
		MS4A1
		BCLAF1
		EMD
		C22orf13
		CENPV
		DNASE1L3
		EPS15
		WDR12
		UBAP2L
		PARP14
		SNRPD3
		FBXO25
		SNRNP200
		NUP37
		ADSS
		C9orf86
		P2RY8
		CD164L2
		APH1B
		NACA
		PTDSS1
		FUK
		DARS
		TMEM5
		CTH
		CREM
		TTC13
		MAP2K4
		NEGR1
		HSP90AA1
		PTRF
		ZNF787
		LRRCC1
		CLPP
		RPL37A
		TXNDC16
		TRO
		SLC2A4RG
		SNRPB2
		KLF2
		URB2
		OTUD1
		ST5
		RUSC1
		FHL2
		SMG7
		SNRNP40
		MIS12
		TTC28
		EPS8L3
		PSMD11
		COMMD6
		ARL1
		TTYH3
		CARM1
		SCRIB
		HAGH
		PTTG1
		SRP9
		TNIP2
		HOMEZ
		NHP2
		TAOK1
		TMEM223
		RCC1
		EIF1AX
		XBP1
		ARHGEF3
		GLRX
		C16orf61
		SLC35E2
		KEAP1
		RBKS
		NCOA4
		FADS2
		AP1G1
		P4HB
		TMEM38A
		CCDC90A
		YTHDF2
		CCT6A
		INPP1
		MFAP1
		TMEM101
		CALU
		LRRC8D
		HLA-G
		ASXL2
		KIAA1432
		SKAP2
		C16orf7
		ADAMTS13
		CSRP2
		HPRT1
		PUS1
		TFAP2E
		NDE1
		TAB2
		ZNF511
		UTP11L
		COX6B2
		PCMT1
		KIF24
		JMJD6
		NEDD9
		BANP
		NAT8L
		SERPINB9
		S100A13
		C5orf62
		HNRNPL
		KIAA0226
		ADRA1A
		ZFYVE26
		NCAPD2
		MED22
		SEMA4D
		POGLUT1
		ZNF668
		VPS35
		MTAP
		A1BG
		RPS10
		SPSB2
		PURB
		RALGAPB
		PRDX4
		NLRX1
		HNRNPC
		CCNI2
		BAG5
		SEC14L4
		C1orf56
[truncated: 1,890 more rows]

## Sheet: overlapping_genes
4060-200 (1 Gy)	20037-200 (1 Gy)	4060-200 (10 Gy)	20037-200 (10 Gy)
NCF2	BBC3	SLMO2	TRIAP1
BBC3	FDXR	HK2	BBC3
UBD	VWCE	PTK2B	C9orf169
BLVRA	PHLDA3	PHGDH	PPM1D
GDF15		BBC3	DDB2
IL4I1		LDHA	SPATA18
BLOC1S2		KIF11	PCNA
PHPT1		BLOC1S2	BLOC1S2
CFLAR		GINS2	PIDD
GINS2		KIFC1	HES2
DDB2		MCM6	VWCE
HLA-DQA2		ARSA	CDKN1A
TRIAP1		PTMA	PHLDA3
SIDT2		PRC1	TNFRSF10C
TNFSF9		EIF4EBP1	TRIM22
PHGDH		SET	RINL
RGS16		TPI1	KANK3
FDXR		MCM4	MDM2
SLC2A6		UBD	XPC
GADD45A		ANP32E	ITM2A
HIST2H2BF		CDCA7	PLK3
TRAF1		HIST1H2AI	ANKRA2
PLK3		C17orf82	SAC3D1
MVP		H2AFZ	EI24
TNFAIP8		MDM2	NTN1
HIST1H2BK		HCAR3	FDXR
ANP32E		PHPT1	MYO1A
TRIM22		TMEM97	ASPA
PHLDA3		RIMKLA	CCDC90B
TP53I3		TRIAP1	RRAD
HIST1H2BI		TRAF1	TNFRSF10B
TNFAIP3		KIF23	TM7SF3
HIST1H2AC		MKI67	LCE1E
CDCA7L		HIST1H4C	PLXNB2
TRO		TRIM22	CUL9
TM7SF3		ESPL1	DQX1
BAIAP2L1		FAS	PGF
HIST1H2BD		BUB1	EBP
CASP4		NCF2	FAS
TRMT5		HNRNPAB	GLS2
TRAF4		HMGA1	PHPT1
BCL2A1		TACC3	ATP6AP2
HIST1H1E		CDC7	ATP1A1
HIST1H2BJ		SMC3	CDCA7
RGS1		BAIAP2L1	MLF2
HIST1H2AM		TFDP1	LAT2
TRAFD1		PRIM1	FOSL1
NLRP7		RIN1	LIF
C10orf10		HIST1H1B	EDA2R
PMAIP1		PEG10	PVRIG
GPR183		NDC80	PLEKHO1
IFIH1		GEMIN4	C1orf183
HNRNPAB		SLBP	EBI3
SLC38A5		PAICS	PPRC1
NFKBIA		KIF2C	KIAA0284
IER5		CDCA7L	MAGOH
SCN3A		CKS1B	ZC3H7A
HPDL		ASF1B	MRPL49
TNFRSF14		HIST1H4L	SMPD3
MCM3		DEPDC1	NOP56
ZMIZ2		POT1	ATF4
QSOX1		PRKDC	AMZ2
HIST1H4H		FDXR	SESN1
SERPINB9		GTF3A	TNFSF9
PLXNB2		ING2	ACTA2
HIST1H3B		BNIP3	MICALL2
PRB1		LCE1E	SH3BGRL
UBL4A		DDB2	RETSAT
HIST1H2AK		TPX2	TTYH3
DRAM1		CDCA3	SCRIB
NEU1		HIST1H4B	PRODH
HIST1H4K		SHMT2	MCM6
FEZ1		MCM2	DCP1B
HIST1H2BF		CENPA	PSRC1
CDKN1A		HIST1H3B	CCR7
FUCA1		CR2	PTBP3
HIST1H2AL		NTN1	RRM2B
CAMP		TRAF4	LBR
CCR7		TMEM175	ASCC3
COMMD1		IER3	CHST6
EGR2		CCNA2	UHRF1
CHAF1A		SOCS1	CD70
SYNGR2		ADA	VPS37D
EIF4A3		DRAM1	CCNK
HIST1H4D		HIST1H2AK	TMEM68
XPC		RFTN1	RRS1
OR2M7		UBE2S	PAK1IP1
SERTAD1		CDCA2	F2R
MCM6		SRSF2	GINS2
C17orf99		CDC20	PTP4A1
MKI67		HIST1H2AH	PODXL
PRIM1		LRRC20	DUSP14
UNG		CENPF	RGS16
ZFP36L2		POLD3	PRKAB1
BUB1B		UBE2C	LCE3B
HIST1H2AG		C9orf140	NASP
OTP		PHF19	ANAPC1
MAD1L1		LIPA	TMEM57
PLK2		TTLL12	EPS8L2
LY96		CDCA8	ZNF79
NINJ1		FBXO5	C19orf48
RASSF1		FEN1	CCP110
FAM206A		STMN1	HCAR3
GPX1		TNFRSF10C	SIGLEC14
PAK1		MIF	BAG2
BTG2		IL4I1	AEN
HIST1H1B		FAM72A	DSE
IFIT1		CDKN3	NOP58
SLC22A18		SLC19A1	REEP5
CD83		BUB1B	RHOBTB2
IFIT3		GDF15	RNF19B
HIST1H1D		NCAPD3	NOP16
BIRC3		CDK1	PLEKHF1
TNFSF13B		PGK1	PAK2
ATF3		MCM7	NADSYN1
MDM2		FUCA1	PLK2
PLEKHO2		HOXA10	ASCC1
FBXO22		HIST1H4D	EFNB1
WDFY4		XPOT	LCAT
C1orf85		TNFSF9	OR11A1
ABCA6		MSH6	GNL3
EDA2R		CHEK1	ZBED1
SESN2		INCENP	SESN2
HIST1H3G		ACTL6A	POLH
LACTB		HIST1H2AJ	ABHD4
RELT		PLCXD1	PIGW
HIST2H3A		FAM111B	MAMDC4
HIST2H2AC		CTNNBIP1	HIST1H1D
LYSMD2		KIF20A	RANBP10
RSU1		NUSAP1	FBXO44
NADSYN1		PHLDA3	OXER1
E2F2		TK1	SERTAD1
RASGRP4		HMGB2	CLP1
IRAK2		KIF15	DHX33
HIST1H3F		HNRNPR	ZFYVE1
HIST1H3D		PLK3	GFOD1
DCP1B		RRM2	C15orf39
C1orf183		EBP	ZNF385A
HIRA		HJURP	REV3L
TMEM57		E2F2	EEF1A1
TNFRSF10C		YBX1	ITPR2
EDN1		HIST1H3H	ITPKC
CRY2		AMD1	C18orf1
PPP1R15A		TNFAIP2	NINJ1
WHAMM		TRMT5	ADCK3
ID2		RGS16	RFX7
HIST1H2BC		PFKP	LCE1C
SEPW1		GM2A	SUB1
GCH1		SGOL2	NOC3L
LAMP3		DLGAP5	NOM1
ASNS		PBK	CBX2
TRIP4		LCE1C	SLBP
PEG10		DCP1B	CDK2AP1
CDCA7		HIST1H2AB	RALGDS
HIST2H3D		CHAMP1	HIST2H2AC
FAS		DUT	CFD
HIST1H2AJ		CCNB1	PTMA
CCDC90B		OR2M7	RACGAP1
HIST1H3H		AURKA	TLR7
RNASEL		CD44	TRIM65
IER3		BIRC5	GDF15
ZFP36L1		C10orf10	C15orf23
ASB2		GNS	G2E3
DACT1		C13orf27	PPIP5K2
IGFLR1		ATAD2	E2F7
EIF4ENIF1		TMEM109	C16orf54
HIST1H2BG		MVP	TARDBP
EFCAB4A		AURKB	TFB2M
C9orf169		PXMP2	KLK1
PCNA		RNF26	FUCA1
HIST1H2AI		IRAK2	SNRPD1
MSH6		ADPRH	GABARAPL2
HIST1H4L		DEPDC1B	PGD
CDC45		NADSYN1	DLG5
ZER1		HIST1H1E	ATG16L2
HIST1H2AH		GRN	FAM78A
TAP1		REEP2	HNRNPH1
PRSS36		CCT7	CCDC85B
ANKRA2		HPDL	MGRN1
PIDD		SALL3	WDR3
FBXO5		FAM21C	HMGA2
PARP10		LMNB1	CCNB1
PTPRS		IER5	CAP1
LPXN		MCM3	ATP1A4
HIST1H2BM		FAM129A	GEMIN4
RRM2B		SREBF1	APOBEC3C
KIF11		XPC	ATF3
ARSA		FBL	KIAA0020
LMNA		CKAP2L	ARL13B
SLC9A9		MCM10	ZFP90
MCM8		NPM3	MAP7D3
DTX2		GTSE1	SELT
C17orf82		AAK1	MCM3
PRDM1		HIST1H3D	IFIH1
APOBEC3F		TP53I3	GCH1
HIST1H4E		SSRP1	SCARF2
KLC2		MAD2L1	ARAP1
PPM1D		DEK	USP1
FEN1		CHST6	FAM46A
PHF19		LAMP3	TMEM109
STK10		HIST1H3E	TBC1D2B
KRT17		WHSC1	NTPCR
PAPLN		HIST1H2AG	URB2
FCRLA		TMEM30A	HIVEP1
POMGNT1		RACGAP1	TIPIN
C12orf5		ZER1	HIST1H2AM
HIST1H2BH		HIST1H1D	MAPK11
SLC12A4		METAP1	GAK
RMI2		HIRIP3	AMD1
ADPRH		CECR5	MRPL10
ACTA2		PGAM1	TRIP13
MAGEA6		VDAC1	RPS27L
ZNF79		HIST1H3F	TPP1
GINS1		LBR	KCNQ2
TMEM97		SIVA1	NUFIP1
TRPV2		CHAF1B	LYNX1
SRA1		ITPKC	EBNA1BP2
RPS6KA1		FEZ1	CA6
FBXW7		PARP2	CDV3
RELB		LDHB	TMEM151B
AHRR		SPATA18	ING5
ARPP19		ASNS	UNG
IGSF9		HNRNPD	FHL2
GRN		FRMD8	MEGF8
ZC3HAV1L		RNASEH2A	HIST1H2AB
IL1B		PAPLN	CCDC59
AMPD3		HIST1H2BF	BTF3
CCDC88B		EPRS	FBXO22
F11R		HIST1H4I	CCDC94
MREG		MTFP1	MGAT2
GGT1		GAPDH	CEACAM1
SLC29A1		PYCR1	UBE2S
TOB1		LPXN	TAX1BP3
IFI30		NINJ1	APBB1IP
CCL4		KIF3A	ACTN4
IFI27		TOP2A	POLR3H
EXOSC2		TP53INP1	TBC1D10C
SIGMAR1		PM20D2	NUDCD2
RFC4		BANF1	ABCA7
PTRF		RFC4	KCTD1
HIST1H2BO		RFC5	DNAJC19
NTPCR		PSAT1	SRSF7
LY6K		RAD21	PLEKHG3
XRCC3		UBE2T	PTRH2
CD53		CDC45	MSH6
DTL		PPIA	MBP
SOCS1		TNFSF4	CABYR
ANKRD37		FGR	ACTR6
RPS15A		HIST1H2AM	STAT3
HIST1H4C		RANBP1	ZMYM3
TBC1D5		S100A5	ITGA4
CHST6		F11R	CASZ1
HIST1H2BB		HIST1H2AL	MAD1L1
HMGB1		CDCA5	NKX2-5
NCL		SLC38A5	PCNP
SREBF1		REEP4	DRAM1
TNFRSF10B		SPAG5	PGAM1
ZBTB24		TRIP13	ZBTB20
MLF2		EXOSC8	DAZAP1
PTMA		ASB10	UTP15
ZWINT		TNFRSF14	ZNF561
PML		CBX5	MCM5
HIST1H2AB		TNFAIP3	SCP2
PRKCZ		TM7SF3	OR10G4
MTFP1		MAL	GAMT
MCM4		CEP55	VRK1
PUSL1		RHEBL1	HJURP
IFIT2		HAUS8	TBCE
HMSD		FANCI	TP53I3
SLC7A5		HIST1H4K	ARHGAP11A
KRTAP19-2		CCDC85B	TCF3
SESN1		RBBP8	TCF4
CHEK1		CCDC90B	ID3
HIST1H3J		MIS18A	C17orf82
NOP16		C9orf169	RBM14
CXCL16		NEK2	ACADVL
HCLS1		GADD45A	WHSC1
MED30		POLE3	NOTCH1
CLSPN		PLK1	E2F1
CRYM		USP1	GNS
HLA-DOA		E2F7	TNFRSF8
DNAJC10		MTHFD1	C10orf10
PLP2		MRPL11	TRAF3IP3
C9orf7		FABP5	NLRX1
TMEM30A		FAM72D	ATG4B
SPECC1		SIDT2	HIST1H2AK
MELK		PAFAH1B3	YJEFN3
RRM2		ASPM	CD3EAP
SDSL		RRAD	DDIT4
NCAPD3		CDK4	PRKCD
EMX1		FAM102A	EEF2
TK1		IARS	SAMM50
GM2A		DHFR	HIST1H2AJ
HIST2H2AB		SLC2A6	WSB1
NT5E		RASSF1	IP6K1
DUSP11		PDXK	GAR1
APOBEC3C		SIGMAR1	FNTB
FAM100B		HIST2H3A	MCM7
SYTL1		APOBEC3F	AHDC1
COG8		RPS27L	FASN
SYNJ2BP		CDKN2C	TMEM168
TLR1		EXO1	KLHL7
PLIN2		SKP2	ZNF446
CENPM		ITM2B	HIST1H2AI
POLD4		SORL1	SLC19A1
FAIM3		EDA2R	NSF
SCD		TECR	MAPK13
HIST1H2AE		E2F1	C12orf45
RECQL4		ARMC5	ICAM3
HIST1H3I		GINS1	FLJ22184
TBXAS1		PUSL1	UPF2
RRAD		MYBL2	ZMAT3
TLR9		PPP1R14B	RRP9
SYNGR3		IFIT1	TBL2
KHSRP		NUF2	NUP107
SRGN		DONSON	SAAL1
APOBEC3H		MTHFD1L	NUDT15
TNIP3		VEGFB	EIF3F
DCUN1D3		CENPH	SHISA4
KLRG2		RTP4	HIST2H2AB
SLC17A9		MCMBP	SMN1
STMN1		ADAMTS7	ST13
HIST1H4A		HNRNPF	LOC389493
LRMP		SNRPB	SMAD5
JAK2		CCNE2	MRPS17
SLAMF1		RBBP7	HMHA1
FAM156A		BCL2A1	ST8SIA4
ITM2B		CCR7	SLAMF1
C17orf87		YPEL5	POLE3
SET		POLD1	BLCAP
HPRT1		UNG	FIP1L1
GAR1		SMC4	XRN2
SMEK1		SOD2	ATP13A3
C1R		NEU1	WIPI1
RFTN1		MELK	KIAA1671
PROCR		ANXA4	LIMK2
SLC19A1		RELB	PANK1
ATAD2		HIST1H4H	C12orf54
GANAB		HIST1H2BB	GTF2F1
SBF1		RINL	ZDHHC9
MAMDC4		YWHAZ	EXTL3
PHLDB3		EIF4A1	HMGB2
TNFAIP2		DCK	MYB
RPS19		ANLN	CCNG1
AEN		UCK2	PTPLAD1
CACYBP		YDJC	BAX
SORL1		HIST1H2AC	RBM23
ABCA12		PDSS1	ADRB2
MYO19		PAXIP1	MYL12A
PAICS		TTK	NXT1
GAA		FOXM1	SNX21
MAP2K3		KRT17	CENPF
HNRNPA2B1		HIST1H3G	MAK16
GGTLC1		KIF22	ANKRD65
H2AFZ		MAP2K6	DUS3L
OR11A1		CBFB	ZNF658
MCM10		SYTL1	HMG20B
CXCR5		ANP32B	RTN4
SPR		WBP11	ZC3HAV1
ABAT		SPC25	CEBPD
NCOA7		CKAP5	RIN1
CAPS		MCM5	MEF2D
SERF1A		CDKN1A	ITGA9
FAM78B		MYL5	C4orf43
RAB8B		HIST1H4A	TRA2B
TXLNG		ODC1	SLC16A3
MARK3		C1orf122	C11orf80
C10orf99		YEATS4	APOBEC3F
ANXA5		UHRF1	ATG4D
KIF15		POLE2	AP1M1
MCM7		ZC3H7A	MPV17
ITPKC		ATP6AP2	SUN2
CDT1		CSE1L	LATS2
ZMYM6NB		SAMD9L	AGPAT6
EBP		CENPE	TJP2
PYDC1		GMPS	TRPT1
ZNF444		GPR137B	PRKX
ELMOD3		MRPL17	RFNG
RPN2		THOC3	PACRGL
C4orf32		SAP30	AKIP1
DSE		HIST1H3J	ZNF467
ARSD		ACTA2	HIST2H3A
GIMAP5		MGRN1	UQCC
FANCI		PKP4	FADS3
CD44		HIST1H4E	HIST1H2AH
RAD9A		TROAP	DARC
PSTPIP2		MSH2	C17orf56
LTBP4		HMGN2	GPR172B
CREM		ARL6IP5	EIF4E
CLDN14		INTS10	KIF5B
ITGA9		HLTF	UBE2C
KIFC1		TRPV2	SEC31A
NSF		NCL	SFPQ
TTYH1		TUBB2A	C16orf88
TANK		TAF15	NBPF10
CTSH		GGH	NT5C
HIST1H2AD		SLC7A5	PDE4C
SHMT2		SKA1	DYNC1H1
ESPL1		POLR2F	PUS1
HIST1H3E		EXOSC2	TOR1A
TFEB		DUSP14	CDC20
NASP		MZT2B	DDX28
EIF4EBP1		KCP	EIF2AK1
ANP32B		CDC25A	EXOSC8
ADAT3		MXD3	CCDC86
CBX1		TRA2B	SMTN
FTH1		FXN	PFKL
HIGD1A		NOP56	SPATA13
IFI6		BUD13	EXOSC2
DEPDC7		C9orf173	EPHX3
TPRN		SAT1	CCT2
ENOSF1		DHX15	GPSM2
DUT		CENPN	UTP3
BRI3		RNASEH2B	LYAR
PRIC285		MUC6	LHX3
FBRS		HIST1H4F	BTG2
GPR68		MMRN2	ZBED4
MTHFD1		SESN2	TTC5
GPHN		CHD1L	RANGAP1
MZB1		RRM1	AP4S1
CTSB		PROCR	HMX1
A1BG		MREG	C18orf56
TNFSF4		STRA6	NUP35
HMGN2		SESN1	NIPA2
BTG1		CCNB2	RTN4IP1
C11orf83		KLK1	MSTO1
DMD		NSF	BCL2L1
IL21R		PGF	HEXA
NFKBIL1		H2AFX	SLC38A5
ICAM1		TCF3	ENTPD1
ZNF277		HMGB1	PAPLN
PRKAB1		DTL	PAXIP1
STOM		STRA13	MTDH
RARRES3		SRSF7	STK11
CABYR		ABAT	PLK4
LRRC24		ARRB2	TMED2
KIF2C		PLEKHO2	REEP2
SNN		C15orf23	TRIM32
CDK4		BAZ1B	PRICKLE3
C12orf35		PQLC2	C20orf160
BAZ1B		CTSZ	NPB
C9orf140		SNRPD1	CNST
TACC3		HNRNPU	NAA50
SNX15		HIST1H2BJ	PBRM1
TBC1D10C		BTG2	INSIG1
FANCG		C21orf91	ILF3
TOE1		TNFAIP8	NUP153
ADA		OBFC2A	GNB2
DPM3		B4GALT2	PLK1
FOXM1		LGALS9C	MRTO4
STK3		GMNN	CDC25A
SLC3A2		TRIM28	CHST14
AIM1		IFRD2	METTL16
HLA-DQB1		TBC1D13	KLF2
PDIA3		RABEP2	RIMKLB
TCTN3		PTP4A1	FTSJ2
C17orf63		STX12	GSS
DEK		NLRP7	MR1
PDLIM1		SLC38A2	SYNCRIP
GCET2		LMNA	DUX4L4
RARA		NUP43	ABI3
P4HB		ICAM1	MAFK
IL3RA		CD320	UBE4A
SLC27A1		HIST1H1C	FJX1
GMNN		NCAPG2	MARS2
LMO7		TBXAS1	CD82
HIRIP3		ANKRD37	FAM64A
KIAA1539		TRIP4	PYCR1
PKMYT1		HIST1H2BL	POLR3G
STAC3		SLC38A6	CHM
STIL		SMS	HNRNPR
ORAI3		DCUN1D3	ANAPC4
DDX58		ANXA5	TBX21
PITPNA		SNRPD2	C18orf55
TEN1		BFSP2	TMEM192
MTMR2		CALHM3	MAPK9
TTC15		ACP5	A4GALT
SAP30		ZWINT	TRIOBP
NPTN		C12orf52	RBM27
RFFL		KRTAP4-11	TERF2IP
PPP1R27		ARL8A	SMC5
JUN		PRMT7	B3GNT1
TCEB3		COG8	FBXO2
CD58		IGFLR1	FAM53C
OSTF1		DDX39A	BCL2L13
IMPA2		MLF1IP	LOC284385
PDAP1		TUBA1B	CDC42EP5
BCLAF1		NUDT21	ACTR3
SRSF10		ENOSF1	RANBP1
VAMP5		ABCA12	RBM39
CCL16		MRPS26	TSPAN14
ELF3		STIL	BYSL
CAST		KIAA0284	C11orf83
NDUFS1		C11orf83	NUDCD1
EI24		DDX55	ARSB
EFHD2		C9orf142	CACNA1C
UTRN		TSPYL1	CEP97
ALCAM		CACYBP	BHLHE40
CDC42BPB		GIPR	TTC27
NOLC1		GPR160	RCBTB1
H1FX		CD83	ZNF805
NTN1		C1R	SDCCAG3
SGPP2		CLEC16A	BIRC5
PLEKHM1		CALM3	FAM116A
RHPN2		NRM	SLC35E3
UHRF1		BUB3	TROAP
GEMIN5		TUBA1C	MCMBP
PRKX		ZNF79	WDR12
LTA		GPSM2	RCN2
SYNPO		MCM8	HNRNPL
CCNE2		ANKRD33B	SUZ12
CD274		PIM1	PLXNB1
IGBP1		RBMXL1	TMTC4
HNRNPA3		TUBA1A	DDR1
WDR81		TOR3A	USP42
SOCS2		ALOX5	IER5
NCR3		HMGXB4	HPDL
DDX55		DSE	UBXN8
FOXI2		SP110	CHMP1A
HCAR3		CCDC99	NUCKS1
PPRC1		PGRMC1	TSN
ISCU		BIRC3	C1orf131
HEY1		UBA2	CCR6
KIF22		SHCBP1	EXOSC3
PCNX		GPI	MCM4
TTLL12		CDT1	MICAL1
LASP1		CEACAM1	SFXN5
PYCR1		STK10	SETX
BFSP2		SLX1A	FOXJ2
TXNDC5		TTPAL	BHLHE23
PCP2		GUK1	MAP2K2
PIGT		RALGDS	SH3GL1
ATP6V1B2		IL27RA	ENO2
LOC100127983		RAD51	STAG1
ADAM8		ECI1	PRR25
HIST1H4J		ENTPD2	ARPP19
CHCHD7		SMC2	ZNF532
TPX2		CAD	NUP54
TMEM191B		TMCO6	PFKFB4
SLFN12		BCAS1	CCNF
GPBP1L1		NASP	KRTAP4-3
GGH		ITGB1BP1	C4orf39
PHF15		TOLLIP	STAM
IGLL1		TANK	ZNF850
ANO10		CCDC109B	ABCA12
TUBB2A		NPM1	PI4KB
TIMM44		HAT1	DCUN1D2
KDM2B		DKC1	C12orf5
SGK1		RFC3	WBP11
DRAM2		SUV39H1	SFMBT2
RHOC		PRPF19	ZNF468
ERO1L		ENO1	CCDC88C
SIRT5		U2AF2	TMEM107
E2F1		H2AFY	ZHX1
SMC2		CCNF	ABCF1
GATSL3		GSN	CENPN
ZMAT3		HIST1H2AD	MCM10
CMTM6		PMAIP1	HIST1H4C
C10orf76		ICAM4	SPTLC2
ITIH4		ILVBL	GNB1
TNF		HIST2H2BF	CD74
EXO1		HN1	COG8
CDS2		EIF4A3	ULK4
HIST1H4F		NT5DC2	CIC
GPRC5C		ZNF446	FRMD8
CRIP1		BASP1	C20orf72
LGALS1		ARL6IP6	KIAA0513
RPS27L		HIST1H2AE	HNRNPD
CYTH3		RPS6KA1	PPP1R14A
FAM22G		PPAT	CLDN24
RASSF4		SNRPE	ANKRD20A2
NR2F6		GZMM	LLPH
CD3EAP		ISCU	KIF20A
TBC1D4		CHMP4B	CDCA2
SLBP		FAM136A	ZFAND2B
AP1B1		ZC3H18	ZNF564
AKAP7		C20orf27	USP6
MKNK2		KIF14	RNF126
TP53INP1		TOMM5	CLEC12B
EFNB1		GART	GSK3B
C5orf63		TNFRSF10B	CDC42EP4
PGF		FAM57A	DENND1C
OASL		NUP205	FAM58A
RBM5		HMGN1	POU2F1
RINL		PSIP1	HDAC3
TMEM127		HNRNPA2B1	GTPBP4
CUL9		MEA1	TYMS
ACBD6		KLLN	MAT2A
VAV2		ABCA6	ZNF563
PIEZO2		UBE2I	LIPA
CTSZ		CHAF1A	MDFIC
TBC1D13		SCN3A	GLRX5
IGLL5		SNRPF	VSX1
CDC7		DENND1C	KPNA2
SNX29		SEMA7A	STARD4
PM20D2		AIM1	LARP1
C16orf57		PARP1	PI4KA
AMD1		ZMIZ2	PTPN22
EVI2A		NTPCR	ACAP3
TMEM101		GADD45G	LAPTM5
NEURL		KIAA0748	LUC7L
RXRA		TMEM57	NFKBID
PLA1A		PGM1	KLHL12
CMAS		DDR1	SARNP
HIST1H4I		MIPEP	SYTL1
LPGAT1		GMIP	HSP90AA1
DNAJB2		C1orf174	VPS13A
CT45A1		IL4R	SNX14
POLH		SMYD2	SNAP47
RGS3		CCT4	SRSF2
RNF5		CBS	DCAF13
ZNF672		POLD4	DHRS3
SPATA2L		GRWD1	ORAI3
CTNNBIP1		PPIAL4A	ZNF208
TIMP1		CENPM	THAP9
TFAM		ICAM3	C14orf43
WHSC1		LSM12	SLC38A1
ASXL2		KIAA0415	EIF4B
PTDSS1		PTTG2	ANP32E
PGRMC1		SLC7A1	C13orf27
ZFP90		RFC2	SLC8A3
EIF5B		TMSB4X	ATP6AP1
CTNNAL1		CUL9	ZER1
IARS		FAM189B	KIR3DL2
RPS3A		FKBP4	MAML1
ACYP1		TOE1	CHCHD8
MIS18A		TMEM127	HSDL2
CYLD		GPX1	NPIP
LOR		MX2	ACBD6
SGPP1		MTA2	PLAC8
EVPLL		UBL4A	ZBTB45
NOTCH1		PDK1	GBP3
ETHE1		ACTB	CELSR1
STYX		RAD51AP1	SRXN1
ITPR2		POU5F1	CTIF
SHISA4		BORA	IL6ST
SMCR7L		SERPINA1	HEG1
PTPN11		H2AFV	SRP68
BASP1		PIDD	DPEP3
HNRNPD		RNF5	VAX2
SSTR2		HIST1H2BE	DUT
RUNX3		MRPS2	SMCHD1
NDE1		NUP155	RPS6KA1
CDCP1		SH2D5	GLT25D1
RAD54L		TUBB	DNAJC10
NUS1		HMMR	TPM3
PRC1		RPL17	POT1
SORD		PRELID1	ZNF740
PORCN		ABHD11	LRP3
ST3GAL2		TOB1	SBDS
PLEKHM2		CLNS1A	E2F6
LST1		IMPDH1	ZMYND19
LYPLA2		POM121L12	IER3
MRPL43		FAM46A	TP53BP2
STAT6		COG1	SOCS1
CYB5R1		ZC3H12C	PDIK1L
TXNIP		C16orf59	MLF1IP
ARNT		TNXB	DEPDC1
CIITA		FBRS	SLC12A4
CES1		DIAPH3	EEF1E1
CORO1C		ATIC	GOLGA6A
CCS		APOBR	IL10RB
INTS6		MAD1L1	PRPF38A
SMC3		C9orf7	DKC1
TMEM64		RAN	ZNF337
PFDN5		TMEM48	PARL
CCND2		CTNNAL1	C5orf32
SMARCB1		TIPIN	MTA2
TNFRSF10D		SLC16A3	DCK
C9orf78		YWHAH	IFRD1
MRTO4		RFFL	PSMD7
C16orf59		XRCC6	HIST1H4L
SRSF3		C9orf40	USP20
CYTH1		ATP6AP1	IFT43
GPR65		PPRC1	TRIP10
SRPK2		C1orf135	QTRTD1
PPIB		HIST2H3D	POP7
POLL		HIST2H4B	SLC2A5
GIPC1		LOC389493	RAB13
HIST1H1C		LRRC59	CHERP
MCM5		LAS1L	TJAP1
ODC1		PSRC1	NCOA5
CHAF1B		WBP1	YWHAH
TMEM173		FANCG	TRMT61A
ESPNL		PLEK	KIF23
PARP1		U2AF1	NRF1
BIK		MRTO4	SLC17A9
SPATA18		GPHN	APAF1
JAK3		RPL13A	FAM133B
ITGA4		CD3EAP	NUP160
SLC35F3		PLXNB2	TP53INP1
CASP10		SNX22	WDR82
IRF5		EEF1E1	ACTL6A
WDR91		POLA1	PRR14
ARHGAP25		IFIH1	MOCS3
MICALL2		TIMM10	TRAF4
NOP56		ILF2	FAM105B
TMIGD2		HIST1H2BK	TSFM
CDCA5		CSF1	HIST1H1B
CDC42EP4		FCGRT	ADIPOR1
ZNF428		HAUS7	KRTAP2-4
PRPF6		ANAPC1	NEK2
TFDP2		ATF3	HIST1H2AE
SPATA7		FDPS	LSM2
C10orf116		PICK1	NGDN
PLEK		NME2	DDX21
ATP7A		PHF21B	LCTL
U2AF2		SLC1A5	GRIN2C
CCNE1		IFIT3	ARPC5
ZC3H7A		HIST1H2BC	NFKBIL1
ALG13		SF3A2	C22orf43
RPS29		RNMTL1	BRIX1
CCDC92		ME2	BATF
KDM4A		KIAA0922	IKBIP
FAM21C		C12orf75	LRRC20
C9orf86		NET1	UBAC2
GMIP		ARHGAP11B	SASS6
ANKRD13D		ATP7A	SRSF3
TYROBP		RNASET2	PHF1
SLC37A2		HLA-DOA	SH3TC1
POLD2		GRIN3A	CDCA8
EXOC7		PTBP3	TOE1
SLC10A3		RPS15	SMARCA2
ITGAX		MAMDC4	BRCC3
YWHAQ		C16orf88	MYO3A
SNX10		HAUS1	ZFAND5
ARL6IP4		SP100	SGK1
TRAPPC6A		RFX5	SLC35F2
DIAPH3		FBXO22	PARP14
SNRPD1		OXER1	BUD13
UGT2B10		IFNAR2	SP100
PLA2G15		DNAJC9	KIAA1432
LRRFIP2		GAK	GTPBP6
TCF15		ZNF22	BCLAF1
NFE2L3		LSM7	RPL23A
CISH		MAU2	EIF4G2
NT5DC2		MEF2D	SEMA3B
APLP2		NEK9	RAB21
HIST2H4B		HIST2H2AC	HSPA1B
OGDHL		EDARADD	OTP
PRDX6		BRCA1	CDKN1B
CCNA2		RRM2B	ZNF222
SP100		UBE2H	NHP2
LSM4		HIST1H2BO	NFKB2
TESK2		DNAJB2	HNRNPAB
TMED10		BLOC1S1	SRSF10
MOXD1		KLRG2	HSPA1A
HNRNPR		FAM200B	KANSL3
HIST1H2BL		SRA1	ST8SIA3
TMEM91		TRAFD1	CHTF8
CDK7		C17orf79	GMEB1
ITPRIPL1		MND1	CDC5L
MIS12		CTPS	KCTD11
CEP55		RBMX	CKS2
PLD2		PTGES3	ERP44
XKR8		ALDH18A1	PPP2R2D
KRT3		XRCC3	CHML
FMR1		C2orf48	ZNF211
TCF7		HIST1H2BH	YOD1
KREMEN2		IMPA2	SSB
THOC3		CCL4	RNF138
ZBED1		ACYP1	RALGAPB
GABARAPL2		TCTN1	DNPEP
ARL6IP5		CYTH1	NPM1
TMEM2		EPS8L2	NBEAL2
CACNA1C		ZNF385A	ASF1B
GPR132		C11orf51	EWSR1
SERPIND1		ITPR2	BTBD10
CTSC		RCC2	TOMM5
FRMD8		CASP4	WNT11
KRBA1		C8orf55	PDCD5
MAP2K2		SAT2	FAM177B
EIF3A		OTUD5	CBX5
C5orf15		SPPL2A	MYC
TMEM107		HLA-DMB	CDC45
CANX		METTL11A	PRIM2
TMEM223		CCDC57	PLEKHA2
TOLLIP		CAMP	STOX2
RFX5		RPL35	LRP8
ARID3A		METTL7A	MKI67IP
NBEAL1		WDR90	HIST1H2AG
PRRT3		ACTG1	TMEM85
ACTR2		CXCL16	GRWD1
BCAS1		SNRPG	DGKA
YPEL5		POLQ	C11orf24
TOR3A		VPS37B	POLE
HIST1H4B		PRPS1	TTLL12
DDR1		DTD1	CCDC85C
POU3F1		WDFY4	LRRC59
IRF8		EI24	GALNT10
KLK1		CD274	ZNF177
LCK		CBX1	IKZF5
GSN		NPEPL1	SPG11
COX5A		APTX	NF2
SYNGR1		TYROBP	NCAPG
TSEN54		PLEKHM1	BTG1
SRSF11		GNE	DROSHA
NUMB		FH	SYNGR3
LGALS9C		TIAL1	USP36
GDI1		FAM54A	HIST1H3I
ABHD8		PRPS1L1	FBXO42
SAT1		SRM	SQLE
RASSF2		SERTAD1	DHX29
H3F3A		PRRT3	BNIP3L
MGRN1		NARS2	POLR1B
SLC24A6		SNX29	DENND2D
C7orf10		DTYMK	ENTPD4
C6orf125		PLK2	ZNF671
RAB7L1		GADD45GIP1	AAK1
CASP5		ZC3HAV1L	TMEM209
S100A11		LYPLA2	SLC25A1
MXD3		HIST1H2BD	OXA1L
FKBP11		TMEM106C	SHISA5
LRRC59		TEP1	GADD45A
IL23A		C16orf13	TRMT5
RHOF		PLK4	C20orf201
BMP2K		TTI1	PPHLN1
CDC25B		KPNA2	PPP1R16B
DGKZ		DCTPP1	NOL12
POLD3		ESD	MCM2
FOSL1		NFKBIE	TIMM10
LY86		TSEN15	TAMM41
PPAN-P2RY11		EXTL3	HSPH1
PXN		PPP3CB	PPP1R15B
TNFRSF4		SEPHS1	MIB2
HGS		MRPS31	HAUS7
DZANK1		CENPQ	SNX2
PIEZO1		HIST1H3A	CCNYL1
IL4R		C1orf183	PHLDB3
CD97		NXT1	GPR137
PSMC5		NTHL1	DPH2
TNFAIP8L2		PCBP1	KIF14
FYTTD1		TMSB10	SRGN
CTNND1		LRR1	SLC25A33
GCGR		ATF4	LIMD1
MTA1		RPL10	MANBA
CHPT1		SFXN4	U2AF1
ITGAM		PIM2	EIF1AX
CDCA3		SKA3	ADAMTS13
HIST1H2BE		LCMT2	PRDM2
SCD5		MZT1	FOXP4
PGM3		EML4	2007-09-01
GNS		BARD1	NFKBIA
SMC4		POLR3K	CEP95
TMEM217		OTP	DNAJC9
SGK223		FTL	UBIAD1
C12orf77		AGPAT2	CTAGE1
CCNI2		RECQL4	SET
C5orf62		MRPS34	TIMM8A
HMGA1		NIF3L1	HIST1H3B
NEK6		AVP	RNF167
SPCS1		HNRNPA3	CUTC
NUDT4		TCOF1	KEAP1
DHRS3		POP7	RFC2
FAM120A		OFD1	COX4NB
		RPS8	SNRPB
		NEIL3	CLSPN
		LGALS3	FKRP
		C14orf80	TMOD2
		RGAG4	CISD3
		CBLN3	PHF15
		OAZ1	FAM160B2
		YWHAQ	CEP55
		FAM64A	SNRPF
		CABYR	HES6
		SUV39H2	MRPL19
		BCL2L12	FAM73B
		LAMP1	BUB1
		OPTN	ATG14
		CEP78	GBP2
		CDC42	DDX24
		APITD1	TINAGL1
		RPL23A	TMEM115
		ANKRD32	MRE11A
		RPL10A	IPO5
		APOBEC3C	C7orf55
		FTH1	HEXIM1
		CORO1C	LAS1L
		ALDOA	RBMXL1
		RUVBL2	ZNF684
		MAGEA6	ZNF593
		VAV2	EIF3J
		PSMG2	KRT17
		BRIX1	ZNF367
		NUP85	LTV1
		FBXW7	WASF2
		HIST1H2BM	NCL
		SNX11	PCSK1N
		SLC25A1	CHEK1
		SLC35E3	UBC
		CLEC2D	TBC1D1
		POLD2	HIST1H1E
		KAT8	RXRA
		CIRH1A	NUP50
		ECHDC2	ACAD10
		PAQR4	POGZ
		HLA-DQA2	NR2C2AP
		PCYT2	MYBBP1A
		SLC29A1	H2AFZ
		VRK1	RNF32
		SIN3B	C18orf25
		POLR3G	PHRF1
		ATP6V1A	GPR25
		C6orf125	DDHD1
		HIST1H2BG	CHRD
		PFKFB4	TMEM97
		BAX	RPUSD1
		PSMB2	TIMM44
		NHP2L1	ACER2
		FAM81A	PPP1R8
		WDR36	SMS
		IFT43	OR52N5
		GARS	BCCIP
		C17orf63	BUB3
		FN3KRP	DNAJC2
		ZFP90	MEX3D
		ANP32D	APTX
		MGAT3	POTEM
		TDRD7	EIF4A1
		DBF4	RRP15
		ITPR3	RC3H1
		FAM169A	CES1
		GAMT	DTYMK
		RPS2	CEBPZ
		TMPO	GM2A
		SAAL1	PFN4
		NDUFC2	TNIP2
		PREP	FEZ1
		CAST	IFRD2
		FAM158A	PACSIN2
		ITGAM	ZDHHC18
		DDX11	GRPEL1
		SNCB	ZNF709
		ANKHD1	FAM127B
		SLC43A2	TGFB1
		WDR76	DSCC1
		MARK3	VWA5A
		SRSF4	AGRN
		PFAS	NDUFC2
		NCAPH2	DCTPP1
		ACD	POLE2
		GSPT1	ZNF761
		TMEM147	NSDHL
		TCP11L1	C11orf51
		SLC43A1	POLR3K
		EXOC7	PHF20
		XPO1	RAN
		PRDX1	C21orf59
		HIST1H2BI	GIMAP6
		WEE1	RNF26
		ANP32A	HIST1H2AD
		ERCC6L	SIGMAR1
		KIF3B	ILF2
		CASP8AP2	LETMD1
		CCDC88B	WWP1
		SRGN	NBN
		RNPS1	C11orf61
		SAE1	TACC1
		ARSD	DCUN1D3
		HMGN5	KIF11
		HNRPDL	POLR3E
		CHMP3	BSCL2
		PLIN2	ZNF273
		PGAM4	C2CD3
		ENOPH1	CDC16
		FOXH1	ACOX1
		TOR1A	NDC80
		PPM1D	CHRNA10
		EVI5L	XRRA1
		ITPRIPL1	EFCAB4B
		PLP2	GPR108
		PARP10	TMEM30A
		CYLD	ATP5B
		SNRPA	CDKN2AIP
		ANKRA2	PDCL3
		ARHGDIA	GOLGA8A
		HSPBP1	AVPI1
		KRTAP10-10	PSORS1C1
		CASP5	ESF1
		ZNF395	HRAS
		CCL16	ZNF324
		C19orf44	SETD1B
		IFI30	METAP1D
		ANG	ILKAP
		ILF3	GALNT4
		RBM28	FASTKD3
		SH3BGRL	CSRNP1
		GINS3	PPIH
		RASSF4	WRAP73
		ACSM5	RGS19
		POLR3GL	SPAG9
		LY96	KAT5
		C3orf26	HIST1H2AC
		NDUFB10	ZNF134
		C19orf66	TOMM40
		WDR54	UBD
		GPR155	TNFRSF10D
		MEFV	TRNT1
		PKM2	AGPS
		ACADSB	FHL1
		TBRG4	PCNXL2
		XKR9	CCDC92
		MKNK2	KDM6B
		BRD8	PARN
		NFKBIA	SSRP1
		C1orf35	PGAM5
		ATG16L2	TMPO
		NOTCH1	NUDT21
		SSH1	BRK1
		C12orf5	PMAIP1
		PLAC8	RGL4
		PPA1	SEC16A
		CTDSP1	ANKLE2
		SRSF3	ANP32A
		KLHL29	HNRNPF
		SCARA3	OR10A5
		H3F3A	ZNF410
		ZNF561	TRAF3IP2
		RNF126	RAB33A
		DPEP3	SLC43A3
		BLM	YDJC
		CENPO	SELRC1
		JOSD1	PRKAB2
		CDCA4	HMGN2
		ACOT11	PRMT1
		NPC2	CASP8AP2
		SNRPC	PLEKHG5
		PLA2G15	EMX1
		BNIP3L	METTL1
		SIN3A	ALG3
		RPL13	TRA2A
		GABARAPL2	C20orf27
		C16orf80	TIAM1
		VPS13B	LRPPRC
		CFLAR	MED18
		HIST2H2AB	RHOC
		COL9A2	LPAR2
		TRAIP	SMC1A
		LSM3	MTMR12
		CRYM	RHOF
		GRIN2A	SYNJ1
		SRSF11	PWP2
		PELO	RBM8A
		SDCCAG3	CSNK1D
		OR11A1	F11R
		EYS	NMNAT1
		SF1	FTSJ1
		CTSO	MARK3
		CENPJ	RABEPK
		RAB21	STK35
		RELT	PRPF8
		ROPN1L	PTAFR
		APOBEC3G	NARF
		WDHD1	AGAP3
		HIST1H4J	KDM4B
		HELLS	APBB3
		OXCT1	ZBTB17
		TOX4	CENPA
		UTRN	PNRC1
		PEA15	HMMR
		ZNF513	TPRKB
		PRM2	KHDRBS1
		TUSC2	DICER1
		KMO	EFTUD1
		PEPD	TWF1
		OSBPL3	FANCA
		RAD54B	SKP2
		KCNN4	DPM1
		MIIP	DDX55
		RPA1	NIT1
		EIF5B	PTBP2
		SCYL2	MIS12
		EIF2S2	LPCAT1
		ESPNL	TGFBRAP1
		FAM78B	NACC1
		PCBP2	CTPS
		GGTLC1	HDAC6
		PMS1	EDN2
		PKMYT1	AKAP1
		IPO5	METTL18
		TUBB4B	ABCD3
		FAM111A	LRRC37A3
		PPP4C	CHCHD4
		KRTAP19-5	SHC1
		PRMT1	CBL
		RPL12	UCP3
		SELRC1	IARS
		CHCHD2	CHST7
		SUV420H2	TNFSF11
		RRAGD	ARHGDIA
		AMN	FAM83H
		C4orf27	AIMP2
		IFI6	SPTAN1
		SOCS4	LSM14B
		BMP2K	NUF2
		SMCHD1	HN1
		DYTN	C16orf7
		LIME1	PPM1M
		C13orf15	RASGRP2
		DGCR2	ALKBH5
		RPSA	EIF4H
		GNB1	FCAMR
		ODF3L2	ERICH1
		PTPN11	PSD4
		PTPMT1	LY96
		SEC63	HNRPDL
		C1orf85	PPAT
		TCTN3	CARD16
		PPP1R9B	TSPAN33
		SSX2IP	CCT7
		WDYHV1	RNF185
		WDR62	CRKL
		TSPAN11	PLEKHB1
		TKT	C17orf85
		ECT2	NFKB1
		CASZ1	MT1A
		SIT1	HIST1H3E
		KIF4A	KPNA3
		TUBGCP4	RAB11FIP4
		STK19	C17orf79
		EZH2	SEH1L
		SBK2	LOC100130890
		BTBD2	SLC4A1
		CEP85	C4orf34
		QSOX1	ZNF654
		FOSL1	SS18L2
		VKORC1	GAS2L3
		D2HGDH	ALS2
		ATP1A4	SNRPD2
		CTDNEP1	RASA3
		GDPD5	CT47A11
		PRIC285	BSDC1
		RCN1	OSM
		SMYD5	TFDP1
		ALG6	GNA15
		PML	ZNF672
		LSM4	DHX15
		SGOL1	POLR3F
		PLOD3	LBX1
		PSMG3	LIG1
		KRTAP9-1	BHLHB9
		ARHGAP19	RPL5
		ATAD3A	METTL11A
		ODF2	ANLN
		ZNF688	ING3
		GNG7	USP13
		TIMM44	CHAF1A
		TRIP6	MAP1S
		PMF1	PRMT7
		GLRX5	SLC7A6OS
		ZDHHC14	GMFG
		PPFIBP1	XAB2
		AK2	CSPP1
		MATR3	P4HTM
		PTPN22	MOB1B
		TRANK1	CLIC4
		METTL17	ANKRD16
		TRIM35	C20orf111
		SPAG4	NOP2
		HEXA	ZNF254
		PPDPF	ZNF24
		NUP93	OR2H1
		PEX16	ANXA7
		STX16	STK17B
		FAM48B1	TNFSF4
		RPLP0	LRPAP1
		ERICH1	RNF216
		SACS	FAM86A
		FAM118A	COPS7B
		B9D1	PPIF
		EEF1A1	FAM158A
		MYB	DUX4
		STK11	FASTKD5
		ECHDC3	OTUD6B
		LOC389831	ZNF195
		LIPN	ZNF217
		POLR2D	MBD5
		SPG21	PPP1R35
		EMID1	FIG4
		MIS18BP1	UAP1
		TMEM168	C1orf52
		FAM48A	NDUFV3
		PFKFB2	ZBTB16
		RANGAP1	RAB1A
		SLC27A5	KIAA0664
		GATSL3	IMP4
		LGALS3BP	DNAH11
		SLC31A1	GP1BB
		ARL2	PUS7
		RAB13	ANKRD39
		MRPL54	TMEM91
		THRAP3	EIF1AY
		SNRPA1	SDHA
		AEN	CD274
		TSNARE1	ARHGAP11B
		ANXA2	CDC123
		EIF4ENIF1	SNRPB2
		KRBA1	LTA4H
		IVL	SMARCC1
		ZFP36L2	TOR1B
		NOL11	CALCOCO1
		THAP7	GON4L
		VAMP5	KRTAP3-3
		C12orf24	FAM171A1
		POLR2I	SAMD1
		SRSF10	OSCP1
		RFXAP	CDKN3
		IFIT2	DNTTIP2
		RPL3L	IL16
		SEPX1	IGBP1
		KHDRBS1	H3F3A
		FOXRED2	ARL6IP6
		PAM16	TERF2
		NR2C2AP	LPGAT1
		CACNA1C	BDH1
		C5orf32	MVK
		GJB4	POLR2J
		TBC1D10C	GNPAT
		SLC43A3	ZNF746
		HEXDC	GRN
		KARS	PDPK1
		PRPF4	PIGM
		UQCRC1	RPF1
		C10orf32	CSRNP2
		MRC2	TRIM28
		ACAA1	USP34
		ZNF322	RIOK1
		CHCHD4	NUTF2
		SF3B2	IST1
		PGRMC2	USP33
		AP3S1	KCTD5
		CDC42EP4	C8orf58
		SOCS2	TTC33
		NT5C
		E2F8
		MUC2
		RASSF2
		ASTN2
		SLC12A6
		HEATR1
		IKBKB
		C15orf44
		SLC39A13
		POMGNT1
		SARNP
		SSBP2
		RHBDF2
		OS9
		DYRK1A
		JAKMIP1
		ADAM8
		NDUFAF2
		CXXC1
		CKS2
		EIF5A
		RPS7
		SRRM1
		MXD1
		TBXA2R
		RFX7
		FCRLA
		GSTK1
		DDX60
		KCTD12
		QRICH1
		C1orf38
		ZNF658
		GBP6
		KCNK12
		MICALL2
		RPLP2
		FAM122B
		KIAA1539
		GAA
		KIF20B
		JMJD5
		CARD16
		PPP1R12C
		PA2G4
		PCNT
		JAK2
		CRY2
		PHRF1
		FUS
		HIST1H2BN
		DGKZ
		BEX2
		SLC9A4
		CLSTN3
		GAR1
		GTPBP6
		PDE6G
		ETHE1
		GIT2
		POLE4
		CNOT7
		TMEM14B
		POLR2J
		UBR1
		GNL3L
		TAP1
		PPP5C
		FAIM3
		ERO1L
		CPSF6
		SPIN4
		ALDH16A1
		VNN2
		CNOT10
		HDGFL1
		FAM22G
		PARP16
		RETSAT
		IMP4
		SLC25A10
		SEMA4C
		IL21R
		DSCC1
		LMAN1L
		PLCB2
		RPS6
		SH3TC1
		RPA2
		PATL1
		CCNG1
		WDR91
		CCDC92
		CRAT
		CCND2
		GPR132
		PRKAB1
		MTA1
		HDAC5
		SLC27A1
		COMMD1
		NONO
		HIAT1
		C10orf76
		RANGRF
		HIST1H3I
		SFPQ
		RAB35
		LAPTM5
		EBNA1BP2
		TMEM91
		NCR3
		C21orf58
		BAG2
		C7orf30
		ZMAT3
		SLC3A2
		GGT1
		PTPLAD1
		CDK5R2
		TUBGCP5
		GLO1
		TBL1X
		CFL1
		PIF1
		MDH2
		BCS1L
		EMX1
		APOLD1
		CLEC17A
		KHSRP
		OTOS
		DHODH
		TMEM199
		MYD88
		DYNC1H1
		BLVRA
		NOP16
		NUP35
		WDR81
		RBM14
		SLAMF1
		NCSTN
		CCDC47
		ANAPC11
		FOXI2
		TOMM40
		NME3
		MED30
		HILPDA
		LYAR
		POLL
		USP19
		ACAD10
		LRRC58
		TRIM65
		FAM203A
		ATRX
		LSS
		AARS
		NUDC
		MFNG
		TXN
		SRPK1
		RPA3
		PHF5A
		FAM20C
		ABCA5
		ORAI3
		MAPK13
		EFNB1
		TTC37
		RBM41
		PRDM2
		TXLNG
		C15orf42
		AFMID
		GABARAPL1
		C15orf57
		CYBASC3
		OSBPL7
		EXOSC7
		C18orf21
		TAAR2
		KLHDC9
		ERI3
		NDUFAB1
		NCAPG
		MACF1
		PDE4B
		FSCN2
		RPF2
		TSFM
		TSPAN33
		SLC38A1
		HIVEP3
		ZNF786
		MIER2
		TSPAN31
		NAE1
		PIGA
		PLEKHF1
		CCS
		TMEM173
		PIEZO1
		LRRC42
		PRDX3
		ZBTB4
		TSPYL4
		HN1L
		ATP6V1D
		CCL3L3
		EXOSC9
		SCD
		C5orf15
		WHAMM
		C7orf43
		NOLC1
		LACTB
		TULP4
		DDX20
		TMEM184B
		DTX4
		FUT11
		SBF1
		TNFRSF10D
		PARP9
		IFFO1
		C3orf23
		PLEKHG3
		PDS5B
		XRCC6BP1
		C17orf56
		RNF19B
		PRPS2
		TCP1
		SLC6A9
		PCGF1
		TMED10
		FARSB
		ZNF2
		ZNF37A
		LPCAT4
		MTPAP
		MICAL1
		VDAC3
		LPCAT3
		EVPLL
		P4HA2
		THYN1
		TMEM146
		PIGO
		LYRM1
		UHMK1
		GRIPAP1
		TCERG1
		H1FX
		C19orf69
		SUMO3
		CD53
		SAR1A
		USP4
		SERPINB8
		MTERFD1
		PAK1
		CCDC86
		EARS2
		CTCF
		SLC37A4
		GALNT10
		KCTD9
		ZFYVE1
		ZNF277
		TRRAP
		CHAC1
		C20orf108
		NF2
		MYO19
		CALML4
		NUP210
		CDK5RAP2
		CLDN19
		2009-09-01
		IGSF9
		CUTC
		PACSIN2
		CD80
		GNL3
		MRPL42
		FAM35A
		CTSC
		CXCR5
		POLR2H
		P2RX2
		DDX21
		MAST2
		ASCC1
		GSG2
		C18orf1
		NUP153
		CCDC130
		RPP25
		HSPA14
		UBA7
		FKBP5
		PDCD5
		UTP6
		UTP18
		MEF2B
		MUC4
		RAB2B
		KDM1A
		FAM83H
		ZBTB43
		KIF18A
		EIF4E
		GET4
		SUB1
		ARL8B
		PDAP1
		CD70
		ZNF671
		PSTPIP2
		C4orf46
		TTC27
		CANX
		ZNF496
		ZFAND5
		MCAT
		SNX13
		HNRNPH3
		SUMF1
		SERF1A
		SLC16A6
		DHCR7
		GTPBP3
		KLHL3
		ZBED1
		ANKRD27
		PRIM2
		PAFAH1B1
		SIPA1
		LOC100287177
		TSR1
		C6orf204
		TMEM68
		TM7SF2
		BMF
		RXRA
		SGPP1
		CSNK1G1
		SH2D3C
		DNAJC7
		CALHM2
		ENC1
		SLC9A9
		TTF1
		ESRRA
		EXOSC4
		ABHD8
		CCBL1
		DCUN1D4
		IL7
		HIP1R
		GEMIN5
		PUS7
		EEA1
		SPSB3
		IL10RA
		ECE2
		RNF145
		C1RL
		WDR5
		PLD6
		ID2
		GIPC1
		TRAM1
		PNOC
		NIP7
		HOXC4
		SHARPIN
		TFEB
		RPS16
		PORCN
		DAZAP1
		ZMIZ1
		PYCRL
		MVK
		BOD1L
		G2E3
		RBM20
		IL1B
		SUSD1
		PTEN
		HAUS5
		ORC6
		PPIF
		PSKH1
		LONRF1
		C5orf41
		CHEK2
		BAIAP2
		EBI3
		RFC1
		TRAK1
		PATE3
		SUMO2
		RPS28
		SMC1A
		FAM173A
		SERINC3
		TRAPPC2L
		C12orf11
		MRPL4
		DHRSX
		STYX
		CEBPZ
		RGS9
		TNN
		MRPL15
		ACOX1
		GRK6
		BLCAP
		HEATR8
		RGL1
		SGPP2
		KIAA1671
		TNRC18
		TMEM209
		POC1A
		CD82
		PIH1D1
		DOK3
		C20orf20
		VKORC1L1
		SNAP47
		FAM129C
		PELP1
		DCAF7
		RNASEL
		PPP2R2A
		PTPN12
		RRS1
		ATG2A
		TONSL
		TPM3
		AGAP3
		HSPE1
		ZMAT2
		HNRNPK
		SFR1
		CTDSPL2
		GCH1
		FAM76B
		CCNH
		TMTC4
		RHOH
		FAM98C
		ZFYVE21
		FAM86C1
		FOXB1
		API5
		PRCP
		SLC17A9
		C10orf99
		C17orf53
		SNRNP48
		GDI2
		MSH5
		LGALS9
		SHOC2
		EIF1AD
		UCHL5
		C14orf169
		RMI1
		NEK6
		NTRK2
		C6orf26
		PHF15
		RIOK3
		HYLS1
		METRN
		C12orf45
		PAX4
		ALMS1
		GALK1
		SDSL
		PDIA5
		SEH1L
		TNPO1
		ANP32C
		KCTD1
		IL6ST
		ABCA7
		PSMD14
		C1orf93
		UBQLN1
		LGALS8
		FBRSL1
		LY6K
		NSMCE4A
		ATP6V1F
		STAG2
		PDIK1L
		POLR2C
		FAM107B
		C6orf192
		SRGAP2
		PSMC3IP
		BTBD10
		TMEM143
		IDH3A
		RANBP10
		SLC12A9
		SPACA5
		ITGAX
		NDUFB11
		ESCO2
		UBLCP1
		CCL17
		CNPY3
		CCT8
		TET2
		AHDC1
		TAF1A
		HIST3H2BB
		ATOX1
		STAT6
		RPL41
		MLKL
		CYP17A1
		CCL24
		CCNE1
		NUDT8
		IFI27
		HSF1
		FJX1
		ZNF350
		NFIC
		WRB
		C2orf69
		CDC25C
		MARCKSL1
		TUBB8
		TBKBP1
		TOPBP1
		LAMC1
		PGPEP1
		MFSD3
		IL10
		EPT1
		PRMT3
		LETM1
		U2SURP
		CPNE7
		CTXN1
		TMEM14C
		CCDC97
		RTN4
		ADSL
		TMEM131
		DBT
		C20orf43
		C12orf48
		KIAA1370
		RPL35A
		GGTLC2
		SRRT
		SLC25A40
		TAF10
		ZNF226
		TNFRSF13C
		CPEB4
		EXOSC5
		MR1
		GPHB5
		C17orf87
		C12orf65
		ISLR
		EIF3B
		PSMG4
		TSPAN1
		REV3L
		PIGW
		RSU1
		CAPN10
		SIGLEC11
		ETF1
		NKRF
		ZC3H15
		NCF1
		TUBGCP3
		IGBP1
		SLU7
		KLHDC3
		NANS
		ACP1
		CST3
		DUS3L
		DDX39B
		CXXC4
		PIGR
		RNASE1
		STK11IP
		STAMBPL1
		RRP9
		SYNGR2
		SNRNP25
		LPIN3
		ABCC5
		RNF138
		CD33
		ABTB1
		CDC23
		ZNF207
		TIMELESS
		SSB
		GNB1L
		C14orf133
		DDX58
		MRM1
		DUSP8
		SLC25A17
		SLC6A4
		ZNF250
		FASN
		PPIH
		CENPL
		USP15
		BTG1
		ATG3
		MRPL55
		MS4A1
		BCLAF1
		EMD
		C22orf13
		CENPV
		DNASE1L3
		EPS15
		WDR12
		UBAP2L
		PARP14
		SNRPD3
		FBXO25
		SNRNP200
		NUP37
		ADSS
		C9orf86
		P2RY8
		CD164L2
		APH1B
		NACA
		PTDSS1
		FUK
		DARS
		TMEM5
		CTH
		CREM
		TTC13
		MAP2K4
		NEGR1
		HSP90AA1
		PTRF
		ZNF787
		LRRCC1
		CLPP
		RPL37A
		TXNDC16
		TRO
		SLC2A4RG
		SNRPB2
		KLF2
		URB2
		OTUD1
		ST5
		RUSC1
		FHL2
		SMG7
		SNRNP40
		MIS12
		TTC28
		EPS8L3
		PSMD11
		COMMD6
		ARL1
		TTYH3
		CARM1
		SCRIB
		HAGH
		PTTG1
		SRP9
		TNIP2
		HOMEZ
		NHP2
		TAOK1
		TMEM223
		RCC1
		EIF1AX
		XBP1
		ARHGEF3
		GLRX
		C16orf61
		SLC35E2
		KEAP1
		RBKS
		NCOA4
		FADS2
		AP1G1
		P4HB
		TMEM38A
		CCDC90A
		YTHDF2
		CCT6A
		INPP1
		MFAP1
		TMEM101
		CALU
		LRRC8D
		HLA-G
		ASXL2
		KIAA1432
		SKAP2
		C16orf7
		ADAMTS13
		CSRP2
		HPRT1
		PUS1
		TFAP2E
		NDE1
		TAB2
		ZNF511
		UTP11L
		COX6B2
		PCMT1
		KIF24
		JMJD6
		NEDD9
		BANP
		NAT8L
		SERPINB9
		S100A13
		C5orf62
		HNRNPL
		KIAA0226
		ADRA1A
		ZFYVE26
		NCAPD2
		MED22
		SEMA4D
		POGLUT1
		ZNF668
		VPS35
		MTAP
		A1BG
		RPS10
		SPSB2
		PURB
		RALGAPB
		PRDX4
		NLRX1
		HNRNPC
		CCNI2
		BAG5
		SEC14L4
		C1orf56
[truncated: 1,876 more rows]
