# Supplementary material for: Natural Cubic Spline Regression Modeling Followed by Dynamic Network Reconstruction for the Identification of Radiation-Sensitivity Gene Association Networks from Time-Course Transcriptome Data
Source: PLoS One. 2016 Aug 9;11(8):e0160791. doi: 10.1371/journal.pone.0160791 (PMC4978405; doi:10.1371/journal.pone.0160791)
Supplement: S2 Table — Four lists of significantly enriched pathways correspond to each used treatment condition. Lists include total numbers of known genes in the pathways, numbers of differentially expressed genes that belong to a single pathway (matches), percentages of differentially expressed genes in comparison to the total number of know genes in the pathway (% match), p-values, FDRs and names of pathways related differentially expressed genes. (XLSX) [file pone.0160791.s003.xlsx]

## Sheet: sensitive (1 Gy)
pathway	total number of genes in pathway	matches	% match	p-value	FDR	differentially expressed gene names
Cell Cycle	541	171	31.61	5.91473e-81	1.00846e-77	ANAPC1,ANAPC10,ARPP19,AURKA,AURKB,B9D2,BIRC5,BLM,BRCA1,BRCC3,BUB1B,CASC5,CCNA2,CCND2,CCNE1,CCNE2,CDC20,CDC23,CDC25A,CDC25B,CDC45,CDC7,CDCA5,CDCA8,CDK11B,CDK4,CDK7,CDKN1A,CDT1,CENPE,CENPF,CENPH,CENPM,CENPN,CENPO,CHEK1,CKS1B,CLASP1,CLSPN,DBF4,DHFR,DKC1,E2F1,E2F2,ESCO2,ESPL1,FBXO5,FEN1,FOXM1,GINS1,GINS2,GINS3,GINS4,GMNN,H2AFX,H2AFZ,H3F3A,HIST1H2AB,HIST1H2AC,HIST1H2AD,HIST1H2AJ,HIST1H2BB,HIST1H2BC,HI…
Cell Cycle, Mitotic	446	149	33.41	4.87661e-74	4.15731e-71	ANAPC1,ANAPC10,ARPP19,AURKA,AURKB,B9D2,BIRC5,BUB1B,CASC5,CCNA2,CCND2,CCNE1,CCNE2,CDC20,CDC23,CDC25A,CDC25B,CDC45,CDC7,CDCA5,CDCA8,CDK11B,CDK4,CDK7,CDKN1A,CDT1,CENPE,CENPF,CENPH,CENPM,CENPN,CENPO,CKS1B,CLASP1,DBF4,DHFR,E2F1,E2F2,ESCO2,ESPL1,FBXO5,FEN1,FOXM1,GINS1,GINS2,GINS3,GINS4,GMNN,H2AFX,H2AFZ,H3F3A,HIST1H2AB,HIST1H2AC,HIST1H2AD,HIST1H2AJ,HIST1H2BB,HIST1H2BC,HIST1H2BD,HIST1H2BH,HIST1H2BJ,HIST1…
Immune System	1428	246	17.23	2.48137e-58	1.41025e-55	ACTR2,ACTR3,ADCY3,AMICA1,ANAPC1,ANAPC10,AP1B1,AP1S2,AP2M1,APBB1IP,ARPC2,ARRB2,ASB10,ASB2,ASB9,ATP6V0A1,ATP6V0C,ATP6V0E1,ATP6V1A,ATP6V1B2,BIRC3,BLNK,C1R,CAMP,CANX,CASP10,CASP4,CCL17,CCL22,CD274,CD40,CD44,CD70,CD80,CD86,CD96,CDC20,CDC23,CDC42,CDKN1A,CENPE,CFD,CIITA,CISH,CTSB,CTSC,CTSH,CYBB,CYFIP2,CYLD,DAPP1,DDX58,DUSP10,DUSP2,DUSP4,EDA2R,EIF4A2,EIF4A3,ELMO2,EVL,FBXW7,FGFR1,FGR,GBP1,GBP2,GBP3,GBP4,G…
Signal Transduction	2381	307	12.89	3.17837e-45	1.35478e-42	ACTR2,ACTR3,ADCY3,ADM,AES,AGRN,AKAP13,AP2M1,APBB1IP,APH1A,ARHGAP11B,ARHGAP18,ARHGAP25,ARHGAP32,ARHGAP4,ARHGAP40,ARHGAP44,ARPC2,ARRB2,ATP6AP1,ATP6V0A1,ATP6V0C,ATP6V0E1,ATP6V1A,ATP6V1B2,AURKB,B9D2,BCL9L,BIRC3,BIRC5,BMP2,BUB1B,CASC5,CASP10,CCL16,CCL17,CCL22,CCL3,CCL4,CCL5,CCR7,CD80,CD86,CD97,CDC20,CDC42,CDCA8,CDKN1A,CENPE,CENPF,CENPH,CENPM,CENPN,CENPO,CFLAR,CHEK1,CLASP1,CLIP3,CNGB1,CTBP2,CTNNBIP1,CT…
Gene Expression	1315	212	16.12	5.99606e-45	2.04466e-42	ADAT2,ADAT3,CD3EAP,CD44,CDK7,CHD3,CLP1,COX4I1,COX5A,COX5B,COX8A,CTNNBL1,CTU1,DCP1B,EDC4,EEF1E1,EIF1AX,EIF2S2,EIF3A,EIF3C,EIF4A2,EIF4A3,EIF4EBP1,EIF5B,EPRS,ERCC2,EXOSC2,EXOSC4,EXOSC7,EXOSC8,EZH2,GEMIN4,GEMIN5,GTF2F2,GTF2H5,GTF3A,GTF3C2,H2AFX,H2AFZ,H3F3A,HARS,HDAC2,HENMT1,HIST1H2AB,HIST1H2AC,HIST1H2AD,HIST1H2AJ,HIST1H2BB,HIST1H2BC,HIST1H2BD,HIST1H2BH,HIST1H2BJ,HIST1H2BK,HIST1H2BL,HIST1H2BM,HIST1H2B…
Metabolism of proteins	917	171	18.65	1.70708e-44	4.85095e-42	ADAMTS7,ALG13,ALG5,ARL2,ARSA,ARSD,ASNS,ATF3,ATF4,ATP6AP2,B4GALT2,BCHE,BLM,BRCA1,C19orf10,CANX,CCT4,CFP,CHCHD4,CKAP4,CMAS,CTSC,CTSH,CTSZ,CXXC1,DDX11,DNAJB9,DNAJC3,DPH2,DPM3,EIF1AX,EIF2S2,EIF3A,EIF3C,EIF4A2,EIF4EBP1,EIF5B,ERO1L,EXOC7,EXOSC2,EXOSC4,EXOSC7,EXOSC8,F8,FBXW7,FUCA1,FXN,GALNT1,GALNT14,GANAB,GHRL,GMPPB,GSN,H2AFX,H2AFZ,H3F3A,HDAC7,HDGF,HIST1H2AB,HIST1H2AC,HIST1H2AD,HIST1H2AJ,HIST1H2BB,HIST1…
M Phase	266	87	32.71	2.43841e-42	5.93926e-40	ANAPC1,ANAPC10,ARPP19,AURKB,B9D2,BIRC5,BUB1B,CASC5,CDC20,CDC23,CDCA5,CDCA8,CENPE,CENPF,CENPH,CENPM,CENPN,CENPO,CLASP1,ESPL1,FBXO5,H2AFX,H2AFZ,H3F3A,HIST1H2AB,HIST1H2AC,HIST1H2AD,HIST1H2AJ,HIST1H2BB,HIST1H2BC,HIST1H2BD,HIST1H2BH,HIST1H2BJ,HIST1H2BK,HIST1H2BL,HIST1H2BM,HIST1H2BN,HIST1H2BO,HIST1H4A,HIST2H2AC,HIST2H3A,KIF23,KIF2C,KNTC1,LMNA,LMNB1,LPIN1,LPIN3,MAD1L1,MAD2L1,MIS12,NCAPD2,NCAPD3,NCAPG2,N…
Signaling by Rho GTPases	366	99	27.05	6.25444e-40	1.33298e-37	ACTR2,ACTR3,AKAP13,ARHGAP11B,ARHGAP18,ARHGAP25,ARHGAP32,ARHGAP4,ARHGAP40,ARHGAP44,ARPC2,AURKB,B9D2,BIRC5,BUB1B,CASC5,CDC20,CDC42,CDCA8,CENPE,CENPF,CENPH,CENPM,CENPN,CENPO,CLASP1,CYBB,CYFIP2,DEPDC7,DIAPH3,EVL,FGD3,FLNA,FMNL3,GDI1,GMIP,H2AFX,H2AFZ,H3F3A,HIST1H2AB,HIST1H2AC,HIST1H2AD,HIST1H2AJ,HIST1H2BB,HIST1H2BC,HIST1H2BD,HIST1H2BH,HIST1H2BJ,HIST1H2BK,HIST1H2BL,HIST1H2BM,HIST1H2BN,HIST1H2BO,HIST1H4…
Metabolism	1697	236	13.91	3.71545e-39	7.03872e-37	ACADM,ACADSB,ACER2,ACOT7,ACOT9,ACSM5,ADA,ADCY3,ADSL,AGPAT3,AGRN,AK2,ALDH3A2,ALDH6A1,ALDOC,ALOX5,ALOX5AP,AMD1,AMN,AMPD3,APRT,ARL2,ARSA,ARSD,ASNS,ATP5O,B4GALT2,BCHE,BLVRA,CACNA1C,CACNB2,CAD,CAT,CBS,CD320,CD44,CDS2,CEPT1,CERS6,CES1,CETP,CHAT,CHKB,CHPT1,CHST11,CHST6,CKB,COX4I1,COX5A,COX5B,COX8A,CRYM,CSPG4,CTH,CTRB2,CYB5A,CYP1B1,CYP27A1,DDAH1,DHCR24,DHCR7,DHFR,DPEP3,DSE,DTYMK,DUT,EBP,EPHX2,EPT1,ERCC2,…
RHO GTPase Effectors	253	81	32.02	1.08264e-38	1.8459e-36	ACTR2,ACTR3,ARPC2,AURKB,B9D2,BIRC5,BUB1B,CASC5,CDC20,CDC42,CDCA8,CENPE,CENPF,CENPH,CENPM,CENPN,CENPO,CLASP1,CYBB,CYFIP2,DIAPH3,EVL,FLNA,FMNL3,H2AFX,H2AFZ,H3F3A,HIST1H2AB,HIST1H2AC,HIST1H2AD,HIST1H2AJ,HIST1H2BB,HIST1H2BC,HIST1H2BD,HIST1H2BH,HIST1H2BJ,HIST1H2BK,HIST1H2BL,HIST1H2BM,HIST1H2BN,HIST1H2BO,HIST1H4A,HIST2H2AC,HIST2H3A,KDM4C,KIF14,KIF2C,KLC2,KNTC1,MAD1L1,MAD2L1,MIS12,MYH10,NCF1,NCF2,NDC80,…
DNA Repair	288	85	29.51	1.60145e-37	2.48224e-35	ACTL6A,ALKBH2,AQR,ASCC2,BAZ1B,BLM,BRCA1,BRCC3,CCNA2,CDK7,CHEK1,CLSPN,COPS4,DDB2,DTL,ERCC2,EXO1,FANCA,FANCG,FANCI,FEN1,GTF2H5,H2AFX,HIST1H2BB,HIST1H2BC,HIST1H2BD,HIST1H2BH,HIST1H2BJ,HIST1H2BK,HIST1H2BL,HIST1H2BM,HIST1H2BN,HIST1H2BO,HIST1H4A,HMGN1,KDM4A,KIAA0101,MCRS1,MGMT,MLH1,MSH6,NEIL1,NPLOC4,PARP1,PARP2,PAXIP1,PCNA,POLD1,POLD2,POLD3,POLD4,POLE2,POLH,POLL,POLQ,POLR2A,PPP4C,PPP4R2,PRPF19,RAD51,RA…
Cytokine Signaling in Immune system	538	115	21.38	1.47028e-35	2.08902e-33	APBB1IP,ARRB2,BIRC3,BLNK,CD40,CD44,CD70,CIITA,CISH,DDX58,DUSP10,DUSP2,DUSP4,EDA2R,EIF4A2,EIF4A3,FGFR1,GBP1,GBP2,GBP3,GBP4,GBP5,GH2,GRIN2A,HLA-DPA1,HLA-DPB1,HLA-DQA1,HLA-DQA2,HLA-DQB1,HLA-DQB2,HLA-DRA,HLA-DRB1,HLA-DRB3,HLA-DRB4,HLA-DRB5,ICAM1,IFI27,IFI30,IFI35,IFI6,IFIT1,IFIT2,IFIT3,IFITM1,IKBKB,IL1B,IL2RG,IL3RA,INPP5D,IRAK2,IRF1,IRF5,IRF7,IRF8,JAK1,JAK2,JAK3,LCK,LTA,LTB,MAP2K2,MAP2K6,MAP3K11,MARK…
DNA Double-Strand Break Repair	145	55	37.93	6.36696e-31	7.75405e-29	BAZ1B,BLM,BRCA1,BRCC3,CCNA2,CHEK1,CLSPN,EXO1,FEN1,H2AFX,HIST1H2BB,HIST1H2BC,HIST1H2BD,HIST1H2BH,HIST1H2BJ,HIST1H2BK,HIST1H2BL,HIST1H2BM,HIST1H2BN,HIST1H2BO,HIST1H4A,KDM4A,PARP1,PARP2,PAXIP1,PCNA,POLD1,POLD2,POLD3,POLD4,POLE2,POLH,POLL,POLQ,PPP4C,PPP4R2,RAD51,RAD51C,RAD9A,RBBP8,RFC1,RFC2,RFC3,RFC4,RFC5,RMI2,RTEL1,SLX1A,TIMELESS,TOPBP1,UBC,WHSC1,XRCC1,XRCC3,XRCC6
Homology Directed Repair	118	50	42.37	6.05879e-31	7.75405e-29	BLM,BRCA1,BRCC3,CCNA2,CHEK1,CLSPN,EXO1,FEN1,H2AFX,HIST1H2BB,HIST1H2BC,HIST1H2BD,HIST1H2BH,HIST1H2BJ,HIST1H2BK,HIST1H2BL,HIST1H2BM,HIST1H2BN,HIST1H2BO,HIST1H4A,PARP1,PARP2,PCNA,POLD1,POLD2,POLD3,POLD4,POLE2,POLH,POLQ,PPP4C,PPP4R2,RAD51,RAD51C,RAD9A,RBBP8,RFC1,RFC2,RFC3,RFC4,RFC5,RMI2,RTEL1,SLX1A,TIMELESS,TOPBP1,UBC,WHSC1,XRCC1,XRCC3
Chromosome Maintenance	87	43	49.43	2.96617e-30	3.37155e-28	CASC5,CENPH,CENPM,CENPN,CENPO,DKC1,FEN1,H2AFX,H2AFZ,HIST1H2AB,HIST1H2AC,HIST1H2AD,HIST1H2AJ,HIST1H2BB,HIST1H2BC,HIST1H2BD,HIST1H2BH,HIST1H2BJ,HIST1H2BK,HIST1H2BL,HIST1H2BM,HIST1H2BN,HIST1H2BO,HIST1H4A,HIST2H2AC,MIS18A,OIP5,PCNA,POLD1,POLD2,POLD3,POLD4,POLE2,POT1,PRIM1,RBBP7,RFC1,RFC2,RFC3,RFC4,RFC5,RUVBL2,STRA13
Cellular responses to stress	360	85	23.61	1.07586e-29	1.14646e-27	ANAPC1,ANAPC10,ARNT,ATG3,ATP7A,BAG5,BECN1,CAT,CCNA2,CCNE1,CCNE2,CCS,CDC23,CDK4,CDKN1A,DNAJC7,E2F1,E2F2,ERO1L,EZH2,FKBP4,GABARAPL2,GPX1,GSTP1,H2AFX,H2AFZ,H3F3A,HIRA,HIST1H1A,HIST1H1B,HIST1H1C,HIST1H1D,HIST1H1E,HIST1H2AB,HIST1H2AC,HIST1H2AD,HIST1H2AJ,HIST1H2BB,HIST1H2BC,HIST1H2BD,HIST1H2BH,HIST1H2BJ,HIST1H2BK,HIST1H2BL,HIST1H2BM,HIST1H2BN,HIST1H2BO,HIST1H4A,HIST2H2AC,HIST2H3A,HMGA1,HMGA2,HSP90AA1,H…
Interferon Signaling	196	61	31.12	1.28038e-28	1.28415e-26	CD44,CIITA,DDX58,EIF4A2,EIF4A3,GBP1,GBP2,GBP3,GBP4,GBP5,HLA-DPA1,HLA-DPB1,HLA-DQA1,HLA-DQA2,HLA-DQB1,HLA-DQB2,HLA-DRA,HLA-DRB1,HLA-DRB3,HLA-DRB4,HLA-DRB5,ICAM1,IFI27,IFI30,IFI35,IFI6,IFIT1,IFIT2,IFIT3,IFITM1,IRF1,IRF5,IRF7,IRF8,JAK1,JAK2,MX1,MX2,NUP155,NUP205,NUP37,NUP43,NUP85,NUP88,OAS3,OASL,PML,PRKCD,PTAFR,PTPN11,RNASEL,SOCS1,SOCS3,SP100,STAT2,TPR,TRIM22,TRIM68,UBC,UBE2L6,XAF1
Telomere Maintenance	60	34	56.67	8.01852e-27	7.59532e-25	DKC1,FEN1,H2AFX,H2AFZ,HIST1H2AB,HIST1H2AC,HIST1H2AD,HIST1H2AJ,HIST1H2BB,HIST1H2BC,HIST1H2BD,HIST1H2BH,HIST1H2BJ,HIST1H2BK,HIST1H2BL,HIST1H2BM,HIST1H2BN,HIST1H2BO,HIST1H4A,HIST2H2AC,PCNA,POLD1,POLD2,POLD3,POLD4,POLE2,POT1,PRIM1,RFC1,RFC2,RFC3,RFC4,RFC5,RUVBL2
HDR through Homologous Recombination (HR) or Single Strand Annealing (SSA)	112	45	40.18	8.76442e-27	7.86491e-25	BLM,BRCA1,BRCC3,CCNA2,CHEK1,CLSPN,EXO1,H2AFX,HIST1H2BB,HIST1H2BC,HIST1H2BD,HIST1H2BH,HIST1H2BJ,HIST1H2BK,HIST1H2BL,HIST1H2BM,HIST1H2BN,HIST1H2BO,HIST1H4A,PCNA,POLD1,POLD2,POLD3,POLD4,POLE2,POLH,PPP4C,PPP4R2,RAD51,RAD51C,RAD9A,RBBP8,RFC1,RFC2,RFC3,RFC4,RFC5,RMI2,RTEL1,SLX1A,TIMELESS,TOPBP1,UBC,WHSC1,XRCC3
Cellular Senescence	160	53	33.12	1.69088e-26	1.44147e-24	ANAPC1,ANAPC10,CCNA2,CCNE1,CCNE2,CDC23,CDK4,CDKN1A,E2F1,E2F2,EZH2,H2AFX,H2AFZ,H3F3A,HIRA,HIST1H1A,HIST1H1B,HIST1H1C,HIST1H1D,HIST1H1E,HIST1H2AB,HIST1H2AC,HIST1H2AD,HIST1H2AJ,HIST1H2BB,HIST1H2BC,HIST1H2BD,HIST1H2BH,HIST1H2BJ,HIST1H2BK,HIST1H2BL,HIST1H2BM,HIST1H2BN,HIST1H2BO,HIST1H4A,HIST2H2AC,HIST2H3A,HMGA1,HMGA2,JUN,LMNB1,MAP2K3,MAP2K6,MAP3K5,MDM2,POT1,RB1,RBBP7,RPS6KA1,RPS6KA3,TFDP1,TNRC6C,UBC
S Phase	125	47	37.6	2.08508e-26	1.69289e-24	CCNA2,CCNE1,CCNE2,CDC25A,CDC25B,CDC45,CDCA5,CDK4,CDK7,CDKN1A,CDT1,CKS1B,ESCO2,FEN1,GINS1,GINS2,GINS3,GINS4,MCM2,MCM3,MCM4,MCM5,MCM6,MCM7,MCM8,MYC,PCNA,POLD1,POLD2,POLD3,POLD4,POLE2,PRIM1,PSMA5,PSMB2,PSMC1,PSMC5,PSMD2,RB1,RFC1,RFC2,RFC3,RFC4,RFC5,SMC1A,SMC3,UBC
Cell Cycle Checkpoints	163	53	32.52	4.69374e-26	3.63765e-24	ANAPC1,ANAPC10,BRCA1,BRCC3,BUB1B,CCNE1,CCNE2,CDC20,CDC23,CDC25A,CDC45,CDC7,CDKN1A,CHEK1,CLSPN,DBF4,H2AFX,HIST1H2BB,HIST1H2BC,HIST1H2BD,HIST1H2BH,HIST1H2BJ,HIST1H2BK,HIST1H2BL,HIST1H2BM,HIST1H2BN,HIST1H2BO,HIST1H4A,MAD1L1,MAD2L1,MCM10,MCM2,MCM3,MCM4,MCM5,MCM6,MCM7,MCM8,MDM2,PKMYT1,PSMA5,PSMB2,PSMC1,PSMC5,PSMD2,RAD9A,RFC2,RFC3,RFC4,RFC5,UBC,WHSC1,YWHAQ
Mitotic Prophase	106	43	40.57	7.45485e-26	5.52631e-24	ARPP19,H2AFX,H2AFZ,H3F3A,HIST1H2AB,HIST1H2AC,HIST1H2AD,HIST1H2AJ,HIST1H2BB,HIST1H2BC,HIST1H2BD,HIST1H2BH,HIST1H2BJ,HIST1H2BK,HIST1H2BL,HIST1H2BM,HIST1H2BN,HIST1H2BO,HIST1H4A,HIST2H2AC,HIST2H3A,LMNA,LMNB1,LPIN1,LPIN3,NCAPD3,NCAPG2,NCAPH2,NEK6,NUP155,NUP205,NUP37,NUP43,NUP85,NUP88,PHF8,PRKCB,RB1,SET,SMC2,SMC4,TPR,VRK2
DNA Damage/Telomere Stress Induced Senescence	59	33	55.93	8.08518e-26	5.74385e-24	CCNA2,CCNE1,CCNE2,CDKN1A,H2AFX,H2AFZ,HIRA,HIST1H1A,HIST1H1B,HIST1H1C,HIST1H1D,HIST1H1E,HIST1H2AB,HIST1H2AC,HIST1H2AD,HIST1H2AJ,HIST1H2BB,HIST1H2BC,HIST1H2BD,HIST1H2BH,HIST1H2BJ,HIST1H2BK,HIST1H2BL,HIST1H2BM,HIST1H2BN,HIST1H2BO,HIST1H4A,HIST2H2AC,HMGA1,HMGA2,LMNB1,POT1,RB1
Transcription	205	59	28.78	1.01987e-25	6.95552e-24	CD3EAP,CDK7,CHD3,CLP1,ERCC2,GTF2F2,GTF2H5,GTF3A,GTF3C2,H2AFX,H2AFZ,H3F3A,HDAC2,HIST1H2AB,HIST1H2AC,HIST1H2AD,HIST1H2AJ,HIST1H2BB,HIST1H2BC,HIST1H2BD,HIST1H2BH,HIST1H2BJ,HIST1H2BK,HIST1H2BL,HIST1H2BM,HIST1H2BN,HIST1H2BO,HIST1H4A,HIST2H2AC,HIST2H3A,MTA1,MTA2,NFIC,POLR1A,POLR1D,POLR1E,POLR2A,POLR3GL,POLR3K,PTRF,RBBP7,SLBP,SNAPC4,SNRPF,SNRPG,SRSF11,SRSF2,SRSF3,SRSF4,SRSF7,SSB,SSRP1,TAF10,TCEA1,TCEB3,…
Condensation of Prophase Chromosomes	41	28	68.29	1.31449e-25	8.62004e-24	H2AFX,H2AFZ,H3F3A,HIST1H2AB,HIST1H2AC,HIST1H2AD,HIST1H2AJ,HIST1H2BB,HIST1H2BC,HIST1H2BD,HIST1H2BH,HIST1H2BJ,HIST1H2BK,HIST1H2BL,HIST1H2BM,HIST1H2BN,HIST1H2BO,HIST1H4A,HIST2H2AC,HIST2H3A,NCAPD3,NCAPG2,NCAPH2,PHF8,RB1,SET,SMC2,SMC4
DNA Replication	106	42	39.62	8.48137e-25	5.35583e-23	CCNA2,CDC45,CDC7,CDKN1A,CDT1,DBF4,E2F1,E2F2,FEN1,GINS1,GINS2,GINS3,GINS4,GMNN,MCM10,MCM2,MCM3,MCM4,MCM5,MCM6,MCM7,MCM8,PCNA,POLD1,POLD2,POLD3,POLD4,POLE2,PRIM1,PSMA5,PSMB2,PSMC1,PSMC5,PSMD2,RB1,RFC1,RFC2,RFC3,RFC4,RFC5,RPA4,UBC
Adaptive Immune System	715	114	15.94	1.608e-23	9.79159e-22	AMICA1,ANAPC1,ANAPC10,AP1B1,AP1S2,AP2M1,ASB10,ASB2,ASB9,BLNK,CANX,CD274,CD40,CD80,CD86,CD96,CDC20,CDC23,CDC42,CDKN1A,CENPE,CTSB,CTSC,CTSH,CYBB,DAPP1,EVL,FBXW7,FGFR1,HCST,HECTD3,HLA-DMA,HLA-DOA,HLA-DOB,HLA-DPA1,HLA-DPB1,HLA-DQA1,HLA-DQA2,HLA-DQB1,HLA-DQB2,HLA-DRA,HLA-DRB1,HLA-DRB3,HLA-DRB4,HLA-DRB5,HSPA5,HUWE1,ICAM1,ICAM3,IFI30,IFITM1,IKBKB,INPP5D,ITGA4,ITGB2,ITGB5,ITPR2,KEAP1,KIF11,KIF15,KIF22,KI…
DNA strand elongation	33	24	72.73	3.52318e-23	2.07139e-21	CDC45,FEN1,GINS1,GINS2,GINS3,GINS4,MCM2,MCM3,MCM4,MCM5,MCM6,MCM7,MCM8,PCNA,POLD1,POLD2,POLD3,POLD4,PRIM1,RFC1,RFC2,RFC3,RFC4,RFC5
RNA Polymerase I, RNA Polymerase III, and Mitochondrial Transcription	116	42	36.21	5.49632e-23	3.12374e-21	CD3EAP,CDK7,CHD3,ERCC2,GTF2H5,GTF3A,GTF3C2,H2AFX,H2AFZ,H3F3A,HDAC2,HIST1H2AB,HIST1H2AC,HIST1H2AD,HIST1H2AJ,HIST1H2BB,HIST1H2BC,HIST1H2BD,HIST1H2BH,HIST1H2BJ,HIST1H2BK,HIST1H2BL,HIST1H2BM,HIST1H2BN,HIST1H2BO,HIST1H4A,HIST2H2AC,HIST2H3A,MTA1,MTA2,NFIC,POLR1A,POLR1D,POLR1E,POLR3GL,POLR3K,PTRF,RBBP7,SNAPC4,SSB,TFAM,ZNRD1
Interferon gamma signaling	92	37	40.22	2.83598e-22	1.55979e-20	CD44,CIITA,GBP1,GBP2,GBP3,GBP4,GBP5,HLA-DPA1,HLA-DPB1,HLA-DQA1,HLA-DQA2,HLA-DQB1,HLA-DQB2,HLA-DRA,HLA-DRB1,HLA-DRB3,HLA-DRB4,HLA-DRB5,ICAM1,IFI30,IRF1,IRF5,IRF7,IRF8,JAK1,JAK2,OAS3,OASL,PML,PRKCD,PTAFR,PTPN11,SOCS1,SOCS3,SP100,TRIM22,TRIM68
G2/M Checkpoints	89	36	40.45	8.25227e-22	4.39691e-20	BRCA1,BRCC3,CDC25A,CDC45,CDC7,CHEK1,CLSPN,DBF4,H2AFX,HIST1H2BB,HIST1H2BC,HIST1H2BD,HIST1H2BH,HIST1H2BJ,HIST1H2BK,HIST1H2BL,HIST1H2BM,HIST1H2BN,HIST1H2BO,HIST1H4A,MCM10,MCM2,MCM3,MCM4,MCM5,MCM6,MCM7,MCM8,PKMYT1,RAD9A,RFC2,RFC3,RFC4,RFC5,WHSC1,YWHAQ
RNA Polymerase I Transcription	80	34	42.5	1.64613e-21	8.505e-20	CD3EAP,CDK7,CHD3,ERCC2,GTF2H5,H2AFX,H2AFZ,H3F3A,HDAC2,HIST1H2AB,HIST1H2AC,HIST1H2AD,HIST1H2AJ,HIST1H2BB,HIST1H2BC,HIST1H2BD,HIST1H2BH,HIST1H2BJ,HIST1H2BK,HIST1H2BL,HIST1H2BM,HIST1H2BN,HIST1H2BO,HIST1H4A,HIST2H2AC,HIST2H3A,MTA1,MTA2,POLR1A,POLR1D,POLR1E,PTRF,RBBP7,ZNRD1
RNA Polymerase I Promoter Clearance	77	33	42.86	4.679e-21	2.34638e-19	CD3EAP,CDK7,CHD3,ERCC2,GTF2H5,H2AFX,H2AFZ,H3F3A,HDAC2,HIST1H2AB,HIST1H2AC,HIST1H2AD,HIST1H2AJ,HIST1H2BB,HIST1H2BC,HIST1H2BD,HIST1H2BH,HIST1H2BJ,HIST1H2BK,HIST1H2BL,HIST1H2BM,HIST1H2BN,HIST1H2BO,HIST1H4A,HIST2H2AC,HIST2H3A,MTA1,MTA2,POLR1A,POLR1D,POLR1E,RBBP7,ZNRD1
Mitotic G1-G1/S phases	135	43	31.85	5.48486e-21	2.67191e-19	CCNA2,CCND2,CCNE1,CCNE2,CDC25A,CDC45,CDC7,CDK4,CDK7,CDKN1A,CDT1,CKS1B,DBF4,DHFR,E2F1,E2F2,FBXO5,MCM10,MCM2,MCM3,MCM4,MCM5,MCM6,MCM7,MCM8,MYBL2,MYC,PCNA,PKMYT1,POLE2,PRIM1,PSMA5,PSMB2,PSMC1,PSMC5,PSMD2,RB1,RPA4,RRM2,TFDP1,TFDP2,TYMS,UBC
Meiosis	85	34	40	1.73646e-20	8.22406e-19	BLM,BRCA1,CDK4,H2AFX,H2AFZ,H3F3A,HIST1H2AB,HIST1H2AC,HIST1H2AD,HIST1H2AJ,HIST1H2BB,HIST1H2BC,HIST1H2BD,HIST1H2BH,HIST1H2BJ,HIST1H2BK,HIST1H2BL,HIST1H2BM,HIST1H2BN,HIST1H2BO,HIST1H4A,HIST2H2AC,HIST2H3A,LMNA,LMNB1,MLH1,POT1,RAD51,RAD51C,RBBP8,REC8,SMC1A,SMC3,STAG3
Mitotic Metaphase and Anaphase	173	48	27.75	2.04853e-20	9.43984e-19	ANAPC1,ANAPC10,AURKB,B9D2,BIRC5,BUB1B,CASC5,CDC20,CDC23,CDCA5,CDCA8,CENPE,CENPF,CENPH,CENPM,CENPN,CENPO,CLASP1,ESPL1,FBXO5,KIF2C,KNTC1,LMNA,LMNB1,MAD1L1,MAD2L1,MIS12,NDC80,NDE1,NUF2,NUP37,NUP43,NUP85,PAFAH1B1,PMF1,PSMA5,PSMB2,PSMC1,PSMC5,PSMD2,RPS27,SEC13,SMC1A,SMC3,SPC25,UBC,VRK2,ZWINT
G1/S Transition	109	38	34.86	2.95321e-20	1.32506e-18	CCNA2,CCNE1,CCNE2,CDC25A,CDC45,CDC7,CDK7,CDKN1A,CDT1,CKS1B,DBF4,DHFR,E2F1,FBXO5,MCM10,MCM2,MCM3,MCM4,MCM5,MCM6,MCM7,MCM8,MYC,PCNA,PKMYT1,POLE2,PRIM1,PSMA5,PSMB2,PSMC1,PSMC5,PSMD2,RB1,RPA4,RRM2,TFDP1,TYMS,UBC
Deposition of new CENPA-containing nucleosomes at the centromere	52	27	51.92	3.22296e-20	1.37379e-18	CASC5,CENPH,CENPM,CENPN,CENPO,H2AFX,H2AFZ,HIST1H2AB,HIST1H2AC,HIST1H2AD,HIST1H2AJ,HIST1H2BB,HIST1H2BC,HIST1H2BD,HIST1H2BH,HIST1H2BJ,HIST1H2BK,HIST1H2BL,HIST1H2BM,HIST1H2BN,HIST1H2BO,HIST1H4A,HIST2H2AC,MIS18A,OIP5,RBBP7,STRA13
Nucleosome assembly	52	27	51.92	3.22296e-20	1.37379e-18	CASC5,CENPH,CENPM,CENPN,CENPO,H2AFX,H2AFZ,HIST1H2AB,HIST1H2AC,HIST1H2AD,HIST1H2AJ,HIST1H2BB,HIST1H2BC,HIST1H2BD,HIST1H2BH,HIST1H2BJ,HIST1H2BK,HIST1H2BL,HIST1H2BM,HIST1H2BN,HIST1H2BO,HIST1H4A,HIST2H2AC,MIS18A,OIP5,RBBP7,STRA13
Disease	713	107	15.01	4.6226e-20	1.87655e-18	AGRN,AMN,AP1B1,AP1S2,AP2M1,APH1A,APOBEC3G,CANX,CD320,CD80,CD86,CDK7,CDKN1A,CHMP5,CSPG4,CTBP2,CXCR4,DNAJC3,DOCK2,ERCC2,FBXW7,FDXR,FEN1,FGFR1,FZD6,GPC4,GTF2F2,GTF2H5,HDAC2,HDAC7,HEY1,HMGA1,HSP90AA1,HSPG2,IKBKB,KREMEN2,LCK,LRP6,LY96,MAP2K2,MAP2K3,MAP2K6,MDM2,MYC,NCSTN,NFKB2,NFKBIA,NOTCH1,NUP155,NUP205,NUP37,NUP43,NUP85,NUP88,OS9,PC,PDCD6IP,PIK3CD,POLR2A,PORCN,PPIA,PSEN2,PSIP1,PSMA5,PSMB2,PSMC1,PSMC5…
RNA Polymerase I Chain Elongation	57	28	49.12	4.57766e-20	1.87655e-18	CD3EAP,CDK7,ERCC2,GTF2H5,H2AFX,H2AFZ,H3F3A,HIST1H2AB,HIST1H2AC,HIST1H2AD,HIST1H2AJ,HIST1H2BB,HIST1H2BC,HIST1H2BD,HIST1H2BH,HIST1H2BJ,HIST1H2BK,HIST1H2BL,HIST1H2BM,HIST1H2BN,HIST1H2BO,HIST1H4A,HIST2H2AC,HIST2H3A,POLR1A,POLR1D,POLR1E,ZNRD1
Hemostasis	502	86	17.13	5.62375e-20	2.22988e-18	AKAP1,AMICA1,APBB1IP,ARRB2,ATP1B3,C1QBP,CABLES1,CALU,CBX5,CD244,CD44,CD58,CDC42,CEACAM1,CENPE,CFD,DGKQ,DGKZ,DOCK2,DOCK6,DOCK7,EHD1,F11R,F13A1,F8,FGR,FLNA,GNA15,GNG7,GP9,H3F3A,HDAC2,HIST2H3A,HSPA5,IL2RG,IL3RA,INPP5D,IRF1,IRF7,ITGA4,ITGAM,ITGAX,ITGB2,ITPR2,JAK1,JAK2,JAK3,KIF11,KIF15,KIF22,KIF23,KIF2C,KIF3A,KIF3B,KIFC1,KLC2,LAMP2,LCK,LCP2,PIK3CD,PLEK,PPIA,PRKCB,PRKCD,PRKCZ,PROCR,PTGIR,PTPN11,RAC1,RA…
Mitotic Anaphase	172	47	27.33	1.02072e-19	3.9553e-18	ANAPC1,ANAPC10,AURKB,B9D2,BIRC5,BUB1B,CASC5,CDC20,CDC23,CDCA5,CDCA8,CENPE,CENPF,CENPH,CENPM,CENPN,CENPO,CLASP1,ESPL1,KIF2C,KNTC1,LMNA,LMNB1,MAD1L1,MAD2L1,MIS12,NDC80,NDE1,NUF2,NUP37,NUP43,NUP85,PAFAH1B1,PMF1,PSMA5,PSMB2,PSMC1,PSMC5,PSMD2,RPS27,SEC13,SMC1A,SMC3,SPC25,UBC,VRK2,ZWINT
Meiotic recombination	54	27	50	1.17484e-19	4.45132e-18	BLM,BRCA1,CDK4,H2AFX,H2AFZ,H3F3A,HIST1H2AB,HIST1H2AC,HIST1H2AD,HIST1H2AJ,HIST1H2BB,HIST1H2BC,HIST1H2BD,HIST1H2BH,HIST1H2BJ,HIST1H2BK,HIST1H2BL,HIST1H2BM,HIST1H2BN,HIST1H2BO,HIST1H4A,HIST2H2AC,HIST2H3A,MLH1,RAD51,RAD51C,RBBP8
Mitotic Prometaphase	108	37	34.26	1.83743e-19	6.81046e-18	AURKB,B9D2,BIRC5,BUB1B,CASC5,CDC20,CDCA5,CDCA8,CENPE,CENPF,CENPH,CENPM,CENPN,CENPO,CLASP1,KIF2C,KNTC1,MAD1L1,MAD2L1,MIS12,NCAPD2,NDC80,NDE1,NUF2,NUP37,NUP43,NUP85,PAFAH1B1,PMF1,RPS27,SEC13,SMC1A,SMC2,SMC3,SMC4,SPC25,ZWINT
HDACs deacetylate histones	60	28	46.67	2.66988e-19	9.68542e-18	CHD3,HDAC2,HIST1H2AB,HIST1H2AC,HIST1H2AD,HIST1H2AG,HIST1H2AH,HIST1H2AJ,HIST1H2BB,HIST1H2BC,HIST1H2BD,HIST1H2BH,HIST1H2BJ,HIST1H2BK,HIST1H2BL,HIST1H2BM,HIST1H2BN,HIST1H2BO,HIST1H4A,HIST2H2AB,HIST2H2AC,HIST2H2BF,HIST2H3A,MTA1,MTA2,RBBP7,SAP30,TBL1X
Processing of DNA double-strand break ends	81	32	39.51	3.62031e-19	1.28596e-17	BLM,BRCA1,BRCC3,CCNA2,CHEK1,CLSPN,EXO1,H2AFX,HIST1H2BB,HIST1H2BC,HIST1H2BD,HIST1H2BH,HIST1H2BJ,HIST1H2BK,HIST1H2BL,HIST1H2BM,HIST1H2BN,HIST1H2BO,HIST1H4A,PPP4C,PPP4R2,RAD9A,RBBP8,RFC2,RFC3,RFC4,RFC5,RMI2,TIMELESS,TOPBP1,UBC,WHSC1
Synthesis of DNA	98	35	35.71	3.72026e-19	1.2945e-17	CCNA2,CDC45,CDKN1A,CDT1,FEN1,GINS1,GINS2,GINS3,GINS4,MCM2,MCM3,MCM4,MCM5,MCM6,MCM7,MCM8,PCNA,POLD1,POLD2,POLD3,POLD4,POLE2,PRIM1,PSMA5,PSMB2,PSMC1,PSMC5,PSMD2,RB1,RFC1,RFC2,RFC3,RFC4,RFC5,UBC
DNA methylation	32	21	65.62	5.78873e-19	1.97396e-17	H2AFX,H2AFZ,H3F3A,HIST1H2AB,HIST1H2AC,HIST1H2AD,HIST1H2AJ,HIST1H2BB,HIST1H2BC,HIST1H2BD,HIST1H2BH,HIST1H2BJ,HIST1H2BK,HIST1H2BL,HIST1H2BM,HIST1H2BN,HIST1H2BO,HIST1H4A,HIST2H2AC,HIST2H3A,UHRF1
PRC2 methylates histones and DNA	40	23	57.5	9.15712e-19	3.06135e-17	EZH2,H2AFX,H2AFZ,H3F3A,HIST1H2AB,HIST1H2AC,HIST1H2AD,HIST1H2AJ,HIST1H2BB,HIST1H2BC,HIST1H2BD,HIST1H2BH,HIST1H2BJ,HIST1H2BK,HIST1H2BL,HIST1H2BM,HIST1H2BN,HIST1H2BO,HIST1H4A,HIST2H2AC,HIST2H3A,PHF19,RBBP7
Epigenetic regulation of gene expression	95	34	35.79	1.1105e-18	3.64115e-17	CD3EAP,CDK7,ERCC2,EZH2,GTF2H5,H2AFX,H2AFZ,H3F3A,HDAC2,HIST1H2AB,HIST1H2AC,HIST1H2AD,HIST1H2AJ,HIST1H2BB,HIST1H2BC,HIST1H2BD,HIST1H2BH,HIST1H2BJ,HIST1H2BK,HIST1H2BL,HIST1H2BM,HIST1H2BN,HIST1H2BO,HIST1H4A,HIST2H2AC,HIST2H3A,PHF19,POLR1A,POLR1D,POLR1E,RBBP7,SAP30,UHRF1,ZNRD1
RHO GTPases Activate Formins	114	37	32.46	1.47608e-18	4.74852e-17	AURKB,B9D2,BIRC5,BUB1B,CASC5,CDC20,CDC42,CDCA8,CENPE,CENPF,CENPH,CENPM,CENPN,CENPO,CLASP1,DIAPH3,EVL,FMNL3,KIF2C,KNTC1,MAD1L1,MAD2L1,MIS12,NDC80,NDE1,NUF2,NUP37,NUP43,NUP85,PAFAH1B1,PMF1,RAC1,RHOC,RPS27,SEC13,SPC25,ZWINT
Separation of Sister Chromatids	161	44	27.33	1.51334e-18	4.77823e-17	ANAPC1,ANAPC10,AURKB,B9D2,BIRC5,BUB1B,CASC5,CDC20,CDC23,CDCA5,CDCA8,CENPE,CENPF,CENPH,CENPM,CENPN,CENPO,CLASP1,ESPL1,KIF2C,KNTC1,MAD1L1,MAD2L1,MIS12,NDC80,NDE1,NUF2,NUP37,NUP43,NUP85,PAFAH1B1,PMF1,PSMA5,PSMB2,PSMC1,PSMC5,PSMD2,RPS27,SEC13,SMC1A,SMC3,SPC25,UBC,ZWINT
Oxidative Stress Induced Senescence	91	33	36.26	2.24739e-18	6.96692e-17	CDK4,E2F1,E2F2,EZH2,H2AFX,H2AFZ,H3F3A,HIST1H2AB,HIST1H2AC,HIST1H2AD,HIST1H2AJ,HIST1H2BB,HIST1H2BC,HIST1H2BD,HIST1H2BH,HIST1H2BJ,HIST1H2BK,HIST1H2BL,HIST1H2BM,HIST1H2BN,HIST1H2BO,HIST1H4A,HIST2H2AC,HIST2H3A,JUN,MAP2K3,MAP2K6,MAP3K5,MDM2,RBBP7,TFDP1,TNRC6C,UBC
RNA Polymerase I Promoter Opening	30	20	66.67	2.51064e-18	7.64399e-17	H2AFX,H2AFZ,H3F3A,HIST1H2AB,HIST1H2AC,HIST1H2AD,HIST1H2AJ,HIST1H2BB,HIST1H2BC,HIST1H2BD,HIST1H2BH,HIST1H2BJ,HIST1H2BK,HIST1H2BL,HIST1H2BM,HIST1H2BN,HIST1H2BO,HIST1H4A,HIST2H2AC,HIST2H3A
NoRC negatively regulates rRNA expression	75	30	40	3.0873e-18	9.23482e-17	CD3EAP,CDK7,ERCC2,GTF2H5,H2AFX,H2AFZ,H3F3A,HDAC2,HIST1H2AB,HIST1H2AC,HIST1H2AD,HIST1H2AJ,HIST1H2BB,HIST1H2BC,HIST1H2BD,HIST1H2BH,HIST1H2BJ,HIST1H2BK,HIST1H2BL,HIST1H2BM,HIST1H2BN,HIST1H2BO,HIST1H4A,HIST2H2AC,HIST2H3A,POLR1A,POLR1D,POLR1E,SAP30,ZNRD1
Activated PKN1 stimulates transcription of AR (androgen receptor) regulated genes KLK2 and KLK3	34	21	61.76	3.72482e-18	1.09497e-16	H2AFX,H2AFZ,H3F3A,HIST1H2AB,HIST1H2AC,HIST1H2AD,HIST1H2AJ,HIST1H2BB,HIST1H2BC,HIST1H2BD,HIST1H2BH,HIST1H2BJ,HIST1H2BK,HIST1H2BL,HIST1H2BM,HIST1H2BN,HIST1H2BO,HIST1H4A,HIST2H2AC,HIST2H3A,KDM4C
Senescence-Associated Secretory Phenotype (SASP)	76	30	39.47	4.82284e-18	1.39372e-16	ANAPC1,ANAPC10,CCNA2,CDC23,CDK4,CDKN1A,H2AFX,H2AFZ,H3F3A,HIST1H2AB,HIST1H2AC,HIST1H2AD,HIST1H2AJ,HIST1H2BB,HIST1H2BC,HIST1H2BD,HIST1H2BH,HIST1H2BJ,HIST1H2BK,HIST1H2BL,HIST1H2BM,HIST1H2BN,HIST1H2BO,HIST1H4A,HIST2H2AC,HIST2H3A,JUN,RPS6KA1,RPS6KA3,UBC
Transcriptional regulation by small RNAs	71	29	40.85	5.67617e-18	1.61298e-16	H2AFX,H2AFZ,H3F3A,HIST1H2AB,HIST1H2AC,HIST1H2AD,HIST1H2AJ,HIST1H2BB,HIST1H2BC,HIST1H2BD,HIST1H2BH,HIST1H2BJ,HIST1H2BK,HIST1H2BL,HIST1H2BM,HIST1H2BN,HIST1H2BO,HIST1H4A,HIST2H2AC,HIST2H3A,NUP155,NUP205,NUP37,NUP43,NUP85,NUP88,POLR2A,RAN,TPR
Resolution of Sister Chromatid Cohesion	100	34	34	7.06755e-18	1.97544e-16	AURKB,B9D2,BIRC5,BUB1B,CASC5,CDC20,CDCA5,CDCA8,CENPE,CENPF,CENPH,CENPM,CENPN,CENPO,CLASP1,KIF2C,KNTC1,MAD1L1,MAD2L1,MIS12,NDC80,NDE1,NUF2,NUP37,NUP43,NUP85,PAFAH1B1,PMF1,RPS27,SEC13,SMC1A,SMC3,SPC25,ZWINT
Meiotic synapsis	57	26	45.61	1.04402e-17	2.87105e-16	BRCA1,H2AFX,H2AFZ,HIST1H2AB,HIST1H2AC,HIST1H2AD,HIST1H2AJ,HIST1H2BB,HIST1H2BC,HIST1H2BD,HIST1H2BH,HIST1H2BJ,HIST1H2BK,HIST1H2BL,HIST1H2BM,HIST1H2BN,HIST1H2BO,HIST1H4A,HIST2H2AC,LMNA,LMNB1,POT1,REC8,SMC1A,SMC3,STAG3
Negative epigenetic regulation of rRNA expression	78	30	38.46	1.14785e-17	3.10649e-16	CD3EAP,CDK7,ERCC2,GTF2H5,H2AFX,H2AFZ,H3F3A,HDAC2,HIST1H2AB,HIST1H2AC,HIST1H2AD,HIST1H2AJ,HIST1H2BB,HIST1H2BC,HIST1H2BD,HIST1H2BH,HIST1H2BJ,HIST1H2BK,HIST1H2BL,HIST1H2BM,HIST1H2BN,HIST1H2BO,HIST1H4A,HIST2H2AC,HIST2H3A,POLR1A,POLR1D,POLR1E,SAP30,ZNRD1
Processing of Capped Intron-Containing Pre-mRNA	153	41	26.8	4.85398e-17	1.29313e-15	CLP1,CTNNBL1,GTF2F2,HNRNPA2B1,HNRNPA3,HNRNPC,HNRNPD,HNRNPF,HNRNPR,LSM2,NUP155,NUP205,NUP37,NUP43,NUP85,NUP88,POLR2A,PRPF19,PRPF4,PRPF6,RBM5,RBMX,SF3A1,SF3A2,SF3A3,SF3B5,SLBP,SMC1A,SNRPA,SNRPB2,SNRPD1,SNRPF,SNRPG,SRSF11,SRSF2,SRSF3,SRSF4,SRSF7,TPR,U2AF1,U2AF2
Chromatin modifying enzymes	226	50	22.12	1.08829e-16	2.76946e-15	ACTL6A,CDK4,CHD3,EZH2,H2AFX,H2AFZ,HDAC2,HIST1H2AB,HIST1H2AC,HIST1H2AD,HIST1H2AG,HIST1H2AH,HIST1H2AJ,HIST1H2BB,HIST1H2BC,HIST1H2BD,HIST1H2BH,HIST1H2BJ,HIST1H2BK,HIST1H2BL,HIST1H2BM,HIST1H2BN,HIST1H2BO,HIST1H4A,HIST2H2AB,HIST2H2AC,HIST2H2BF,HIST2H3A,JAK2,KDM2B,KDM4A,KDM4C,MCRS1,MSL3,MTA1,MTA2,NCOA1,PHF8,PRMT1,PRMT7,RBBP7,RUVBL2,SAP30,SMARCB1,SMARCE1,SUV39H2,TAF10,TAF5L,TBL1X,WHSC1
Chromatin organization	226	50	22.12	1.08829e-16	2.76946e-15	ACTL6A,CDK4,CHD3,EZH2,H2AFX,H2AFZ,HDAC2,HIST1H2AB,HIST1H2AC,HIST1H2AD,HIST1H2AG,HIST1H2AH,HIST1H2AJ,HIST1H2BB,HIST1H2BC,HIST1H2BD,HIST1H2BH,HIST1H2BJ,HIST1H2BK,HIST1H2BL,HIST1H2BM,HIST1H2BN,HIST1H2BO,HIST1H4A,HIST2H2AB,HIST2H2AC,HIST2H2BF,HIST2H3A,JAK2,KDM2B,KDM4A,KDM4C,MCRS1,MSL3,MTA1,MTA2,NCOA1,PHF8,PRMT1,PRMT7,RBBP7,RUVBL2,SAP30,SMARCB1,SMARCE1,SUV39H2,TAF10,TAF5L,TBL1X,WHSC1
Innate Immune System	792	107	13.51	1.08493e-16	2.76946e-15	ACTR2,ACTR3,ADCY3,APBB1IP,ARPC2,ARRB2,BIRC3,C1R,CASP10,CASP4,CCL17,CCL22,CD80,CD86,CDC42,CDKN1A,CFD,CTSB,CYFIP2,CYLD,DDX58,DUSP10,DUSP2,DUSP4,ELMO2,FGFR1,FGR,GRIN2A,GZMM,HMGB1,HSP90AA1,HSP90B1,ICAM3,IFIH1,IKBKB,IL1B,IL2RG,IL3RA,IRAK2,IRF1,IRF7,ITGAM,ITGB2,ITPR2,JAK1,JAK2,JAK3,JUN,LCK,LCP2,LGALS3,LY86,LY96,MAP2K2,MAP2K3,MAP2K6,MAP3K11,MAPK13,MARK3,MDM2,NFATC1,NFKB2,NFKBIA,OTUD5,PAK1,PEA15,PIK3CD,P…
MHC class II antigen presentation	103	33	32.04	1.64826e-16	4.13278e-15	AP1B1,AP1S2,AP2M1,CANX,CENPE,CTSB,CTSC,CTSH,HLA-DMA,HLA-DOA,HLA-DOB,HLA-DPA1,HLA-DPB1,HLA-DQA1,HLA-DQA2,HLA-DQB1,HLA-DQB2,HLA-DRA,HLA-DRB1,HLA-DRB3,HLA-DRB4,HLA-DRB5,IFI30,KIF11,KIF15,KIF22,KIF23,KIF2C,KIF3A,KIF3B,KLC2,SEC13,SEC24D
Packaging Of Telomere Ends	31	19	61.29	1.85801e-16	4.59116e-15	H2AFX,H2AFZ,HIST1H2AB,HIST1H2AC,HIST1H2AD,HIST1H2AJ,HIST1H2BB,HIST1H2BC,HIST1H2BD,HIST1H2BH,HIST1H2BJ,HIST1H2BK,HIST1H2BL,HIST1H2BM,HIST1H2BN,HIST1H2BO,HIST1H4A,HIST2H2AC,POT1
SIRT1 negatively regulates rRNA Expression	35	20	57.14	2.05569e-16	5.00707e-15	H2AFX,H2AFZ,H3F3A,HIST1H2AB,HIST1H2AC,HIST1H2AD,HIST1H2AJ,HIST1H2BB,HIST1H2BC,HIST1H2BD,HIST1H2BH,HIST1H2BJ,HIST1H2BK,HIST1H2BL,HIST1H2BM,HIST1H2BN,HIST1H2BO,HIST1H4A,HIST2H2AC,HIST2H3A
Formation of the beta-catenin:TCF transactivating complex	58	25	43.1	2.35966e-16	5.66652e-15	BCL9L,H2AFX,H2AFZ,H3F3A,HIST1H2AB,HIST1H2AC,HIST1H2AD,HIST1H2AJ,HIST1H2BB,HIST1H2BC,HIST1H2BD,HIST1H2BH,HIST1H2BJ,HIST1H2BK,HIST1H2BL,HIST1H2BM,HIST1H2BN,HIST1H2BO,HIST1H4A,HIST2H2AC,HIST2H3A,LEF1,MYC,TCF7,TLE4
HDR through Homologous Recombination (HRR)	64	26	40.62	3.47481e-16	8.22853e-15	BLM,BRCA1,CHEK1,EXO1,PCNA,POLD1,POLD2,POLD3,POLD4,POLE2,POLH,RAD51,RAD51C,RAD9A,RBBP8,RFC1,RFC2,RFC3,RFC4,RFC5,RMI2,RTEL1,SLX1A,TOPBP1,UBC,XRCC3
Gene Silencing by RNA	100	32	32	4.92757e-16	1.15089e-14	H2AFX,H2AFZ,H3F3A,HENMT1,HIST1H2AB,HIST1H2AC,HIST1H2AD,HIST1H2AJ,HIST1H2BB,HIST1H2BC,HIST1H2BD,HIST1H2BH,HIST1H2BJ,HIST1H2BK,HIST1H2BL,HIST1H2BM,HIST1H2BN,HIST1H2BO,HIST1H4A,HIST2H2AC,HIST2H3A,HSP90AA1,NUP155,NUP205,NUP37,NUP43,NUP85,NUP88,POLR2A,RAN,TNRC6C,TPR
RHO GTPases activate PKNs	60	25	41.67	6.27757e-16	1.44639e-14	H2AFX,H2AFZ,H3F3A,HIST1H2AB,HIST1H2AC,HIST1H2AD,HIST1H2AJ,HIST1H2BB,HIST1H2BC,HIST1H2BD,HIST1H2BH,HIST1H2BJ,HIST1H2BK,HIST1H2BL,HIST1H2BM,HIST1H2BN,HIST1H2BO,HIST1H4A,HIST2H2AC,HIST2H3A,KDM4C,MYH10,RAC1,RHOC,YWHAQ
Unwinding of DNA	12	12	100	1.30343e-15	2.96313e-14	CDC45,GINS1,GINS2,GINS3,GINS4,MCM2,MCM3,MCM4,MCM5,MCM6,MCM7,MCM8
mRNA Splicing - Major Pathway	113	33	29.2	3.54827e-15	7.96026e-14	CLP1,CTNNBL1,GTF2F2,HNRNPA2B1,HNRNPA3,HNRNPC,HNRNPD,HNRNPF,HNRNPR,LSM2,POLR2A,PRPF19,PRPF4,PRPF6,RBM5,RBMX,SF3A1,SF3A2,SF3A3,SF3B5,SMC1A,SNRPA,SNRPB2,SNRPD1,SNRPF,SNRPG,SRSF11,SRSF2,SRSF3,SRSF4,SRSF7,U2AF1,U2AF2
Infectious disease	402	66	16.42	1.14553e-14	2.53653e-13	AP1B1,AP1S2,AP2M1,APOBEC3G,CANX,CDK7,CHMP5,CXCR4,DNAJC3,DOCK2,ERCC2,FEN1,GTF2F2,GTF2H5,HMGA1,HSP90AA1,LCK,MAP2K2,MAP2K3,MAP2K6,NUP155,NUP205,NUP37,NUP43,NUP85,NUP88,PDCD6IP,POLR2A,PPIA,PSIP1,PSMA5,PSMB2,PSMC1,PSMC5,PSMD2,RAC1,RAN,RANBP1,RPL17,RPL21,RPL22,RPL23,RPL3,RPL35,RPL39,RPL3L,RPL5,RPS13,RPS15A,RPS19,RPS25,RPS27,RPS29,RPS3A,RPS5,RPS7,RPS9,RPSA,SLC25A6,SSRP1,TAF10,TCEA1,TCEB3,TPR,UBC,XRCC6
Activation of ATR in response to replication stress	37	19	51.35	1.66831e-14	3.64676e-13	CDC25A,CDC45,CDC7,CHEK1,CLSPN,DBF4,MCM10,MCM2,MCM3,MCM4,MCM5,MCM6,MCM7,MCM8,RAD9A,RFC2,RFC3,RFC4,RFC5
Translation	149	37	24.83	2.28153e-14	4.92405e-13	EIF1AX,EIF2S2,EIF3A,EIF3C,EIF4A2,EIF4EBP1,EIF5B,RPL17,RPL21,RPL22,RPL23,RPL3,RPL35,RPL39,RPL3L,RPL5,RPN2,RPS13,RPS15A,RPS19,RPS25,RPS27,RPS29,RPS3A,RPS5,RPS7,RPS9,RPSA,SEC61B,SPCS1,SPCS3,SRP9,SRPRB,SSR1,SSR2,SSR3,TRAM1
mRNA Splicing	120	33	27.5	2.43996e-14	5.20017e-13	CLP1,CTNNBL1,GTF2F2,HNRNPA2B1,HNRNPA3,HNRNPC,HNRNPD,HNRNPF,HNRNPR,LSM2,POLR2A,PRPF19,PRPF4,PRPF6,RBM5,RBMX,SF3A1,SF3A2,SF3A3,SF3B5,SMC1A,SNRPA,SNRPB2,SNRPD1,SNRPF,SNRPG,SRSF11,SRSF2,SRSF3,SRSF4,SRSF7,U2AF1,U2AF2
Amyloid formation	58	23	39.66	3.32855e-14	7.0064e-13	GSN,H2AFX,H2AFZ,H3F3A,HIST1H2AB,HIST1H2AC,HIST1H2AD,HIST1H2AJ,HIST1H2BB,HIST1H2BC,HIST1H2BD,HIST1H2BH,HIST1H2BJ,HIST1H2BK,HIST1H2BL,HIST1H2BM,HIST1H2BN,HIST1H2BO,HIST1H4A,HIST2H2AC,HIST2H3A,HSPG2,ITM2B
RMTs methylate histone arginines	45	20	44.44	1.15143e-13	2.39414e-12	ACTL6A,CDK4,H2AFX,H2AFZ,HIST1H2AB,HIST1H2AC,HIST1H2AD,HIST1H2AG,HIST1H2AH,HIST1H2AJ,HIST1H4A,HIST2H2AB,HIST2H2AC,HIST2H3A,JAK2,PRMT1,PRMT7,RBBP7,SMARCB1,SMARCE1
Signaling by Wnt	295	53	17.97	1.25528e-13	2.57861e-12	AES,AP2M1,ARRB2,BCL9L,CTBP2,CTNNBIP1,DACT1,FZD6,GNG7,H2AFX,H2AFZ,H3F3A,HIST1H2AB,HIST1H2AC,HIST1H2AD,HIST1H2AJ,HIST1H2BB,HIST1H2BC,HIST1H2BD,HIST1H2BH,HIST1H2BJ,HIST1H2BK,HIST1H2BL,HIST1H2BM,HIST1H2BN,HIST1H2BO,HIST1H4A,HIST2H2AC,HIST2H3A,ITPR2,KREMEN2,LEF1,LGR4,LRP6,MYC,NFATC1,PORCN,PRKCB,PSMA5,PSMB2,PSMC1,PSMC5,PSMD2,RAC1,RAC2,RSPO3,SCRIB,SOX9,TCF7,TLE4,TNRC6C,UBC,WNT10A
Metabolism of nucleotides	82	26	31.71	3.50292e-13	7.11009e-12	ADA,ADSL,AK2,AMPD3,APRT,CAD,CAT,DTYMK,DUT,GART,GDA,GMPS,GPX1,HPRT1,IMPDH1,NT5E,PAICS,PFAS,PNP,RRM1,RRM2,RRM2B,TK1,TYMS,UCK2,UMPS
SRP-dependent cotranslational protein targeting to membrane	109	30	27.52	3.57887e-13	7.1788e-12	RPL17,RPL21,RPL22,RPL23,RPL3,RPL35,RPL39,RPL3L,RPL5,RPN2,RPS13,RPS15A,RPS19,RPS25,RPS27,RPS29,RPS3A,RPS5,RPS7,RPS9,RPSA,SEC61B,SPCS1,SPCS3,SRP9,SRPRB,SSR1,SSR2,SSR3,TRAM1
Resolution of AP sites via the multiple-nucleotide patch replacement pathway	22	14	63.64	8.79125e-13	1.74292e-11	FEN1,PARP1,PARP2,PCNA,POLD1,POLD2,POLD3,POLD4,POLE2,RFC1,RFC2,RFC3,RFC4,RFC5
Metabolism of lipids and lipoproteins	627	83	13.24	1.07512e-12	2.10698e-11	ACADM,ACER2,ACOT7,ACOT9,AGPAT3,ALDH3A2,ALOX5,ALOX5AP,AMN,ARSA,ARSD,BCHE,CDS2,CEPT1,CERS6,CETP,CHAT,CHKB,CHPT1,CYP1B1,CYP27A1,DHCR24,DHCR7,DPEP3,EBP,EPHX2,EPT1,FABP5,FADS1,FADS2,FDPS,FDXR,GGT1,GK,GM2A,GPAT2,GPX1,HADH,HADHB,HEXA,HSPG2,INPP5D,LBR,LPCAT3,LPGAT1,LPIN1,LPIN3,MED19,MED25,MED30,MED4,MTMR14,MTMR2,MTMR4,NCOA1,NEU1,P4HB,PIK3C2B,PIK3CD,PIP4K2B,PLA2G16,PLD2,PLIN2,PPARD,PPARGC1B,PTDSS1,RAN,RXR…
Interferon alpha/beta signaling	67	23	34.33	1.21601e-12	2.35602e-11	GBP2,IFI27,IFI35,IFI6,IFIT1,IFIT2,IFIT3,IFITM1,IRF1,IRF5,IRF7,IRF8,JAK1,MX1,MX2,OAS3,OASL,PTPN11,RNASEL,SOCS1,SOCS3,STAT2,XAF1
Base Excision Repair	35	17	48.57	1.32779e-12	2.51542e-11	FEN1,NEIL1,PARP1,PARP2,PCNA,POLD1,POLD2,POLD3,POLD4,POLE2,RFC1,RFC2,RFC3,RFC4,RFC5,UNG,XRCC1
Resolution of Abasic Sites (AP sites)	35	17	48.57	1.32779e-12	2.51542e-11	FEN1,NEIL1,PARP1,PARP2,PCNA,POLD1,POLD2,POLD3,POLD4,POLE2,RFC1,RFC2,RFC3,RFC4,RFC5,UNG,XRCC1
HATs acetylate histones	108	29	26.85	1.75042e-12	3.27964e-11	ACTL6A,HIST1H2AB,HIST1H2AC,HIST1H2AD,HIST1H2AG,HIST1H2AH,HIST1H2AJ,HIST1H2BB,HIST1H2BC,HIST1H2BD,HIST1H2BH,HIST1H2BJ,HIST1H2BK,HIST1H2BL,HIST1H2BM,HIST1H2BN,HIST1H2BO,HIST1H4A,HIST2H2AB,HIST2H2AC,HIST2H2BF,HIST2H3A,MCRS1,MSL3,NCOA1,RBBP7,RUVBL2,TAF10,TAF5L
Unfolded Protein Response (UPR)	90	26	28.89	3.92469e-12	7.27348e-11	ASNS,ATF3,ATF4,C19orf10,CXXC1,DDX11,DNAJB9,DNAJC3,EXOSC2,EXOSC4,EXOSC7,EXOSC8,HDGF,HSP90B1,HSPA5,KHSRP,LMNA,PDIA5,PDIA6,SEC61B,SEC63,SERP1,SRPRB,SSR1,SYVN1,WIPI1
PD-1 signaling	28	15	53.57	4.45959e-12	8.17592e-11	CD274,HLA-DPA1,HLA-DPB1,HLA-DQA1,HLA-DQA2,HLA-DQB1,HLA-DQB2,HLA-DRA,HLA-DRB1,HLA-DRB3,HLA-DRB4,HLA-DRB5,LCK,PDCD1,PTPN11
Platelet activation, signaling and aggregation	228	43	18.86	4.91024e-12	8.90633e-11	APBB1IP,ARRB2,CALU,CDC42,CFD,DGKQ,DGKZ,F13A1,F8,FLNA,GNA15,GNG7,GP9,HSPA5,IL2RG,IL3RA,ITPR2,JAK1,JAK2,JAK3,LAMP2,LCK,LCP2,PIK3CD,PLEK,PPIA,PRKCB,PRKCD,PRKCZ,PTPN11,RAC1,RAC2,RHOG,SRGN,THBS1,TIMP1,TMSB4X,TUBA4A,VAV2,VCL,VEGFA,VEGFB,WDR1
Influenza Life Cycle	143	33	23.08	5.14219e-12	9.22887e-11	CANX,DNAJC3,GTF2F2,HSP90AA1,NUP155,NUP205,NUP37,NUP43,NUP85,NUP88,POLR2A,RAN,RPL17,RPL21,RPL22,RPL23,RPL3,RPL35,RPL39,RPL3L,RPL5,RPS13,RPS15A,RPS19,RPS25,RPS27,RPS29,RPS3A,RPS5,RPS7,RPS9,RPSA,TPR
Leading Strand Synthesis	14	11	78.57	7.05265e-12	1.22702e-10	PCNA,POLD1,POLD2,POLD3,POLD4,PRIM1,RFC1,RFC2,RFC3,RFC4,RFC5
Polymerase switching	14	11	78.57	7.05265e-12	1.22702e-10	PCNA,POLD1,POLD2,POLD3,POLD4,PRIM1,RFC1,RFC2,RFC3,RFC4,RFC5
Polymerase switching on the C-strand of the telomere	14	11	78.57	7.05265e-12	1.22702e-10	PCNA,POLD1,POLD2,POLD3,POLD4,PRIM1,RFC1,RFC2,RFC3,RFC4,RFC5
Extension of Telomeres	29	15	51.72	8.74486e-12	1.50606e-10	DKC1,FEN1,PCNA,POLD1,POLD2,POLD3,POLD4,POLE2,PRIM1,RFC1,RFC2,RFC3,RFC4,RFC5,RUVBL2
Influenza Infection	154	34	22.08	9.22517e-12	1.57289e-10	CANX,DNAJC3,GTF2F2,HSP90AA1,NUP155,NUP205,NUP37,NUP43,NUP85,NUP88,POLR2A,RAN,RPL17,RPL21,RPL22,RPL23,RPL3,RPL35,RPL39,RPL3L,RPL5,RPS13,RPS15A,RPS19,RPS25,RPS27,RPS29,RPS3A,RPS5,RPS7,RPS9,RPSA,SLC25A6,TPR
Nucleotide Excision Repair	108	28	25.93	1.0659e-11	1.79936e-10	ACTL6A,AQR,CDK7,COPS4,DDB2,ERCC2,GTF2H5,HMGN1,MCRS1,PARP1,PARP2,PCNA,POLD1,POLD2,POLD3,POLD4,POLE2,POLR2A,PRPF19,RFC1,RFC2,RFC3,RFC4,RFC5,TCEA1,UBC,XPC,XRCC1
Dual Incision in GG-NER	39	17	43.59	1.19749e-11	2.00169e-10	DDB2,ERCC2,GTF2H5,PARP1,PARP2,PCNA,POLD1,POLD2,POLD3,POLD4,POLE2,RFC1,RFC2,RFC3,RFC4,RFC5,UBC
TCF dependent signaling in response to WNT	199	39	19.6	1.41732e-11	2.34615e-10	BCL9L,CTNNBIP1,DACT1,FZD6,H2AFX,H2AFZ,H3F3A,HIST1H2AB,HIST1H2AC,HIST1H2AD,HIST1H2AJ,HIST1H2BB,HIST1H2BC,HIST1H2BD,HIST1H2BH,HIST1H2BJ,HIST1H2BK,HIST1H2BL,HIST1H2BM,HIST1H2BN,HIST1H2BO,HIST1H4A,HIST2H2AC,HIST2H3A,KREMEN2,LEF1,LGR4,LRP6,MYC,PSMA5,PSMB2,PSMC1,PSMC5,PSMD2,RSPO3,SOX9,TCF7,TLE4,UBC
Gap-filling DNA repair synthesis and ligation in TC-NER	62	21	33.87	1.55855e-11	2.55513e-10	AQR,CDK7,ERCC2,GTF2H5,HMGN1,PCNA,POLD1,POLD2,POLD3,POLD4,POLE2,POLR2A,PRPF19,RFC1,RFC2,RFC3,RFC4,RFC5,TCEA1,UBC,XRCC1
Activation of the pre-replicative complex	30	15	50	1.65568e-11	2.66314e-10	CDC45,CDC7,CDT1,DBF4,MCM10,MCM2,MCM3,MCM4,MCM5,MCM6,MCM7,MCM8,POLE2,PRIM1,RPA4
Termination of translesion DNA synthesis	30	15	50	1.65568e-11	2.66314e-10	KIAA0101,PCNA,POLD1,POLD2,POLD3,POLD4,POLE2,POLH,RFC1,RFC2,RFC3,RFC4,RFC5,UBC,UBE2L6
DNA Replication Pre-Initiation	82	24	29.27	1.93437e-11	3.05379e-10	CDC45,CDC7,CDT1,DBF4,E2F1,E2F2,GMNN,MCM10,MCM2,MCM3,MCM4,MCM5,MCM6,MCM7,MCM8,POLE2,PRIM1,PSMA5,PSMB2,PSMC1,PSMC5,PSMD2,RPA4,UBC
M/G1 Transition	82	24	29.27	1.93437e-11	3.05379e-10	CDC45,CDC7,CDT1,DBF4,E2F1,E2F2,GMNN,MCM10,MCM2,MCM3,MCM4,MCM5,MCM6,MCM7,MCM8,POLE2,PRIM1,PSMA5,PSMB2,PSMC1,PSMC5,PSMD2,RPA4,UBC
Influenza Viral RNA Transcription and Replication	135	31	22.96	2.59298e-11	4.056e-10	DNAJC3,GTF2F2,HSP90AA1,NUP155,NUP205,NUP37,NUP43,NUP85,NUP88,POLR2A,RPL17,RPL21,RPL22,RPL23,RPL3,RPL35,RPL39,RPL3L,RPL5,RPS13,RPS15A,RPS19,RPS25,RPS27,RPS29,RPS3A,RPS5,RPS7,RPS9,RPSA,TPR
DNA Damage Bypass	46	18	39.13	2.69665e-11	4.1798e-10	DTL,KIAA0101,NPLOC4,PCNA,POLD1,POLD2,POLD3,POLD4,POLE2,POLH,RFC1,RFC2,RFC3,RFC4,RFC5,UBC,UBE2L6,USP1
Developmental Biology	717	87	12.13	3.47072e-11	5.33116e-10	ABLIM1,ACTR2,ACTR3,AGRN,ALCAM,AP2M1,APBB1IP,APH1A,ARPC2,ARRB2,CACNA1C,CACNB2,CD72,CDC42,CDK4,CDK5R1,CLASP1,DPYSL4,DUSP10,DUSP2,DUSP4,EFNA4,EFNB1,EGR2,EVL,EZR,FGFR1,FOXH1,GRIN2A,HSP90AA1,IL2RG,IL3RA,ITGA9,JAK1,JAK2,JAK3,KCNQ2,MAP2K2,MAP2K6,MAP3K11,MARK3,MED19,MED25,MED30,MED4,MEF2D,MYH10,NCOA1,NCSTN,NOTCH1,NTN1,NUMB,PAK1,PAX4,PEA15,PITPNA,POLR2A,PSEN2,PSMA5,PSMB2,PSMC1,PSMC5,PSMD2,PTPN11,PTPRC,RAC…
PCNA-Dependent Long Patch Base Excision Repair	19	12	63.16	4.49463e-11	6.84227e-10	FEN1,PCNA,POLD1,POLD2,POLD3,POLD4,POLE2,RFC1,RFC2,RFC3,RFC4,RFC5
Axon guidance	514	69	13.42	4.94631e-11	7.33436e-10	ABLIM1,ACTR2,ACTR3,AGRN,ALCAM,AP2M1,APBB1IP,APH1A,ARPC2,ARRB2,CACNA1C,CACNB2,CD72,CDC42,CDK5R1,CLASP1,DPYSL4,DUSP10,DUSP2,DUSP4,EFNA4,EFNB1,EVL,EZR,FGFR1,GRIN2A,HSP90AA1,IL2RG,IL3RA,ITGA9,JAK1,JAK2,JAK3,KCNQ2,MAP2K2,MAP3K11,MARK3,MYH10,NCSTN,NTN1,NUMB,PAK1,PEA15,PITPNA,PSEN2,PSMA5,PSMB2,PSMC1,PSMC5,PSMD2,PTPN11,PTPRC,RAC1,RAC2,RASAL3,RASGRP3,RASGRP4,RHOC,RHOG,ROCK2,RPS6KA1,RPS6KA3,SCN3A,TYROBP,UB…
Gap-filling DNA repair synthesis and ligation in GG-NER	23	13	56.52	4.94693e-11	7.33436e-10	PCNA,POLD1,POLD2,POLD3,POLD4,POLE2,RFC1,RFC2,RFC3,RFC4,RFC5,UBC,XRCC1
Telomere C-strand (Lagging Strand) Synthesis	23	13	56.52	4.94693e-11	7.33436e-10	FEN1,PCNA,POLD1,POLD2,POLD3,POLD4,POLE2,PRIM1,RFC1,RFC2,RFC3,RFC4,RFC5
Generation of second messenger molecules	37	16	43.24	5.6214e-11	8.19187e-10	EVL,HLA-DPA1,HLA-DPB1,HLA-DQA1,HLA-DQA2,HLA-DQB1,HLA-DQB2,HLA-DRA,HLA-DRB1,HLA-DRB3,HLA-DRB4,HLA-DRB5,LCK,LCP2,PAK1,VASP
Translesion synthesis by Y family DNA polymerases bypasses lesions on DNA template	37	16	43.24	5.6214e-11	8.19187e-10	KIAA0101,NPLOC4,PCNA,POLD1,POLD2,POLD3,POLD4,POLE2,POLH,RFC1,RFC2,RFC3,RFC4,RFC5,UBC,UBE2L6
Recognition of DNA damage by PCNA-containing replication complex	28	14	50	7.94648e-11	1.1482e-09	DTL,PCNA,POLD1,POLD2,POLD3,POLD4,POLE2,RFC1,RFC2,RFC3,RFC4,RFC5,UBC,USP1
Purine metabolism	33	15	45.45	9.39217e-11	1.34568e-09	ADA,ADSL,AMPD3,APRT,CAT,GART,GDA,GMPS,GPX1,HPRT1,IMPDH1,NT5E,PAICS,PFAS,PNP
Post-translational protein modification	412	59	14.32	9.88511e-11	1.3929e-09	ADAMTS7,ALG13,ALG5,ARSA,ARSD,B4GALT2,BLM,BRCA1,CANX,CFP,CMAS,CTSC,CTSZ,DPH2,DPM3,F8,FUCA1,GALNT1,GALNT14,GANAB,GMPPB,HDAC7,LMAN1L,MAGT1,MGAT1,MIA3,MUC6,NANS,NEU1,NSF,NUP155,NUP205,NUP37,NUP43,NUP85,NUP88,OS9,PARP1,PDIA3,PGM3,PIGT,PIGX,PML,PPP6R1,RPN2,SEC13,SEC24D,SMC1A,SMC3,SP100,ST3GAL2,STT3A,SYVN1,THBS1,TMED10,TPR,TRAPPC6A,UBA2,XPC
Signaling by VEGF	318	50	15.72	9.80913e-11	1.3929e-09	APBB1IP,ARRB2,CDC42,CTNND1,CYBB,CYFIP2,DUSP10,DUSP2,DUSP4,ELMO2,FGFR1,GRIN2A,HSP90AA1,HSPB1,IL2RG,IL3RA,ITPR2,JAK1,JAK2,JAK3,JUP,MAP2K2,MAP3K11,MAPK13,MARK3,NCF1,NCF2,PAK1,PEA15,PGF,PRKCB,PRKCD,PRKCZ,PSMA5,PSMB2,PSMC1,PSMC5,PSMD2,PXN,RAC1,RASAL3,RASGRP3,RASGRP4,ROCK2,UBC,VAV2,VCL,VEGFA,VEGFB,WASF1
Global Genome Nucleotide Excision Repair (GG-NER)	82	23	28.05	1.31841e-10	1.84253e-09	ACTL6A,CDK7,COPS4,DDB2,ERCC2,GTF2H5,MCRS1,PARP1,PARP2,PCNA,POLD1,POLD2,POLD3,POLD4,POLE2,RFC1,RFC2,RFC3,RFC4,RFC5,UBC,XPC,XRCC1
Cap-dependent Translation Initiation	112	27	24.11	1.51831e-10	2.08768e-09	EIF1AX,EIF2S2,EIF3A,EIF3C,EIF4A2,EIF4EBP1,EIF5B,RPL17,RPL21,RPL22,RPL23,RPL3,RPL35,RPL39,RPL3L,RPL5,RPS13,RPS15A,RPS19,RPS25,RPS27,RPS29,RPS3A,RPS5,RPS7,RPS9,RPSA
Eukaryotic Translation Initiation	112	27	24.11	1.51831e-10	2.08768e-09	EIF1AX,EIF2S2,EIF3A,EIF3C,EIF4A2,EIF4EBP1,EIF5B,RPL17,RPL21,RPL22,RPL23,RPL3,RPL35,RPL39,RPL3L,RPL5,RPS13,RPS15A,RPS19,RPS25,RPS27,RPS29,RPS3A,RPS5,RPS7,RPS9,RPSA
TCR signaling	120	28	23.33	1.58422e-10	2.16088e-09	EVL,HLA-DPA1,HLA-DPB1,HLA-DQA1,HLA-DQA2,HLA-DQB1,HLA-DQB2,HLA-DRA,HLA-DRB1,HLA-DRB3,HLA-DRB4,HLA-DRB5,IKBKB,INPP5D,LCK,LCP2,NFKBIA,PAK1,PSMA5,PSMB2,PSMC1,PSMC5,PSMD2,PTPRC,RIPK2,TAB2,UBC,VASP
Transcription-Coupled Nucleotide Excision Repair (TC-NER)	76	22	28.95	1.68941e-10	2.28607e-09	AQR,CDK7,COPS4,ERCC2,GTF2H5,HMGN1,PCNA,POLD1,POLD2,POLD3,POLD4,POLE2,POLR2A,PRPF19,RFC1,RFC2,RFC3,RFC4,RFC5,TCEA1,UBC,XRCC1
GTP hydrolysis and joining of the 60S ribosomal subunit	105	26	24.76	1.75451e-10	2.35547e-09	EIF1AX,EIF2S2,EIF3A,EIF3C,EIF4A2,EIF5B,RPL17,RPL21,RPL22,RPL23,RPL3,RPL35,RPL39,RPL3L,RPL5,RPS13,RPS15A,RPS19,RPS25,RPS27,RPS29,RPS3A,RPS5,RPS7,RPS9,RPSA
Dual incision in TC-NER	63	20	31.75	1.80604e-10	2.4057e-09	AQR,CDK7,ERCC2,GTF2H5,HMGN1,PCNA,POLD1,POLD2,POLD3,POLD4,POLE2,POLR2A,PRPF19,RFC1,RFC2,RFC3,RFC4,RFC5,TCEA1,UBC
Formation of Senescence-Associated Heterochromatin Foci (SAHF)	17	11	64.71	2.04041e-10	2.67608e-09	CDKN1A,HIRA,HIST1H1A,HIST1H1B,HIST1H1C,HIST1H1D,HIST1H1E,HMGA1,HMGA2,LMNB1,RB1
G1/S-Specific Transcription	17	11	64.71	2.04041e-10	2.67608e-09	CCNE1,CDC25A,CDC45,CDT1,DHFR,E2F1,FBXO5,PCNA,RRM2,TFDP1,TYMS
Lagging Strand Synthesis	21	12	57.14	2.35295e-10	3.06242e-09	FEN1,PCNA,POLD1,POLD2,POLD3,POLD4,PRIM1,RFC1,RFC2,RFC3,RFC4,RFC5
HIV Infection	228	40	17.54	2.69282e-10	3.47822e-09	AP1B1,AP1S2,AP2M1,APOBEC3G,CDK7,CHMP5,CXCR4,DOCK2,ERCC2,FEN1,GTF2F2,GTF2H5,HMGA1,LCK,NUP155,NUP205,NUP37,NUP43,NUP85,NUP88,PDCD6IP,POLR2A,PPIA,PSIP1,PSMA5,PSMB2,PSMC1,PSMC5,PSMD2,RAC1,RAN,RANBP1,SLC25A6,SSRP1,TAF10,TCEA1,TCEB3,TPR,UBC,XRCC6
Nonhomologous End-Joining (NHEJ)	52	18	34.62	2.93113e-10	3.75757e-09	BRCA1,BRCC3,H2AFX,HIST1H2BB,HIST1H2BC,HIST1H2BD,HIST1H2BH,HIST1H2BJ,HIST1H2BK,HIST1H2BL,HIST1H2BM,HIST1H2BN,HIST1H2BO,HIST1H4A,PAXIP1,POLL,WHSC1,XRCC6
Phosphorylation of CD3 and TCR zeta chains	26	13	50	3.82044e-10	4.86109e-09	HLA-DPA1,HLA-DPB1,HLA-DQA1,HLA-DQA2,HLA-DQB1,HLA-DQB2,HLA-DRA,HLA-DRB1,HLA-DRB3,HLA-DRB4,HLA-DRB5,LCK,PTPRC
VEGFA-VEGFR2 Pathway	310	48	15.48	3.96994e-10	5.01388e-09	APBB1IP,ARRB2,CDC42,CTNND1,CYBB,CYFIP2,DUSP10,DUSP2,DUSP4,ELMO2,FGFR1,GRIN2A,HSP90AA1,HSPB1,IL2RG,IL3RA,ITPR2,JAK1,JAK2,JAK3,JUP,MAP2K2,MAP3K11,MAPK13,MARK3,NCF1,NCF2,PAK1,PEA15,PRKCB,PRKCD,PRKCZ,PSMA5,PSMB2,PSMC1,PSMC5,PSMD2,PXN,RAC1,RASAL3,RASGRP3,RASGRP4,ROCK2,UBC,VAV2,VCL,VEGFA,WASF1
Programmed Cell Death	167	33	19.76	4.16951e-10	5.22721e-09	APPL1,BAX,BBC3,BID,BIRC3,CASP7,CFLAR,CLSPN,DBNL,E2F1,FAS,GSN,HIST1H1A,HIST1H1B,HIST1H1C,HIST1H1D,HIST1H1E,HMGB1,HMGB2,LMNA,LMNB1,LY96,PMAIP1,PRKCD,PSMA5,PSMB2,PSMC1,PSMC5,PSMD2,TFDP1,TNFRSF10B,UBC,YWHAQ
Costimulation by the CD28 family	73	21	28.77	4.98727e-10	6.20679e-09	CD274,CD80,CD86,CDC42,HLA-DPA1,HLA-DPB1,HLA-DQA1,HLA-DQA2,HLA-DQB1,HLA-DQB2,HLA-DRA,HLA-DRB1,HLA-DRB3,HLA-DRB4,HLA-DRB5,LCK,PAK1,PDCD1,PTPN11,RAC1,TNFRSF14
3' -UTR-mediated translational regulation	104	25	24.04	7.71136e-10	9.41602e-09	EIF1AX,EIF2S2,EIF3A,EIF3C,EIF4A2,RPL17,RPL21,RPL22,RPL23,RPL3,RPL35,RPL39,RPL3L,RPL5,RPS13,RPS15A,RPS19,RPS25,RPS27,RPS29,RPS3A,RPS5,RPS7,RPS9,RPSA
Apoptosis	162	32	19.75	7.73163e-10	9.41602e-09	APPL1,BAX,BBC3,BID,CASP7,CFLAR,CLSPN,DBNL,E2F1,FAS,GSN,HIST1H1A,HIST1H1B,HIST1H1C,HIST1H1D,HIST1H1E,HMGB1,HMGB2,LMNA,LMNB1,LY96,PMAIP1,PRKCD,PSMA5,PSMB2,PSMC1,PSMC5,PSMD2,TFDP1,TNFRSF10B,UBC,YWHAQ
L13a-mediated translational silencing of Ceruloplasmin expression	104	25	24.04	7.71136e-10	9.41602e-09	EIF1AX,EIF2S2,EIF3A,EIF3C,EIF4A2,RPL17,RPL21,RPL22,RPL23,RPL3,RPL35,RPL39,RPL3L,RPL5,RPS13,RPS15A,RPS19,RPS25,RPS27,RPS29,RPS3A,RPS5,RPS7,RPS9,RPSA
Regulation of DNA replication	75	21	28	8.65619e-10	1.04672e-08	CCNA2,CDKN1A,CDT1,E2F1,E2F2,GMNN,MCM10,MCM2,MCM3,MCM4,MCM5,MCM6,MCM7,MCM8,PSMA5,PSMB2,PSMC1,PSMC5,PSMD2,RB1,UBC
Translocation of ZAP-70 to Immunological synapse	23	12	52.17	9.71406e-10	1.16637e-08	HLA-DPA1,HLA-DPB1,HLA-DQA1,HLA-DQA2,HLA-DQB1,HLA-DQB2,HLA-DRA,HLA-DRB1,HLA-DRB3,HLA-DRB4,HLA-DRB5,LCK
E2F mediated regulation of DNA replication	33	14	42.42	1.23467e-09	1.4721e-08	CCNE1,CDC25A,CDC45,CDT1,DHFR,E2F1,FBXO5,MCM8,PCNA,PRIM1,RB1,RRM2,TFDP1,TYMS
Signalling by NGF	431	58	13.46	1.60478e-09	1.9001e-08	ADCY3,AKAP13,AP2M1,APBB1IP,APH1A,ARHGAP4,ARRB2,CD80,CD86,CDKN1A,DUSP10,DUSP2,DUSP4,FGD3,FGFR1,GRIN2A,HDAC2,IKBKB,IL2RG,IL3RA,ITPR2,JAK1,JAK2,JAK3,LCK,MAP2K2,MAP3K11,MAPK13,MARK3,MDM2,NCSTN,NET1,NFKBIA,NTRK2,PEA15,PIK3CD,PLEKHG5,PRKCD,PSEN2,PSMA5,PSMB2,PSMC1,PSMC5,PSMD2,PTPN11,RAC1,RALGDS,RASAL3,RASGRP3,RASGRP4,RIPK2,RPS6KA1,RPS6KA3,RPS6KB2,TNRC6C,UBC,VAV2,VCL
Recruitment and ATM-mediated phosphorylation of repair and signaling proteins at DNA double strand breaks	58	18	31.03	2.22004e-09	2.61046e-08	BAZ1B,BRCA1,BRCC3,H2AFX,HIST1H2BB,HIST1H2BC,HIST1H2BD,HIST1H2BH,HIST1H2BJ,HIST1H2BK,HIST1H2BL,HIST1H2BM,HIST1H2BN,HIST1H2BO,HIST1H4A,KDM4A,UBC,WHSC1
Formation of a pool of free 40S subunits	94	23	24.47	2.52383e-09	2.94735e-08	EIF1AX,EIF3A,EIF3C,RPL17,RPL21,RPL22,RPL23,RPL3,RPL35,RPL39,RPL3L,RPL5,RPS13,RPS15A,RPS19,RPS25,RPS27,RPS29,RPS3A,RPS5,RPS7,RPS9,RPSA
Class I MHC mediated antigen processing & presentation	266	42	15.79	2.71742e-09	3.15184e-08	ANAPC1,ANAPC10,ASB10,ASB2,ASB9,CANX,CDC20,CDC23,CYBB,FBXW7,HECTD3,HSPA5,HUWE1,ITGB5,KEAP1,LRR1,MGRN1,NCF1,NCF2,PDIA3,PSMA5,PSMB2,PSMC1,PSMC5,PSMD2,RBCK1,RNF19B,SEC13,SEC24D,SEC61B,SOCS1,SOCS3,SPSB1,TAP1,TAP2,TAPBP,TRIP12,UBC,UBE2E2,UBE2L3,UBE2L6,UBE2Z
DNA Double Strand Break Response	59	18	30.51	3.02335e-09	3.48298e-08	BAZ1B,BRCA1,BRCC3,H2AFX,HIST1H2BB,HIST1H2BC,HIST1H2BD,HIST1H2BH,HIST1H2BJ,HIST1H2BK,HIST1H2BL,HIST1H2BM,HIST1H2BN,HIST1H2BO,HIST1H4A,KDM4A,UBC,WHSC1
G2/M DNA damage checkpoint	54	17	31.48	4.84624e-09	5.54553e-08	BRCA1,BRCC3,CHEK1,H2AFX,HIST1H2BB,HIST1H2BC,HIST1H2BD,HIST1H2BH,HIST1H2BJ,HIST1H2BK,HIST1H2BL,HIST1H2BM,HIST1H2BN,HIST1H2BO,HIST1H4A,WHSC1,YWHAQ
Homologous DNA Pairing and Strand Exchange	42	15	35.71	5.46015e-09	6.20637e-08	BLM,BRCA1,CHEK1,EXO1,RAD51,RAD51C,RAD9A,RBBP8,RFC2,RFC3,RFC4,RFC5,RMI2,TOPBP1,XRCC3
Activation of the mRNA upon binding of the cap-binding complex and eIFs, and subsequent binding to 43S	56	17	30.36	9.02316e-09	1.01884e-07	EIF1AX,EIF2S2,EIF3A,EIF3C,EIF4A2,EIF4EBP1,RPS13,RPS15A,RPS19,RPS25,RPS27,RPS29,RPS3A,RPS5,RPS7,RPS9,RPSA
Toll-Like Receptors Cascades	142	28	19.72	9.14256e-09	1.02553e-07	BIRC3,CTSB,DUSP4,HMGB1,HSP90B1,IKBKB,IRAK2,IRF7,ITGAM,ITGB2,JUN,LY86,LY96,MAP2K3,MAP2K6,NFKB2,NFKBIA,PTPN11,RIPK2,RPS6KA1,RPS6KA3,SOCS1,TAB2,TANK,TLR1,TLR9,TNIP2,UBC
Factors involved in megakaryocyte development and platelet production	125	26	20.8	9.60505e-09	1.07037e-07	AKAP1,CABLES1,CBX5,CDC42,CENPE,DOCK2,DOCK6,DOCK7,EHD1,H3F3A,HDAC2,HIST2H3A,IRF1,IRF7,JAK2,KIF11,KIF15,KIF22,KIF23,KIF2C,KIF3A,KIF3B,KIFC1,KLC2,RAC1,RAD51C
Downstream TCR signaling	101	23	22.77	1.11383e-08	1.23317e-07	HLA-DPA1,HLA-DPB1,HLA-DQA1,HLA-DQA2,HLA-DQB1,HLA-DQB2,HLA-DRA,HLA-DRB1,HLA-DRB3,HLA-DRB4,HLA-DRB5,IKBKB,INPP5D,LCK,NFKBIA,PSMA5,PSMB2,PSMC1,PSMC5,PSMD2,RIPK2,TAB2,UBC
Death Receptor Signalling	51	16	31.37	1.45275e-08	1.59802e-07	BIRC3,CASP10,CFLAR,CLIP3,CYLD,FAS,IKBKB,RBCK1,SHARPIN,TAB2,TNF,TNFAIP3,TNFRSF10B,TRAF1,UBC,USP4
Removal of licensing factors from origins	72	19	26.39	1.60414e-08	1.75324e-07	CCNA2,CDKN1A,CDT1,GMNN,MCM10,MCM2,MCM3,MCM4,MCM5,MCM6,MCM7,MCM8,PSMA5,PSMB2,PSMC1,PSMC5,PSMD2,RB1,UBC
IRE1alpha activates chaperones	58	17	29.31	1.62962e-08	1.76974e-07	C19orf10,CXXC1,DDX11,DNAJB9,DNAJC3,HDGF,HSPA5,LMNA,PDIA5,PDIA6,SEC61B,SEC63,SERP1,SRPRB,SSR1,SYVN1,WIPI1
Presynaptic phase of homologous DNA pairing and strand exchange	39	14	35.9	1.64025e-08	1.77002e-07	BLM,BRCA1,CHEK1,EXO1,RAD51,RAD51C,RAD9A,RBBP8,RFC2,RFC3,RFC4,RFC5,RMI2,TOPBP1
Membrane Trafficking	254	39	15.35	2.19843e-08	2.35744e-07	AP1B1,AP1S2,AP2M1,AP3S1,ASPSCR1,CHMP5,COPB2,CTSC,CTSZ,EXOC7,F8,FTH1,FTL,GAK,GJB4,GNS,HGS,KIF3A,KIF3B,LMAN1L,MIA3,MYO6,NSF,PPP6R1,PRKAB1,RAC1,RHOQ,SEC13,SEC24D,SNF8,SNX2,TBC1D4,TMED10,TRAPPC6A,TXNDC5,UBC,VAMP7,VPS25,YWHAQ
Toll Like Receptor 4 (TLR4) Cascade	122	25	20.49	2.5251e-08	2.69081e-07	BIRC3,DUSP4,HMGB1,IKBKB,IRAK2,IRF7,ITGAM,ITGB2,JUN,LY86,LY96,MAP2K3,MAP2K6,NFKB2,NFKBIA,PTPN11,RIPK2,RPS6KA1,RPS6KA3,SOCS1,TAB2,TANK,TLR1,TNIP2,UBC
Formation of the ternary complex, and subsequently, the 43S complex	48	15	31.25	4.35871e-08	4.6159e-07	EIF1AX,EIF2S2,EIF3A,EIF3C,RPS13,RPS15A,RPS19,RPS25,RPS27,RPS29,RPS3A,RPS5,RPS7,RPS9,RPSA
Peptide chain elongation	84	20	23.81	4.49883e-08	4.73488e-07	RPL17,RPL21,RPL22,RPL23,RPL3,RPL35,RPL39,RPL3L,RPL5,RPS13,RPS15A,RPS19,RPS25,RPS27,RPS29,RPS3A,RPS5,RPS7,RPS9,RPSA
Viral mRNA Translation	92	21	22.83	4.59436e-08	4.80575e-07	DNAJC3,RPL17,RPL21,RPL22,RPL23,RPL3,RPL35,RPL39,RPL3L,RPL5,RPS13,RPS15A,RPS19,RPS25,RPS27,RPS29,RPS3A,RPS5,RPS7,RPS9,RPSA
Asparagine N-linked glycosylation	181	31	17.13	4.8264e-08	4.9696e-07	ALG13,ALG5,B4GALT2,CANX,CMAS,CTSC,CTSZ,DPM3,F8,FUCA1,GANAB,GMPPB,LMAN1L,MAGT1,MGAT1,MIA3,NANS,NEU1,NSF,OS9,PDIA3,PGM3,PPP6R1,RPN2,SEC13,SEC24D,ST3GAL2,STT3A,SYVN1,TMED10,TRAPPC6A
Ribosomal scanning and start codon recognition	55	16	29.09	4.83844e-08	4.9696e-07	EIF1AX,EIF2S2,EIF3A,EIF3C,EIF4A2,RPS13,RPS15A,RPS19,RPS25,RPS27,RPS29,RPS3A,RPS5,RPS7,RPS9,RPSA
Translation initiation complex formation	55	16	29.09	4.83844e-08	4.9696e-07	EIF1AX,EIF2S2,EIF3A,EIF3C,EIF4A2,RPS13,RPS15A,RPS19,RPS25,RPS27,RPS29,RPS3A,RPS5,RPS7,RPS9,RPSA
Host Interactions of HIV factors	135	26	19.26	5.08461e-08	5.19118e-07	AP1B1,AP1S2,AP2M1,APOBEC3G,DOCK2,HMGA1,LCK,NUP155,NUP205,NUP37,NUP43,NUP85,NUP88,PPIA,PSIP1,PSMA5,PSMB2,PSMC1,PSMC5,PSMD2,RAC1,RAN,RANBP1,SLC25A6,TPR,UBC
Eukaryotic Translation Termination	85	20	23.53	5.56693e-08	5.64977e-07	RPL17,RPL21,RPL22,RPL23,RPL3,RPL35,RPL39,RPL3L,RPL5,RPS13,RPS15A,RPS19,RPS25,RPS27,RPS29,RPS3A,RPS5,RPS7,RPS9,RPSA
XBP1(S) activates chaperone genes	56	16	28.57	6.41289e-08	6.46981e-07	C19orf10,CXXC1,DDX11,DNAJB9,DNAJC3,HDGF,LMNA,PDIA5,PDIA6,SEC61B,SEC63,SERP1,SRPRB,SSR1,SYVN1,WIPI1
HIV Life Cycle	147	27	18.37	7.94745e-08	7.94339e-07	CDK7,CHMP5,CXCR4,ERCC2,FEN1,GTF2F2,GTF2H5,HMGA1,NUP155,NUP205,NUP37,NUP43,NUP85,NUP88,PDCD6IP,POLR2A,PPIA,PSIP1,RAN,RANBP1,SSRP1,TAF10,TCEA1,TCEB3,TPR,UBC,XRCC6
Signaling by Interleukins	309	43	13.92	7.96669e-08	7.94339e-07	APBB1IP,ARRB2,BLNK,DUSP10,DUSP2,DUSP4,FGFR1,GRIN2A,IKBKB,IL1B,IL2RG,IL3RA,INPP5D,IRAK2,JAK1,JAK2,JAK3,LCK,MAP2K2,MAP2K6,MAP3K11,MARK3,NFKB2,PEA15,PIK3CD,PSMA5,PSMB2,PSMC1,PSMC5,PSMD2,PTPN11,RASAL3,RASGRP3,RASGRP4,RIPK2,SOCS3,STAT5A,STAT5B,TAB2,TNIP2,TOLLIP,UBC,VCL
Eukaryotic Translation Elongation	89	20	22.47	1.26068e-07	1.24246e-06	RPL17,RPL21,RPL22,RPL23,RPL3,RPL35,RPL39,RPL3L,RPL5,RPS13,RPS15A,RPS19,RPS25,RPS27,RPS29,RPS3A,RPS5,RPS7,RPS9,RPSA
Nonsense Mediated Decay (NMD) independent of the Exon Junction Complex (EJC)	89	20	22.47	1.26068e-07	1.24246e-06	RPL17,RPL21,RPL22,RPL23,RPL3,RPL35,RPL39,RPL3L,RPL5,RPS13,RPS15A,RPS19,RPS25,RPS27,RPS29,RPS3A,RPS5,RPS7,RPS9,RPSA
Rho GTPase cycle	123	24	19.51	1.27319e-07	1.24758e-06	AKAP13,ARHGAP11B,ARHGAP18,ARHGAP25,ARHGAP32,ARHGAP4,ARHGAP40,ARHGAP44,CDC42,DEPDC7,FGD3,GDI1,GMIP,NET1,PLEKHG5,RAC1,RAC2,RALBP1,RHOC,RHOF,RHOG,RHOQ,RHOV,VAV2
Nonsense Mediated Decay (NMD) enhanced by the Exon Junction Complex (EJC)	106	22	20.75	1.35499e-07	1.31264e-06	EIF4A3,RPL17,RPL21,RPL22,RPL23,RPL3,RPL35,RPL39,RPL3L,RPL5,RPS13,RPS15A,RPS19,RPS25,RPS27,RPS29,RPS3A,RPS5,RPS7,RPS9,RPSA,SMG5
Nonsense-Mediated Decay (NMD)	106	22	20.75	1.35499e-07	1.31264e-06	EIF4A3,RPL17,RPL21,RPL22,RPL23,RPL3,RPL35,RPL39,RPL3L,RPL5,RPS13,RPS15A,RPS19,RPS25,RPS27,RPS29,RPS3A,RPS5,RPS7,RPS9,RPSA,SMG5
Assembly of the pre-replicative complex	67	17	25.37	1.69684e-07	1.63453e-06	CDT1,E2F1,E2F2,GMNN,MCM2,MCM3,MCM4,MCM5,MCM6,MCM7,MCM8,PSMA5,PSMB2,PSMC1,PSMC5,PSMD2,UBC
Vesicle-mediated transport	330	44	13.33	1.95806e-07	1.87556e-06	AP1B1,AP1S2,AP2M1,AP3S1,APOL1,ASPSCR1,CHMP5,COPB2,CTSC,CTSZ,EXOC7,F8,FTH1,FTL,GAK,GJB4,GNS,HGS,HSP90AA1,HSP90B1,KIF3A,KIF3B,LMAN1L,MIA3,MYO6,NSF,PPP6R1,PRKAB1,RAC1,RHOQ,SCARB1,SCARF1,SEC13,SEC24D,SNF8,SNX2,TBC1D4,TMED10,TRAPPC6A,TXNDC5,UBC,VAMP7,VPS25,YWHAQ
Post-chaperonin tubulin folding pathway	18	9	50	2.09546e-07	1.99596e-06	ARL2,TBCD,TUBA1A,TUBA1B,TUBA1C,TUBA3C,TUBA4A,TUBB2A,TUBB6
Response to elevated platelet cytosolic Ca2+	84	19	22.62	2.32232e-07	2.19975e-06	CALU,CFD,F13A1,F8,FLNA,HSPA5,LAMP2,PLEK,PPIA,PRKCB,SRGN,THBS1,TIMP1,TMSB4X,TUBA4A,VCL,VEGFA,VEGFB,WDR1
GPVI-mediated activation cascade	54	15	27.78	2.48709e-07	2.32994e-06	CDC42,IL2RG,IL3RA,JAK1,JAK2,JAK3,LCK,LCP2,PIK3CD,PRKCZ,PTPN11,RAC1,RAC2,RHOG,VAV2
Transport of Mature Transcript to Cytoplasm	54	15	27.78	2.48709e-07	2.32994e-06	NUP155,NUP205,NUP37,NUP43,NUP85,NUP88,SLBP,SRSF11,SRSF2,SRSF3,SRSF4,SRSF7,TPR,U2AF1,U2AF2
Signaling by ERBB4	311	42	13.5	2.59924e-07	2.42169e-06	APBB1IP,APH1A,ARRB2,CD80,CD86,CDKN1A,DUSP10,DUSP2,DUSP4,FGFR1,GH2,GRIN2A,IL2RG,IL3RA,JAK1,JAK2,JAK3,LCK,MAP2K2,MAP3K11,MARK3,MDM2,NCSTN,PEA15,PIK3CD,PSEN2,PSMA5,PSMB2,PSMC1,PSMC5,PSMD2,PTPN11,RASAL3,RASGRP3,RASGRP4,RPS6KB2,STAT5A,STAT5B,TAB2,TNRC6C,UBC,VCL
Mismatch repair (MMR) directed by MSH2:MSH6 (MutSalpha)	14	8	57.14	2.65306e-07	2.4584e-06	EXO1,MLH1,MSH6,PCNA,POLD1,POLD2,POLD3,POLD4
Orc1 removal from chromatin	70	17	24.29	3.36361e-07	3.08331e-06	CCNA2,CDKN1A,CDT1,MCM2,MCM3,MCM4,MCM5,MCM6,MCM7,MCM8,PSMA5,PSMB2,PSMC1,PSMC5,PSMD2,RB1,UBC
Switching of origins to a post-replicative state	70	17	24.29	3.36361e-07	3.08331e-06	CCNA2,CDKN1A,CDT1,MCM2,MCM3,MCM4,MCM5,MCM6,MCM7,MCM8,PSMA5,PSMB2,PSMC1,PSMC5,PSMD2,RB1,UBC
Translesion Synthesis by POLH	19	9	47.37	3.77693e-07	3.44367e-06	NPLOC4,PCNA,POLH,RFC1,RFC2,RFC3,RFC4,RFC5,UBC
tRNA processing	95	20	21.05	3.90773e-07	3.54398e-06	ADAT2,ADAT3,CLP1,CTU1,EPRS,LAGE3,NUP155,NUP205,NUP37,NUP43,NUP85,NUP88,POP7,PUS1,RAN,TPR,TRDMT1,TRMT5,TSEN54,XPOT
Platelet degranulation	79	18	22.78	4.27608e-07	3.85753e-06	CALU,CFD,F13A1,F8,FLNA,HSPA5,LAMP2,PLEK,PPIA,SRGN,THBS1,TIMP1,TMSB4X,TUBA4A,VCL,VEGFA,VEGFB,WDR1
Activated TLR4 signalling	113	22	19.47	4.38869e-07	3.93827e-06	BIRC3,DUSP4,HMGB1,IKBKB,IRAK2,IRF7,JUN,LY96,MAP2K3,MAP2K6,NFKB2,NFKBIA,PTPN11,RIPK2,RPS6KA1,RPS6KA3,SOCS1,TAB2,TANK,TLR1,TNIP2,UBC
Signaling by SCF-KIT	306	41	13.4	4.44941e-07	3.97185e-06	APBB1IP,ARRB2,CD80,CD86,CDKN1A,CHEK1,DUSP10,DUSP2,DUSP4,FGFR1,GRIN2A,IL2RG,IL3RA,JAK1,JAK2,JAK3,LCK,MAP2K2,MAP3K11,MARK3,MDM2,PEA15,PIK3CD,PSMA5,PSMB2,PSMC1,PSMC5,PSMD2,PTPN11,PTPRU,RAC1,RASAL3,RASGRP3,RASGRP4,RPS6KB2,SOCS1,STAT5A,STAT5B,TNRC6C,UBC,VCL
TNFR2 non-canonical NF-kB pathway	96	20	20.83	4.67123e-07	4.14815e-06	BIRC3,CD40,CD70,EDA2R,LTA,LTB,NFKB2,PSMA5,PSMB2,PSMC1,PSMC5,PSMD2,RELB,TNF,TNFRSF13C,TNFRSF14,TNFRSF4,TNFSF13B,TNFSF4,UBC
Mismatch Repair	15	8	53.33	5.39631e-07	4.7672e-06	EXO1,MLH1,MSH6,PCNA,POLD1,POLD2,POLD3,POLD4
MyD88-independent TLR3/TLR4 cascade	97	20	20.62	5.56883e-07	4.82869e-06	BIRC3,DUSP4,HMGB1,IKBKB,IRAK2,IRF7,JUN,LY96,MAP2K3,MAP2K6,NFKB2,NFKBIA,PTPN11,RIPK2,RPS6KA1,RPS6KA3,TAB2,TANK,TNIP2,UBC
Nuclear Envelope Breakdown	50	14	28	5.60751e-07	4.82869e-06	LMNA,LMNB1,LPIN1,LPIN3,NEK6,NUP155,NUP205,NUP37,NUP43,NUP85,NUP88,PRKCB,TPR,VRK2
TRIF-mediated TLR3/TLR4 signaling	97	20	20.62	5.56883e-07	4.82869e-06	BIRC3,DUSP4,HMGB1,IKBKB,IRAK2,IRF7,JUN,LY96,MAP2K3,MAP2K6,NFKB2,NFKBIA,PTPN11,RIPK2,RPS6KA1,RPS6KA3,TAB2,TANK,TNIP2,UBC
Toll Like Receptor 3 (TLR3) Cascade	97	20	20.62	5.56883e-07	4.82869e-06	BIRC3,DUSP4,HMGB1,IKBKB,IRAK2,IRF7,JUN,LY96,MAP2K3,MAP2K6,NFKB2,NFKBIA,PTPN11,RIPK2,RPS6KA1,RPS6KA3,TAB2,TANK,TNIP2,UBC
Transport of Mature mRNA derived from an Intron-Containing Transcript	50	14	28	5.60751e-07	4.82869e-06	NUP155,NUP205,NUP37,NUP43,NUP85,NUP88,SRSF11,SRSF2,SRSF3,SRSF4,SRSF7,TPR,U2AF1,U2AF2
Cyclin E associated events during G1/S transition	65	16	24.62	6.09912e-07	5.22563e-06	CCNA2,CCNE1,CCNE2,CDC25A,CDK7,CDKN1A,CKS1B,MYC,PKMYT1,PSMA5,PSMB2,PSMC1,PSMC5,PSMD2,RB1,UBC
HDR through Single Strand Annealing (SSA)	37	12	32.43	6.25515e-07	5.33251e-06	BLM,BRCA1,EXO1,RAD51,RAD9A,RBBP8,RFC2,RFC3,RFC4,RFC5,RMI2,TOPBP1
Mitotic G2-G2/M phases	116	22	18.97	7.02965e-07	5.96296e-06	AURKA,CCNA2,CDC25A,CDC25B,CDK11B,CDK7,CENPF,CLASP1,E2F1,FOXM1,HSP90AA1,MYBL2,NDE1,NEK2,OFD1,OPTN,PAFAH1B1,PKMYT1,SFI1,TUBA1A,TUBA4A,UBC
Cyclin A:Cdk2-associated events at S phase entry	66	16	24.24	7.62277e-07	6.43407e-06	CCNA2,CCNE1,CCNE2,CDC25A,CDC25B,CDK7,CDKN1A,CKS1B,MYC,PSMA5,PSMB2,PSMC1,PSMC5,PSMD2,RB1,UBC
Signaling by EGFR	336	43	12.8	8.32501e-07	6.99219e-06	ADCY3,AP2M1,APBB1IP,ARRB2,CD80,CD86,CDC42,CDKN1A,DUSP10,DUSP2,DUSP4,FGFR1,GRIN2A,HGS,IL2RG,IL3RA,ITPR2,JAK1,JAK2,JAK3,LCK,MAP2K2,MAP3K11,MARK3,MDM2,PEA15,PIK3CD,PRKCD,PSMA5,PSMB2,PSMC1,PSMC5,PSMD2,PTPN11,PXN,RASAL3,RASGRP3,RASGRP4,RPS6KB2,SPRY2,TNRC6C,UBC,VCL
DAP12 signaling	325	42	12.92	8.59316e-07	7.18203e-06	ADCY3,APBB1IP,ARRB2,CD80,CD86,CDKN1A,DUSP10,DUSP2,DUSP4,FGFR1,GRIN2A,IL2RG,IL3RA,ITPR2,JAK1,JAK2,JAK3,LCK,LCP2,MAP2K2,MAP3K11,MARK3,MDM2,PEA15,PIK3CD,PRKCD,PSMA5,PSMB2,PSMC1,PSMC5,PSMD2,PTPN11,RAC1,RASAL3,RASGRP3,RASGRP4,RPS6KB2,TNRC6C,TYROBP,UBC,VAV2,VCL
TNFR1-induced NFkappaB signaling pathway	26	10	38.46	9.00123e-07	7.48639e-06	BIRC3,CYLD,IKBKB,RBCK1,SHARPIN,TAB2,TNF,TNFAIP3,TRAF1,USP4
Phospholipid metabolism	146	25	17.12	9.41207e-07	7.79008e-06	AGPAT3,BCHE,CDS2,CEPT1,CHAT,CHKB,CHPT1,EPT1,GPAT2,HADHB,INPP5D,LPCAT3,LPGAT1,LPIN1,LPIN3,MTMR14,MTMR2,MTMR4,PIK3C2B,PIK3CD,PIP4K2B,PLA2G16,PLD2,PTDSS1,TPTE2
Apoptotic execution phase	52	14	26.92	9.48891e-07	7.81574e-06	CASP7,CLSPN,DBNL,GSN,HIST1H1A,HIST1H1B,HIST1H1C,HIST1H1D,HIST1H1E,HMGB1,HMGB2,LMNA,LMNB1,PRKCD
DAP12 interactions	340	43	12.65	1.14568e-06	9.39126e-06	ADCY3,APBB1IP,ARRB2,CD80,CD86,CDKN1A,DUSP10,DUSP2,DUSP4,FGFR1,GRIN2A,IL2RG,IL3RA,ITPR2,JAK1,JAK2,JAK3,LCK,LCP2,MAP2K2,MAP3K11,MARK3,MDM2,PEA15,PIK3CD,PRKCD,PSMA5,PSMB2,PSMC1,PSMC5,PSMD2,PTPN11,RAC1,RASAL3,RASGRP3,RASGRP4,RPS6KB2,SIGLEC14,TNRC6C,TYROBP,UBC,VAV2,VCL
Kinesins	27	10	37.04	1.35569e-06	1.10596e-05	CENPE,KIF11,KIF15,KIF22,KIF23,KIF2C,KIF3A,KIF3B,KIFC1,KLC2
NGF signalling via TRKA from the plasma membrane	355	44	12.39	1.4949e-06	1.21372e-05	ADCY3,AP2M1,APBB1IP,ARRB2,CD80,CD86,CDKN1A,DUSP10,DUSP2,DUSP4,FGFR1,GRIN2A,IL2RG,IL3RA,ITPR2,JAK1,JAK2,JAK3,LCK,MAP2K2,MAP3K11,MAPK13,MARK3,MDM2,NTRK2,PEA15,PIK3CD,PRKCD,PSMA5,PSMB2,PSMC1,PSMC5,PSMD2,PTPN11,RALGDS,RASAL3,RASGRP3,RASGRP4,RPS6KA1,RPS6KA3,RPS6KB2,TNRC6C,UBC,VCL
Downstream signal transduction	322	41	12.73	1.69832e-06	1.36587e-05	ADCY3,APBB1IP,ARRB2,CD80,CD86,CDKN1A,DUSP10,DUSP2,DUSP4,FGFR1,GRIN2A,IL2RG,IL3RA,ITPR2,JAK1,JAK2,JAK3,LCK,MAP2K2,MAP3K11,MARK3,MDM2,PEA15,PIK3CD,PRKCD,PSMA5,PSMB2,PSMC1,PSMC5,PSMD2,PTPN11,RASAL3,RASGRP3,RASGRP4,RPS6KB2,STAT5A,STAT5B,STAT6,TNRC6C,UBC,VCL
Organelle biogenesis and maintenance	322	41	12.73	1.69832e-06	1.36587e-05	ARF4,B9D2,CCT4,CLASP1,CNGB1,CYS1,EXOC7,HSP90AA1,KIF3A,KIF3B,MARK4,MEF2D,MRPL17,MRPL27,MRPL37,MRPL43,MRPS15,MRPS18B,MRPS31,MRPS34,MRPS5,NCOA1,NDE1,NEK2,OFD1,PAFAH1B1,PPARGC1B,PPRC1,PRKAB1,RAB11FIP3,RXRA,SEPT2,SFI1,SSTR3,TBL1X,TCTN3,TFAM,TNPO1,TSFM,TUBA1A,TUBA4A
Signaling by NOTCH	122	22	18.03	1.71082e-06	1.36946e-05	APH1A,ARRB2,DTX2,E2F1,FBXW7,HDAC2,HDAC7,HEY1,JUN,MFNG,MYC,NCSTN,NOTCH1,NOTCH2,NUMB,PSEN2,TBL1X,TFDP1,TFDP2,TLE4,TNRC6C,UBC
Diseases of signal transduction	267	36	13.48	1.90227e-06	1.50854e-05	APH1A,CD80,CD86,CDKN1A,CTBP2,FBXW7,FGFR1,FZD6,HDAC2,HDAC7,HEY1,HSP90AA1,KREMEN2,LCK,LRP6,MDM2,MYC,NCSTN,NOTCH1,OS9,PIK3CD,PORCN,PSEN2,PSMA5,PSMB2,PSMC1,PSMC5,PSMD2,PTPN11,RPS6KB2,STAT5A,STAT5B,STRA6,SYVN1,TBL1X,UBC
Regulation of TNFR1 signaling	34	11	32.35	1.8961e-06	1.50854e-05	BIRC3,CLIP3,CYLD,IKBKB,RBCK1,SHARPIN,TNF,TNFAIP3,TRAF1,UBC,USP4
Detoxification of Reactive Oxygen Species	28	10	35.71	1.99986e-06	1.57859e-05	ATP7A,CAT,CCS,ERO1L,GPX1,GSTP1,P4HB,PRDX1,PRDX6,SOD2
G2/M Transition	114	21	18.42	2.04858e-06	1.6096e-05	AURKA,CCNA2,CDC25A,CDC25B,CDK11B,CDK7,CENPF,CLASP1,FOXM1,HSP90AA1,MYBL2,NDE1,NEK2,OFD1,OPTN,PAFAH1B1,PKMYT1,SFI1,TUBA1A,TUBA4A,UBC
RNA Polymerase II Transcription	105	20	19.05	2.07621e-06	1.62284e-05	CDK7,CLP1,ERCC2,GTF2F2,GTF2H5,POLR2A,SLBP,SNRPF,SNRPG,SRSF11,SRSF2,SRSF3,SRSF4,SRSF7,SSRP1,TAF10,TCEA1,TCEB3,U2AF1,U2AF2
SUMOylation	79	17	21.52	2.08447e-06	1.62284e-05	BLM,BRCA1,HDAC7,NUP155,NUP205,NUP37,NUP43,NUP85,NUP88,PARP1,PML,SMC1A,SMC3,SP100,TPR,UBA2,XPC
Signaling by Insulin receptor	302	39	12.91	2.13287e-06	1.65297e-05	APBB1IP,ARRB2,ATP6AP1,ATP6V0A1,ATP6V0C,ATP6V0E1,ATP6V1A,ATP6V1B2,DUSP10,DUSP2,DUSP4,EIF4EBP1,FGFR1,GRIN2A,IL2RG,IL3RA,JAK1,JAK2,JAK3,MAP2K2,MAP3K11,MARK3,PEA15,PRKAB1,PSMA5,PSMB2,PSMC1,PSMC5,PSMD2,PTPN11,RASAL3,RASGRP3,RASGRP4,RPS6KB1,RRAGD,STRADA,TLR9,UBC,VCL
RNA Polymerase I Transcription Initiation	48	13	27.08	2.15233e-06	1.66051e-05	CD3EAP,CDK7,CHD3,ERCC2,GTF2H5,HDAC2,MTA1,MTA2,POLR1A,POLR1D,POLR1E,RBBP7,ZNRD1
Activation of DNA fragmentation factor	13	7	53.85	2.65323e-06	2.02859e-05	HIST1H1A,HIST1H1B,HIST1H1C,HIST1H1D,HIST1H1E,HMGB1,HMGB2
Apoptosis induced DNA fragmentation	13	7	53.85	2.65323e-06	2.02859e-05	HIST1H1A,HIST1H1B,HIST1H1C,HIST1H1D,HIST1H1E,HMGB1,HMGB2
Antiviral mechanism by IFN-stimulated genes	73	16	21.92	3.20586e-06	2.42933e-05	DDX58,EIF4A2,EIF4A3,IFIT1,JAK1,MX1,MX2,NUP155,NUP205,NUP37,NUP43,NUP85,NUP88,TPR,UBC,UBE2L6
ISG15 antiviral mechanism	73	16	21.92	3.20586e-06	2.42933e-05	DDX58,EIF4A2,EIF4A3,IFIT1,JAK1,MX1,MX2,NUP155,NUP205,NUP37,NUP43,NUP85,NUP88,TPR,UBC,UBE2L6
Cell surface interactions at the vascular wall	99	19	19.19	3.30217e-06	2.49124e-05	AMICA1,ATP1B3,CD244,CD44,CD58,CEACAM1,F11R,INPP5D,ITGA4,ITGAM,ITGAX,ITGB2,LCK,PPIA,PROCR,PTPN11,SLC3A2,SLC7A11,SLC7A5
Fc epsilon receptor (FCERI) signaling	379	45	11.87	3.65139e-06	2.74257e-05	APBB1IP,ARRB2,CD80,CD86,CDKN1A,DUSP10,DUSP2,DUSP4,FGFR1,GRIN2A,IKBKB,IL2RG,IL3RA,ITPR2,JAK1,JAK2,JAK3,JUN,LCK,LCP2,MAP2K2,MAP3K11,MARK3,MDM2,NFATC1,NFKBIA,PAK1,PEA15,PIK3CD,PSMA5,PSMB2,PSMC1,PSMC5,PSMD2,PTPN11,RAC1,RASAL3,RASGRP3,RASGRP4,RPS6KB2,TAB2,TNRC6C,UBC,VAV2,VCL
SUMO E3 ligases SUMOylate target proteins	74	16	21.62	3.87314e-06	2.88372e-05	BLM,BRCA1,HDAC7,NUP155,NUP205,NUP37,NUP43,NUP85,NUP88,PARP1,PML,SMC1A,SMC3,SP100,TPR,XPC
SUMOylation of DNA damage response and repair proteins	74	16	21.62	3.87314e-06	2.88372e-05	BLM,BRCA1,HDAC7,NUP155,NUP205,NUP37,NUP43,NUP85,NUP88,PARP1,PML,SMC1A,SMC3,SP100,TPR,XPC
Signaling by PDGF	345	42	12.17	4.07222e-06	3.01875e-05	ADCY3,APBB1IP,ARRB2,CD80,CD86,CDKN1A,DUSP10,DUSP2,DUSP4,FGFR1,GRIN2A,IL2RG,IL3RA,ITPR2,JAK1,JAK2,JAK3,LCK,MAP2K2,MAP3K11,MARK3,MDM2,PEA15,PIK3CD,PRKCD,PSMA5,PSMB2,PSMC1,PSMC5,PSMD2,PTPN11,RASAL3,RASGRP3,RASGRP4,RPS6KB2,STAT5A,STAT5B,STAT6,THBS1,TNRC6C,UBC,VCL
APC/C-mediated degradation of cell cycle proteins	83	17	20.48	4.27042e-06	3.13839e-05	ANAPC1,ANAPC10,AURKA,AURKB,BUB1B,CCNA2,CDC20,CDC23,FBXO5,MAD2L1,NEK2,PSMA5,PSMB2,PSMC1,PSMC5,PSMD2,UBC
Regulation of mitotic cell cycle	83	17	20.48	4.27042e-06	3.13839e-05	ANAPC1,ANAPC10,AURKA,AURKB,BUB1B,CCNA2,CDC20,CDC23,FBXO5,MAD2L1,NEK2,PSMA5,PSMB2,PSMC1,PSMC5,PSMD2,UBC
TNF signaling	44	12	27.27	4.88904e-06	3.5776e-05	BIRC3,CLIP3,CYLD,IKBKB,RBCK1,SHARPIN,TAB2,TNF,TNFAIP3,TRAF1,UBC,USP4
Mismatch repair (MMR) directed by MSH2:MSH3 (MutSbeta)	14	7	50	5.04116e-06	3.65752e-05	EXO1,MLH1,PCNA,POLD1,POLD2,POLD3,POLD4
Removal of the Flap Intermediate	14	7	50	5.04116e-06	3.65752e-05	FEN1,PCNA,POLD1,POLD2,POLD3,POLD4,PRIM1
Signaling by FGFR3	313	39	12.46	5.11235e-06	3.67787e-05	ADCY3,APBB1IP,ARRB2,CD80,CD86,CDKN1A,DUSP10,DUSP2,DUSP4,FGFR1,GRIN2A,IL2RG,IL3RA,ITPR2,JAK1,JAK2,JAK3,LCK,MAP2K2,MAP3K11,MARK3,MDM2,PEA15,PIK3CD,PRKCD,PSMA5,PSMB2,PSMC1,PSMC5,PSMD2,PTPN11,RASAL3,RASGRP3,RASGRP4,RPS6KB2,SPRY2,TNRC6C,UBC,VCL
Signaling by FGFR4	313	39	12.46	5.11235e-06	3.67787e-05	ADCY3,APBB1IP,ARRB2,CD80,CD86,CDKN1A,DUSP10,DUSP2,DUSP4,FGFR1,GRIN2A,IL2RG,IL3RA,ITPR2,JAK1,JAK2,JAK3,LCK,MAP2K2,MAP3K11,MARK3,MDM2,PEA15,PIK3CD,PRKCD,PSMA5,PSMB2,PSMC1,PSMC5,PSMD2,PTPN11,RASAL3,RASGRP3,RASGRP4,RPS6KB2,SPRY2,TNRC6C,UBC,VCL
MyD88:Mal cascade initiated on plasma membrane	93	18	19.35	5.2478e-06	3.71265e-05	DUSP4,HMGB1,IKBKB,IRAK2,JUN,LY96,MAP2K3,MAP2K6,NFKB2,NFKBIA,RIPK2,RPS6KA1,RPS6KA3,SOCS1,TAB2,TLR1,TNIP2,UBC
Toll Like Receptor 2 (TLR2) Cascade	93	18	19.35	5.2478e-06	3.71265e-05	DUSP4,HMGB1,IKBKB,IRAK2,JUN,LY96,MAP2K3,MAP2K6,NFKB2,NFKBIA,RIPK2,RPS6KA1,RPS6KA3,SOCS1,TAB2,TLR1,TNIP2,UBC
Toll Like Receptor TLR1:TLR2 Cascade	93	18	19.35	5.2478e-06	3.71265e-05	DUSP4,HMGB1,IKBKB,IRAK2,JUN,LY96,MAP2K3,MAP2K6,NFKB2,NFKBIA,RIPK2,RPS6KA1,RPS6KA3,SOCS1,TAB2,TLR1,TNIP2,UBC
Toll Like Receptor TLR6:TLR2 Cascade	93	18	19.35	5.2478e-06	3.71265e-05	DUSP4,HMGB1,IKBKB,IRAK2,JUN,LY96,MAP2K3,MAP2K6,NFKB2,NFKBIA,RIPK2,RPS6KA1,RPS6KA3,SOCS1,TAB2,TLR1,TNIP2,UBC
Signaling by FGFR1	314	39	12.42	5.51991e-06	3.88903e-05	ADCY3,APBB1IP,ARRB2,CD80,CD86,CDKN1A,DUSP10,DUSP2,DUSP4,FGFR1,GRIN2A,IL2RG,IL3RA,ITPR2,JAK1,JAK2,JAK3,LCK,MAP2K2,MAP3K11,MARK3,MDM2,PEA15,PIK3CD,PRKCD,PSMA5,PSMB2,PSMC1,PSMC5,PSMD2,PTPN11,RASAL3,RASGRP3,RASGRP4,RPS6KB2,SPRY2,TNRC6C,UBC,VCL
NOD1/2 Signaling Pathway	31	10	32.26	5.76514e-06	4.04509e-05	BIRC3,CASP4,CYLD,IKBKB,IRAK2,MAP2K6,MAPK13,RIPK2,TAB2,TNFAIP3
MyD88 dependent cascade initiated on endosome	85	17	20	5.99943e-06	4.17511e-05	DUSP4,HMGB1,IKBKB,IRAK2,IRF7,JUN,MAP2K3,MAP2K6,NFKB2,NFKBIA,RIPK2,RPS6KA1,RPS6KA3,TAB2,TLR9,TNIP2,UBC
Toll Like Receptor 7/8 (TLR7/8) Cascade	85	17	20	5.99943e-06	4.17511e-05	DUSP4,HMGB1,IKBKB,IRAK2,IRF7,JUN,MAP2K3,MAP2K6,NFKB2,NFKBIA,RIPK2,RPS6KA1,RPS6KA3,TAB2,TLR9,TNIP2,UBC
G0 and Early G1	25	9	36	6.09175e-06	4.22213e-05	CCNA2,CCNE1,CCNE2,CDC25A,E2F1,MYBL2,PCNA,TFDP1,TFDP2
HDR through MMEJ (alt-NHEJ)	10	6	60	6.28782e-06	4.32287e-05	FEN1,PARP1,PARP2,POLQ,RBBP8,XRCC1
Removal of the Flap Intermediate from the C-strand	10	6	60	6.28782e-06	4.32287e-05	FEN1,PCNA,POLD1,POLD2,POLD3,POLD4
Cyclin D associated events in G1	38	11	28.95	6.44173e-06	4.37576e-05	CCND2,CDK4,CDK7,CDKN1A,CKS1B,E2F1,E2F2,RB1,TFDP1,TFDP2,UBC
G1 Phase	38	11	28.95	6.44173e-06	4.37576e-05	CCND2,CDK4,CDK7,CDKN1A,CKS1B,E2F1,E2F2,RB1,TFDP1,TFDP2,UBC
Signaling by FGFR2	316	39	12.34	6.42649e-06	4.37576e-05	ADCY3,APBB1IP,ARRB2,CD80,CD86,CDKN1A,DUSP10,DUSP2,DUSP4,FGFR1,GRIN2A,IL2RG,IL3RA,ITPR2,JAK1,JAK2,JAK3,LCK,MAP2K2,MAP3K11,MARK3,MDM2,PEA15,PIK3CD,PRKCD,PSMA5,PSMB2,PSMC1,PSMC5,PSMD2,PTPN11,RASAL3,RASGRP3,RASGRP4,RPS6KB2,SPRY2,TNRC6C,UBC,VCL
Signaling by FGFR	317	39	12.3	6.92957e-06	4.68846e-05	ADCY3,APBB1IP,ARRB2,CD80,CD86,CDKN1A,DUSP10,DUSP2,DUSP4,FGFR1,GRIN2A,IL2RG,IL3RA,ITPR2,JAK1,JAK2,JAK3,LCK,MAP2K2,MAP3K11,MARK3,MDM2,PEA15,PIK3CD,PRKCD,PSMA5,PSMB2,PSMC1,PSMC5,PSMD2,PTPN11,RASAL3,RASGRP3,RASGRP4,RPS6KB2,SPRY2,TNRC6C,UBC,VCL
Regulation of mRNA stability by proteins that bind AU-rich elements	86	17	19.77	7.07994e-06	4.77126e-05	EXOSC2,EXOSC4,EXOSC7,EXOSC8,HNRNPD,HSPB1,KHSRP,PRKCD,PSMA5,PSMB2,PSMC1,PSMC5,PSMD2,SET,TNPO1,UBC,ZFP36L1
Formation of tubulin folding intermediates by CCT/TriC	20	8	40	8.14393e-06	5.4667e-05	CCT4,TUBA1A,TUBA1B,TUBA1C,TUBA3C,TUBA4A,TUBB2A,TUBB6
Late Phase of HIV Life Cycle	134	22	16.42	8.41349e-06	5.62549e-05	CDK7,CHMP5,ERCC2,GTF2F2,GTF2H5,NUP155,NUP205,NUP37,NUP43,NUP85,NUP88,PDCD6IP,POLR2A,PPIA,RAN,RANBP1,SSRP1,TAF10,TCEA1,TCEB3,TPR,UBC
Signaling by ERBB2	320	39	12.19	8.66496e-06	5.771e-05	ADCY3,APBB1IP,ARRB2,CD80,CD86,CDKN1A,DUSP10,DUSP2,DUSP4,FGFR1,GRIN2A,HSP90AA1,IL2RG,IL3RA,ITPR2,JAK1,JAK2,JAK3,LCK,MAP2K2,MAP3K11,MARK3,MDM2,PEA15,PIK3CD,PRKCD,PSMA5,PSMB2,PSMC1,PSMC5,PSMD2,PTPN11,RASAL3,RASGRP3,RASGRP4,RPS6KB2,TNRC6C,UBC,VCL
Resolution of D-loop Structures through Synthesis-Dependent Strand Annealing (SDSA)	26	9	34.62	8.84026e-06	5.86484e-05	BLM,BRCA1,EXO1,RAD51,RAD51C,RBBP8,RMI2,RTEL1,XRCC3
Protein folding	54	13	24.07	8.94529e-06	5.91152e-05	ARL2,CCT4,FBXW7,NOP56,PFDN5,TBCD,TUBA1A,TUBA1B,TUBA1C,TUBA3C,TUBA4A,TUBB2A,TUBB6
Downstream signaling of activated FGFR1	310	38	12.26	9.84688e-06	6.40799e-05	ADCY3,APBB1IP,ARRB2,CD80,CD86,CDKN1A,DUSP10,DUSP2,DUSP4,FGFR1,GRIN2A,IL2RG,IL3RA,ITPR2,JAK1,JAK2,JAK3,LCK,MAP2K2,MAP3K11,MARK3,MDM2,PEA15,PIK3CD,PRKCD,PSMA5,PSMB2,PSMC1,PSMC5,PSMD2,PTPN11,RASAL3,RASGRP3,RASGRP4,RPS6KB2,TNRC6C,UBC,VCL
Downstream signaling of activated FGFR2	310	38	12.26	9.84688e-06	6.40799e-05	ADCY3,APBB1IP,ARRB2,CD80,CD86,CDKN1A,DUSP10,DUSP2,DUSP4,FGFR1,GRIN2A,IL2RG,IL3RA,ITPR2,JAK1,JAK2,JAK3,LCK,MAP2K2,MAP3K11,MARK3,MDM2,PEA15,PIK3CD,PRKCD,PSMA5,PSMB2,PSMC1,PSMC5,PSMD2,PTPN11,RASAL3,RASGRP3,RASGRP4,RPS6KB2,TNRC6C,UBC,VCL
Downstream signaling of activated FGFR3	310	38	12.26	9.84688e-06	6.40799e-05	ADCY3,APBB1IP,ARRB2,CD80,CD86,CDKN1A,DUSP10,DUSP2,DUSP4,FGFR1,GRIN2A,IL2RG,IL3RA,ITPR2,JAK1,JAK2,JAK3,LCK,MAP2K2,MAP3K11,MARK3,MDM2,PEA15,PIK3CD,PRKCD,PSMA5,PSMB2,PSMC1,PSMC5,PSMD2,PTPN11,RASAL3,RASGRP3,RASGRP4,RPS6KB2,TNRC6C,UBC,VCL
Downstream signaling of activated FGFR4	310	38	12.26	9.84688e-06	6.40799e-05	ADCY3,APBB1IP,ARRB2,CD80,CD86,CDKN1A,DUSP10,DUSP2,DUSP4,FGFR1,GRIN2A,IL2RG,IL3RA,ITPR2,JAK1,JAK2,JAK3,LCK,MAP2K2,MAP3K11,MARK3,MDM2,PEA15,PIK3CD,PRKCD,PSMA5,PSMB2,PSMC1,PSMC5,PSMD2,PTPN11,RASAL3,RASGRP3,RASGRP4,RPS6KB2,TNRC6C,UBC,VCL
Resolution of D-Loop Structures	33	10	30.3	1.08227e-05	7.01625e-05	BLM,BRCA1,EXO1,RAD51,RAD51C,RBBP8,RMI2,RTEL1,SLX1A,XRCC3
Toll Like Receptor 9 (TLR9) Cascade	89	17	19.1	1.14439e-05	7.39087e-05	DUSP4,HMGB1,IKBKB,IRAK2,IRF7,JUN,MAP2K3,MAP2K6,NFKB2,NFKBIA,RIPK2,RPS6KA1,RPS6KA3,TAB2,TLR9,TNIP2,UBC
Signaling by NOTCH1	72	15	20.83	1.24729e-05	7.99482e-05	APH1A,ARRB2,DTX2,FBXW7,HDAC2,HDAC7,HEY1,MYC,NCSTN,NOTCH1,NUMB,PSEN2,TBL1X,TLE4,UBC
TRAF6 Mediated Induction of proinflammatory cytokines	72	15	20.83	1.24729e-05	7.99482e-05	DUSP4,HMGB1,IKBKB,IRAK2,JUN,MAP2K3,MAP2K6,NFKB2,NFKBIA,RIPK2,RPS6KA1,RPS6KA3,TAB2,TNIP2,UBC
Cooperation of Prefoldin and TriC/CCT in actin and tubulin folding	27	9	33.33	1.25825e-05	8.03492e-05	CCT4,PFDN5,TUBA1A,TUBA1B,TUBA1C,TUBA3C,TUBA4A,TUBB2A,TUBB6
Extracellular matrix organization	267	34	12.73	1.27195e-05	8.09206e-05	ADAM8,AGRN,BMP2,BMP4,CASK,CD151,CD44,CEACAM1,CTRB2,CTSB,DDR1,DMD,F11R,FBLN5,HSPG2,ICAM1,ICAM3,ITGA4,ITGA9,ITGAM,ITGAX,ITGB2,ITGB5,LEPREL1,LOXL3,LTBP4,NCSTN,P4HB,PLOD2,PPIB,PTPRS,THBS1,TIMP1,TNXB
Purine ribonucleoside monophosphate biosynthesis	11	6	54.55	1.31547e-05	8.33782e-05	ADSL,GART,GMPS,IMPDH1,PAICS,PFAS
Metabolism of vitamins and cofactors	90	17	18.89	1.33594e-05	8.40507e-05	AMN,CD320,CTRB2,CYB5A,DHFR,GPHN,MOCS2,MOCS3,MTHFD1,MTHFD1L,NADSYN1,NAMPT,PC,PDXK,QPRT,SHMT2,SLC19A1
Metabolism of water-soluble vitamins and cofactors	90	17	18.89	1.33594e-05	8.40507e-05	AMN,CD320,CTRB2,CYB5A,DHFR,GPHN,MOCS2,MOCS3,MTHFD1,MTHFD1L,NADSYN1,NAMPT,PC,PDXK,QPRT,SHMT2,SLC19A1
Processive synthesis on the lagging strand	16	7	43.75	1.51676e-05	9.47283e-05	FEN1,PCNA,POLD1,POLD2,POLD3,POLD4,PRIM1
Translesion synthesis by REV1	16	7	43.75	1.51676e-05	9.47283e-05	PCNA,RFC1,RFC2,RFC3,RFC4,RFC5,UBC
Metabolism of non-coding RNA	49	12	24.49	1.63588e-05	0.000101424	GEMIN4,GEMIN5,NUP155,NUP205,NUP37,NUP43,NUP85,NUP88,SNRPD1,SNRPF,SNRPG,TPR
snRNP Assembly	49	12	24.49	1.63588e-05	0.000101424	GEMIN4,GEMIN5,NUP155,NUP205,NUP37,NUP43,NUP85,NUP88,SNRPD1,SNRPF,SNRPG,TPR
TRAF6 mediated induction of NFkB and MAP kinases upon TLR7/8 or 9 activation	83	16	19.28	1.82367e-05	0.000112658	DUSP4,HMGB1,IKBKB,IRAK2,JUN,MAP2K3,MAP2K6,NFKB2,NFKBIA,RIPK2,RPS6KA1,RPS6KA3,TAB2,TLR9,TNIP2,UBC
Cleavage of Growing Transcript in the Termination Region	42	11	26.19	1.85165e-05	0.000113156	CLP1,SLBP,SNRPF,SNRPG,SRSF11,SRSF2,SRSF3,SRSF4,SRSF7,U2AF1,U2AF2
Post-Elongation Processing of the Transcript	42	11	26.19	1.85165e-05	0.000113156	CLP1,SLBP,SNRPF,SNRPG,SRSF11,SRSF2,SRSF3,SRSF4,SRSF7,U2AF1,U2AF2
RNA Polymerase II Transcription Termination	42	11	26.19	1.85165e-05	0.000113156	CLP1,SLBP,SNRPF,SNRPG,SRSF11,SRSF2,SRSF3,SRSF4,SRSF7,U2AF1,U2AF2
VEGFR2 mediated cell proliferation	239	31	12.97	2.10216e-05	0.000128006	APBB1IP,ARRB2,DUSP10,DUSP2,DUSP4,FGFR1,GRIN2A,IL2RG,IL3RA,ITPR2,JAK1,JAK2,JAK3,MAP2K2,MAP3K11,MARK3,PEA15,PRKCB,PRKCD,PRKCZ,PSMA5,PSMB2,PSMC1,PSMC5,PSMD2,RASAL3,RASGRP3,RASGRP4,UBC,VCL,VEGFA
Semaphorin interactions	67	14	20.9	2.33041e-05	0.0001414	CD72,CDC42,CDK5R1,DPYSL4,HSP90AA1,MYH10,PAK1,PTPRC,RAC1,RAC2,RHOC,RHOG,ROCK2,TYROBP
Interleukin-3, 5 and GM-CSF signaling	252	32	12.7	2.39549e-05	0.000144833	APBB1IP,ARRB2,BLNK,DUSP10,DUSP2,DUSP4,FGFR1,GRIN2A,IL2RG,IL3RA,INPP5D,JAK1,JAK2,JAK3,MAP2K2,MAP3K11,MARK3,PEA15,PIK3CD,PSMA5,PSMB2,PSMC1,PSMC5,PSMD2,PTPN11,RASAL3,RASGRP3,RASGRP4,STAT5A,STAT5B,UBC,VCL
PERK regulates gene expression	29	9	31.03	2.42107e-05	0.000145863	ASNS,ATF3,ATF4,EXOSC2,EXOSC4,EXOSC7,EXOSC8,HSPA5,KHSRP
Translesion synthesis by POLI	17	7	41.18	2.44991e-05	0.000146565	PCNA,RFC1,RFC2,RFC3,RFC4,RFC5,UBC
Translesion synthesis by POLK	17	7	41.18	2.44991e-05	0.000146565	PCNA,RFC1,RFC2,RFC3,RFC4,RFC5,UBC
CD28 dependent Vav1 pathway	12	6	50	2.50203e-05	0.00014864	CD80,CD86,CDC42,LCK,PAK1,RAC1
Processive synthesis on the C-strand of the telomere	12	6	50	2.50203e-05	0.00014864	FEN1,PCNA,POLD1,POLD2,POLD3,POLD4
MAPK family signaling cascades	276	34	12.32	2.56202e-05	0.000151675	APBB1IP,ARRB2,CDC42,DUSP10,DUSP2,DUSP4,FGFR1,GRIN2A,HSPB1,IL2RG,IL3RA,JAK1,JAK2,JAK3,JUN,MAP2K2,MAP3K11,MARK3,MYC,PAK1,PEA15,PSMA5,PSMB2,PSMC1,PSMC5,PSMD2,PTPN11,RAC1,RASAL3,RASGRP3,RASGRP4,TNRC6C,UBC,VCL
APC-Cdc20 mediated degradation of Nek2A	23	8	34.78	2.71298e-05	0.000159504	ANAPC1,ANAPC10,BUB1B,CDC20,CDC23,MAD2L1,NEK2,UBC
RAF-independent MAPK1/3 activation	23	8	34.78	2.71298e-05	0.000159504	DUSP10,DUSP2,DUSP4,JAK1,JAK2,MAP2K2,PEA15,PTPN11
EPH-Ephrin signaling	95	17	17.89	2.79125e-05	0.000163543	ACTR2,ACTR3,AP2M1,APH1A,ARPC2,CDC42,EFNA4,EFNB1,HSP90AA1,MYH10,NCSTN,PAK1,PSEN2,RAC1,ROCK2,VAV2,VEGFA
Gastrin-CREB signalling pathway via PKC and MAPK	423	46	10.87	2.82454e-05	0.000164926	APBB1IP,ARRB2,DGKQ,DGKZ,DUSP10,DUSP2,DUSP4,EDN1,FGFR1,GCGR,GHRL,GNA15,GNG7,GPR132,GPR65,GPR68,GRIN2A,GRK5,HCRTR1,IL2RG,IL3RA,ITPR2,JAK1,JAK2,JAK3,MAP2K2,MAP3K11,MARK3,PEA15,PRKCD,PSMA5,PSMB2,PSMC1,PSMC5,PSMD2,PTAFR,RASAL3,RASGRP3,RASGRP4,RGS19,RGS2,RPS6KA1,RPS6KA3,UBC,UTS2R,VCL
Interleukin-2 signaling	243	31	12.76	2.91553e-05	0.000169658	APBB1IP,ARRB2,DUSP10,DUSP2,DUSP4,FGFR1,GRIN2A,IL2RG,IL3RA,INPP5D,JAK1,JAK2,JAK3,LCK,MAP2K2,MAP3K11,MARK3,PEA15,PIK3CD,PSMA5,PSMB2,PSMC1,PSMC5,PSMD2,RASAL3,RASGRP3,RASGRP4,STAT5A,STAT5B,UBC,VCL
Glycerophospholipid biosynthesis	96	17	17.71	3.21195e-05	0.000186271	AGPAT3,BCHE,CDS2,CEPT1,CHAT,CHKB,CHPT1,EPT1,GPAT2,HADHB,LPCAT3,LPGAT1,LPIN1,LPIN3,PLA2G16,PLD2,PTDSS1
Antigen processing: Ubiquitination & Proteasome degradation	222	29	13.06	3.35757e-05	0.000194056	ANAPC1,ANAPC10,ASB10,ASB2,ASB9,CDC20,CDC23,FBXW7,HECTD3,HUWE1,KEAP1,LRR1,MGRN1,PSMA5,PSMB2,PSMC1,PSMC5,PSMD2,RBCK1,RNF19B,SOCS1,SOCS3,SPSB1,TRIP12,UBC,UBE2E2,UBE2L3,UBE2L6,UBE2Z
Metabolism of amino acids and derivatives	211	28	13.27	3.42354e-05	0.000197201	ACADSB,ALDH6A1,AMD1,ASNS,CBS,CKB,CRYM,CTH,ETHE1,GAMT,GLDC,GLUL,GRHPR,IL4I1,KMO,OAT,ODC1,PAOX,PHGDH,PSAT1,PSMA5,PSMB2,PSMC1,PSMC5,PSMD2,PYCR1,SAT1,TST
Signaling by Leptin	234	30	12.82	3.54581e-05	0.000203556	APBB1IP,ARRB2,DUSP10,DUSP2,DUSP4,FGFR1,GRIN2A,IL2RG,IL3RA,JAK1,JAK2,JAK3,MAP2K2,MAP3K11,MARK3,PEA15,PSMA5,PSMB2,PSMC1,PSMC5,PSMD2,PTPN11,RASAL3,RASGRP3,RASGRP4,SOCS3,STAT5A,STAT5B,UBC,VCL
Antigen Presentation: Folding, assembly and peptide loading of class I MHC	24	8	33.33	3.86402e-05	0.000219605	CANX,HSPA5,PDIA3,SEC13,SEC24D,TAP1,TAP2,TAPBP
Cytosolic tRNA aminoacylation	24	8	33.33	3.86402e-05	0.000219605	EEF1E1,EPRS,HARS,IARS,LARS,NARS,PPA1,QARS
Growth hormone receptor signaling	24	8	33.33	3.86402e-05	0.000219605	CISH,GH2,JAK2,SOCS1,SOCS2,SOCS3,STAT5A,STAT5B
APC:Cdc20 mediated degradation of cell cycle proteins prior to satisfation of the cell cycle checkpoint	70	14	20	3.91386e-05	0.000221631	ANAPC1,ANAPC10,BUB1B,CCNA2,CDC20,CDC23,MAD2L1,NEK2,PSMA5,PSMB2,PSMC1,PSMC5,PSMD2,UBC
Metabolism of carbohydrates	270	33	12.22	3.92567e-05	0.000221631	AGRN,ALDOC,B4GALT2,CD44,CHST11,CHST6,CSPG4,DSE,GAA,GBE1,GNS,GPC4,GUSB,HEXA,HS3ST1,HSPG2,IDS,NUP155,NUP205,NUP37,NUP43,NUP85,NUP88,PC,PCK2,PGM1,PRPS1,PYGL,SLC2A5,SORD,ST3GAL2,TPR,UBC
RIG-I/MDA5 mediated induction of IFN-alpha/beta pathways	80	15	18.75	4.64284e-05	0.000261256	CASP10,CYLD,DDX58,HMGB1,IFIH1,IKBKB,IRF1,IRF7,NFKB2,NFKBIA,OTUD5,TANK,TNFAIP3,UBC,UBE2L6
CLEC7A (Dectin-1) signaling	99	17	17.17	4.83085e-05	0.00027094	CCL17,CCL22,IKBKB,IL1B,ITPR2,NFATC1,NFKB2,NFKBIA,PRKCD,PSMA5,PSMB2,PSMC1,PSMC5,PSMD2,RELB,TAB2,UBC
Antigen processing-Cross presentation	81	15	18.52	5.39778e-05	0.000301745	CYBB,ITGB5,NCF1,NCF2,PDIA3,PSMA5,PSMB2,PSMC1,PSMC5,PSMD2,SEC61B,TAP1,TAP2,TAPBP,UBC
APC/C:Cdc20 mediated degradation of mitotic proteins	72	14	19.44	5.43298e-05	0.00030272	ANAPC1,ANAPC10,BUB1B,CCNA2,CDC20,CDC23,MAD2L1,NEK2,PSMA5,PSMB2,PSMC1,PSMC5,PSMD2,UBC
Chemokine receptors bind chemokines	55	12	21.82	5.64324e-05	0.000313331	CCL16,CCL17,CCL22,CCL3,CCL4,CCL5,CCR7,CXCL10,CXCL16,CXCR3,CXCR4,CXCR5
IRS-mediated signalling	275	33	12	5.66018e-05	0.000313331	APBB1IP,ARRB2,DUSP10,DUSP2,DUSP4,EIF4EBP1,FGFR1,GRIN2A,IL2RG,IL3RA,JAK1,JAK2,JAK3,MAP2K2,MAP3K11,MARK3,PEA15,PRKAB1,PSMA5,PSMB2,PSMC1,PSMC5,PSMD2,PTPN11,RASAL3,RASGRP3,RASGRP4,RPS6KB1,RRAGD,STRADA,TLR9,UBC,VCL
Mitotic Spindle Checkpoint	19	7	36.84	5.731e-05	0.000316225	ANAPC1,ANAPC10,BUB1B,CDC20,CDC23,MAD1L1,MAD2L1
Resolution of D-loop Structures through Holliday Junction Intermediates	32	9	28.12	5.7953e-05	0.000318741	BLM,BRCA1,EXO1,RAD51,RAD51C,RBBP8,RMI2,SLX1A,XRCC3
Activation of APC/C and APC/C:Cdc20 mediated degradation of mitotic proteins	73	14	19.18	6.36933e-05	0.000349187	ANAPC1,ANAPC10,BUB1B,CCNA2,CDC20,CDC23,MAD2L1,NEK2,PSMA5,PSMB2,PSMC1,PSMC5,PSMD2,UBC
A third proteolytic cleavage releases NICD	9	5	55.56	6.5971e-05	0.000360515	APH1A,NCSTN,NOTCH1,NOTCH2,PSEN2
tRNA processing in the nucleus	56	12	21.43	6.80873e-05	0.000370891	CLP1,NUP155,NUP205,NUP37,NUP43,NUP85,NUP88,POP7,RAN,TPR,TSEN54,XPOT
Interactions of Vpr with host cellular proteins	40	10	25	6.84789e-05	0.000371836	HMGA1,NUP155,NUP205,NUP37,NUP43,NUP85,NUP88,PSIP1,SLC25A6,TPR
Insulin receptor signalling cascade	278	33	11.87	7.00835e-05	0.000379341	APBB1IP,ARRB2,DUSP10,DUSP2,DUSP4,EIF4EBP1,FGFR1,GRIN2A,IL2RG,IL3RA,JAK1,JAK2,JAK3,MAP2K2,MAP3K11,MARK3,PEA15,PRKAB1,PSMA5,PSMB2,PSMC1,PSMC5,PSMD2,PTPN11,RASAL3,RASGRP3,RASGRP4,RPS6KB1,RRAGD,STRADA,TLR9,UBC,VCL
Chaperonin-mediated protein folding	48	11	22.92	7.10472e-05	0.00038334	CCT4,FBXW7,NOP56,PFDN5,TUBA1A,TUBA1B,TUBA1C,TUBA3C,TUBA4A,TUBB2A,TUBB6
MyD88 cascade initiated on plasma membrane	83	15	18.07	7.23644e-05	0.000385567	DUSP4,HMGB1,IKBKB,IRAK2,JUN,MAP2K3,MAP2K6,NFKB2,NFKBIA,RIPK2,RPS6KA1,RPS6KA3,TAB2,TNIP2,UBC
Toll Like Receptor 10 (TLR10) Cascade	83	15	18.07	7.23644e-05	0.000385567	DUSP4,HMGB1,IKBKB,IRAK2,JUN,MAP2K3,MAP2K6,NFKB2,NFKBIA,RIPK2,RPS6KA1,RPS6KA3,TAB2,TNIP2,UBC
Toll Like Receptor 5 (TLR5) Cascade	83	15	18.07	7.23644e-05	0.000385567	DUSP4,HMGB1,IKBKB,IRAK2,JUN,MAP2K3,MAP2K6,NFKB2,NFKBIA,RIPK2,RPS6KA1,RPS6KA3,TAB2,TNIP2,UBC
p75 NTR receptor-mediated signalling	83	15	18.07	7.23644e-05	0.000385567	AKAP13,APH1A,ARHGAP4,FGD3,HDAC2,IKBKB,NCSTN,NET1,NFKBIA,PLEKHG5,PSEN2,RAC1,RIPK2,UBC,VAV2
ATF4 activates genes	26	8	30.77	7.4009e-05	0.00039188	ASNS,ATF3,ATF4,EXOSC2,EXOSC4,EXOSC7,EXOSC8,KHSRP
Prefoldin mediated transfer of substrate to CCT/TriC	26	8	30.77	7.4009e-05	0.00039188	CCT4,PFDN5,TUBA1A,TUBA1C,TUBA3C,TUBA4A,TUBB2A,TUBB6
IGF1R signaling cascade	279	33	11.83	7.51843e-05	0.000394323	APBB1IP,ARRB2,DUSP10,DUSP2,DUSP4,EIF4EBP1,FGFR1,GRIN2A,IL2RG,IL3RA,JAK1,JAK2,JAK3,MAP2K2,MAP3K11,MARK3,PEA15,PRKAB1,PSMA5,PSMB2,PSMC1,PSMC5,PSMD2,PTPN11,RASAL3,RASGRP3,RASGRP4,RPS6KB1,RRAGD,STRADA,TLR9,UBC,VCL
IRS-related events triggered by IGF1R	279	33	11.83	7.51843e-05	0.000394323	APBB1IP,ARRB2,DUSP10,DUSP2,DUSP4,EIF4EBP1,FGFR1,GRIN2A,IL2RG,IL3RA,JAK1,JAK2,JAK3,MAP2K2,MAP3K11,MARK3,PEA15,PRKAB1,PSMA5,PSMB2,PSMC1,PSMC5,PSMD2,PTPN11,RASAL3,RASGRP3,RASGRP4,RPS6KB1,RRAGD,STRADA,TLR9,UBC,VCL
RNA Polymerase I Transcription Termination	33	9	27.27	7.56268e-05	0.000394323	CD3EAP,CDK7,ERCC2,GTF2H5,POLR1A,POLR1D,POLR1E,PTRF,ZNRD1
Rev-mediated nuclear export of HIV RNA	33	9	27.27	7.56268e-05	0.000394323	NUP155,NUP205,NUP37,NUP43,NUP85,NUP88,RAN,RANBP1,TPR
Signaling by Type 1 Insulin-like Growth Factor 1 Receptor (IGF1R)	279	33	11.83	7.51843e-05	0.000394323	APBB1IP,ARRB2,DUSP10,DUSP2,DUSP4,EIF4EBP1,FGFR1,GRIN2A,IL2RG,IL3RA,JAK1,JAK2,JAK3,MAP2K2,MAP3K11,MARK3,PEA15,PRKAB1,PSMA5,PSMB2,PSMC1,PSMC5,PSMD2,PTPN11,RASAL3,RASGRP3,RASGRP4,RPS6KB1,RRAGD,STRADA,TLR9,UBC,VCL
Synthesis of PC	20	7	35	8.3784e-05	0.000435524	BCHE,CEPT1,CHAT,CHKB,CHPT1,LPIN1,LPIN3
Integrin cell surface interactions	66	13	19.7	8.65939e-05	0.000448761	AGRN,CD44,F11R,HSPG2,ICAM1,ICAM3,ITGA4,ITGA9,ITGAM,ITGAX,ITGB2,ITGB5,THBS1
C-type lectin receptors (CLRs)	124	19	15.32	8.96129e-05	0.000463	CCL17,CCL22,ICAM3,IKBKB,IL1B,ITPR2,NFATC1,NFKB2,NFKBIA,PAK1,PRKCD,PSMA5,PSMB2,PSMC1,PSMC5,PSMD2,RELB,TAB2,UBC
Fatty acid, triacylglycerol, and ketone body metabolism	213	27	12.68	0.000103734	0.000534342	ACADM,ACOT7,ACOT9,AGPAT3,FADS1,GK,GPAT2,HADH,HADHB,LPIN1,LPIN3,MED19,MED25,MED30,MED4,NCOA1,PLIN2,PPARD,PPARGC1B,RXRA,SCD,SLC27A1,SREBF1,TBL1X,TEAD4,TECR,TNFRSF21
Regulation of APC/C activators between G1/S and early anaphase	77	14	18.18	0.000116653	0.000599076	ANAPC1,ANAPC10,BUB1B,CCNA2,CDC20,CDC23,FBXO5,MAD2L1,PSMA5,PSMB2,PSMC1,PSMC5,PSMD2,UBC
Interactions of Rev with host cellular proteins	35	9	25.71	0.000124724	0.0006386	NUP155,NUP205,NUP37,NUP43,NUP85,NUP88,RAN,RANBP1,TPR
Purine catabolism	10	5	50	0.000125654	0.000641439	CAT,GDA,GPX1,NT5E,PNP
Nucleotide-binding domain, leucine rich repeat containing receptor (NLR) signaling pathways	51	11	21.57	0.000127721	0.000650041	BIRC3,CASP4,CYLD,IKBKB,IRAK2,MAP2K6,MAPK13,RIPK2,TAB2,TNFAIP3,TXNIP
G1/S DNA Damage Checkpoints	60	12	20	0.000137839	0.000697374	CCNE1,CCNE2,CDC25A,CDKN1A,CHEK1,MDM2,PSMA5,PSMB2,PSMC1,PSMC5,PSMD2,UBC
MAP kinase activation in TLR cascade	60	12	20	0.000137839	0.000697374	DUSP4,IKBKB,IRAK2,JUN,MAP2K3,MAP2K6,RIPK2,RPS6KA1,RPS6KA3,TAB2,TNIP2,UBC
Cdc20:Phospho-APC/C mediated degradation of Cyclin A	69	13	18.84	0.000139357	0.00070297	ANAPC1,ANAPC10,BUB1B,CCNA2,CDC20,CDC23,MAD2L1,PSMA5,PSMB2,PSMC1,PSMC5,PSMD2,UBC
Pyrimidine biosynthesis	6	4	66.67	0.000151072	0.000759816	CAD,DUT,TYMS,UMPS
Cell-Cell communication	131	19	14.5	0.000188339	0.000944464	CASK,CD151,CLDN14,CTNND1,F11R,FLNA,JUP,LIMS2,MAPK13,MLLT4,NTN1,PAK1,PTPN11,PXN,RAC1,RSU1,SKAP2,TYROBP,VASP
Vpr-mediated nuclear import of PICs	37	9	24.32	0.000197984	0.000989918	HMGA1,NUP155,NUP205,NUP37,NUP43,NUP85,NUP88,PSIP1,TPR
Interleukin-7 signaling	11	5	45.45	0.000219404	0.00108745	IL2RG,JAK1,JAK3,STAT5A,STAT5B
Metabolism of folate and pterines	11	5	45.45	0.000219404	0.00108745	DHFR,MTHFD1,MTHFD1L,SHMT2,SLC19A1
RHO GTPases Activate NADPH Oxidases	11	5	45.45	0.000219404	0.00108745	CYBB,NCF1,NCF2,RAC1,RAC2
Activated NOTCH1 Transmits Signal to the Nucleus	30	8	26.67	0.000225535	0.00111138	APH1A,ARRB2,DTX2,NCSTN,NOTCH1,NUMB,PSEN2,UBC
RNA Polymerase I Promoter Escape	30	8	26.67	0.000225535	0.00111138	CD3EAP,CDK7,ERCC2,GTF2H5,POLR1A,POLR1D,POLR1E,ZNRD1
Interleukin receptor SHC signaling	236	28	11.86	0.000242505	0.00119156	APBB1IP,ARRB2,DUSP10,DUSP2,DUSP4,FGFR1,GRIN2A,IL2RG,IL3RA,INPP5D,JAK1,JAK2,JAK3,MAP2K2,MAP3K11,MARK3,PEA15,PIK3CD,PSMA5,PSMB2,PSMC1,PSMC5,PSMD2,RASAL3,RASGRP3,RASGRP4,UBC,VCL
ROS production in response to bacteria	38	9	23.68	0.000246256	0.00120651	ATP6V0A1,ATP6V0C,ATP6V0E1,ATP6V1A,ATP6V1B2,CAMP,CYBB,NCF1,NCF2
Transmembrane transport of small molecules	584	55	9.42	0.000248769	0.00121533	ABCA6,ADCY3,ANO10,ANO6,ANO9,AQP3,AQP9,ATP1A3,ATP1B3,ATP6AP1,ATP6V0A1,ATP6V0C,ATP6V0E1,ATP6V1A,ATP6V1B2,ATP7A,CLIC2,EIF2S2,FTH1,FTL,FXYD2,GNG7,HMOX1,MAGT1,NUP155,NUP205,NUP37,NUP43,NUP85,NUP88,RNASEL,SGK1,SLC12A4,SLC1A5,SLC22A18,SLC27A1,SLC29A1,SLC2A5,SLC2A6,SLC38A1,SLC38A5,SLC39A14,SLC39A7,SLC3A2,SLC6A6,SLC6A9,SLC7A11,SLC7A5,SLC9A4,SLC9A9,TPR,TRPV2,TSC22D3,TTYH1,UBC
Signalling to RAS	237	28	11.81	0.000260201	0.00126736	APBB1IP,ARRB2,DUSP10,DUSP2,DUSP4,FGFR1,GRIN2A,IL2RG,IL3RA,JAK1,JAK2,JAK3,MAP2K2,MAP3K11,MAPK13,MARK3,PEA15,PSMA5,PSMB2,PSMC1,PSMC5,PSMD2,RALGDS,RASAL3,RASGRP3,RASGRP4,UBC,VCL
TNF receptor superfamily (TNFSF) members mediating non-canonical NF-kB pathway	17	6	35.29	0.000260906	0.00126736	BIRC3,CD40,LTA,LTB,TNFRSF13C,TNFSF13B
Assembly of the primary cilium	179	23	12.85	0.000268527	0.00130068	ARF4,B9D2,CCT4,CLASP1,CNGB1,CYS1,EXOC7,HSP90AA1,KIF3A,KIF3B,MARK4,NDE1,NEK2,OFD1,PAFAH1B1,RAB11FIP3,SEPT2,SFI1,SSTR3,TCTN3,TNPO1,TUBA1A,TUBA4A
Nuclear import of Rev protein	31	8	25.81	0.000288716	0.0013945	NUP155,NUP205,NUP37,NUP43,NUP85,NUP88,RAN,TPR
FRS-mediated FGFR1 signaling	227	27	11.89	0.00029811	0.00142375	APBB1IP,ARRB2,DUSP10,DUSP2,DUSP4,FGFR1,GRIN2A,IL2RG,IL3RA,JAK1,JAK2,JAK3,MAP2K2,MAP3K11,MARK3,PEA15,PSMA5,PSMB2,PSMC1,PSMC5,PSMD2,PTPN11,RASAL3,RASGRP3,RASGRP4,UBC,VCL
FRS-mediated FGFR2 signaling	227	27	11.89	0.00029811	0.00142375	APBB1IP,ARRB2,DUSP10,DUSP2,DUSP4,FGFR1,GRIN2A,IL2RG,IL3RA,JAK1,JAK2,JAK3,MAP2K2,MAP3K11,MARK3,PEA15,PSMA5,PSMB2,PSMC1,PSMC5,PSMD2,PTPN11,RASAL3,RASGRP3,RASGRP4,UBC,VCL
FRS-mediated FGFR3 signaling	227	27	11.89	0.00029811	0.00142375	APBB1IP,ARRB2,DUSP10,DUSP2,DUSP4,FGFR1,GRIN2A,IL2RG,IL3RA,JAK1,JAK2,JAK3,MAP2K2,MAP3K11,MARK3,PEA15,PSMA5,PSMB2,PSMC1,PSMC5,PSMD2,PTPN11,RASAL3,RASGRP3,RASGRP4,UBC,VCL
FRS-mediated FGFR4 signaling	227	27	11.89	0.00029811	0.00142375	APBB1IP,ARRB2,DUSP10,DUSP2,DUSP4,FGFR1,GRIN2A,IL2RG,IL3RA,JAK1,JAK2,JAK3,MAP2K2,MAP3K11,MARK3,PEA15,PSMA5,PSMB2,PSMC1,PSMC5,PSMD2,PTPN11,RASAL3,RASGRP3,RASGRP4,UBC,VCL
Nuclear signaling by ERBB4	39	9	23.08	0.000303891	0.00144531	APH1A,GH2,JAK2,NCSTN,PSEN2,PTPN11,STAT5A,STAT5B,TAB2
Pyrimidine metabolism	24	7	29.17	0.000305167	0.00144531	CAD,DUT,NT5E,TK1,TYMS,UCK2,UMPS
Sema4D induced cell migration and growth-cone collapse	24	7	29.17	0.000305167	0.00144531	CDC42,MYH10,RAC1,RAC2,RHOC,RHOG,ROCK2
SCF(Skp2)-mediated degradation of p27/p21	56	11	19.64	0.000306448	0.00144735	CCNA2,CCNE1,CCNE2,CDKN1A,CKS1B,PSMA5,PSMB2,PSMC1,PSMC5,PSMD2,UBC
G alpha (12/13) signalling events	75	13	17.33	0.000331101	0.00155947	AKAP13,ARHGAP4,CDC42,FGD3,GNG7,NET1,PLEKHG5,RAC1,RAC2,RHOC,RHOG,ROCK2,VAV2
Cytosolic sensors of pathogen-associated DNA	66	12	18.18	0.000352314	0.00165481	HMGB1,IKBKB,IRF7,NFKB2,NFKBIA,POLR1D,POLR3GL,POLR3K,STAT6,TMEM173,UBC,XRCC6
Constitutive Signaling by NOTCH1 HD+PEST Domain Mutants	57	11	19.3	0.000360178	0.00166876	APH1A,FBXW7,HDAC2,HDAC7,HEY1,MYC,NCSTN,NOTCH1,PSEN2,TBL1X,UBC
Constitutive Signaling by NOTCH1 PEST Domain Mutants	57	11	19.3	0.000360178	0.00166876	APH1A,FBXW7,HDAC2,HDAC7,HEY1,MYC,NCSTN,NOTCH1,PSEN2,TBL1X,UBC
Signaling by NOTCH1 HD+PEST Domain Mutants in Cancer	57	11	19.3	0.000360178	0.00166876	APH1A,FBXW7,HDAC2,HDAC7,HEY1,MYC,NCSTN,NOTCH1,PSEN2,TBL1X,UBC
Signaling by NOTCH1 PEST Domain Mutants in Cancer	57	11	19.3	0.000360178	0.00166876	APH1A,FBXW7,HDAC2,HDAC7,HEY1,MYC,NCSTN,NOTCH1,PSEN2,TBL1X,UBC
Signaling by NOTCH1 in Cancer	57	11	19.3	0.000360178	0.00166876	APH1A,FBXW7,HDAC2,HDAC7,HEY1,MYC,NCSTN,NOTCH1,PSEN2,TBL1X,UBC
Inactivation of APC/C via direct inhibition of the APC/C complex	18	6	33.33	0.000372312	0.00171566	ANAPC1,ANAPC10,BUB1B,CDC20,CDC23,MAD2L1
Inhibition of the proteolytic activity of APC/C required for the onset of anaphase by mitotic spindle checkpoint components	18	6	33.33	0.000372312	0.00171566	ANAPC1,ANAPC10,BUB1B,CDC20,CDC23,MAD2L1
TNFs bind their physiological receptors	25	7	28	0.00040286	0.00185142	CD70,EDA2R,LTA,TNFRSF14,TNFRSF4,TNFSF13B,TNFSF4
Signalling to ERKs	244	28	11.48	0.00041956	0.00192298	APBB1IP,ARRB2,DUSP10,DUSP2,DUSP4,FGFR1,GRIN2A,IL2RG,IL3RA,JAK1,JAK2,JAK3,MAP2K2,MAP3K11,MAPK13,MARK3,PEA15,PSMA5,PSMB2,PSMC1,PSMC5,PSMD2,RALGDS,RASAL3,RASGRP3,RASGRP4,UBC,VCL
MAPK1/MAPK3 signaling	232	27	11.64	0.000422365	0.00193065	APBB1IP,ARRB2,DUSP10,DUSP2,DUSP4,FGFR1,GRIN2A,IL2RG,IL3RA,JAK1,JAK2,JAK3,MAP2K2,MAP3K11,MARK3,PEA15,PSMA5,PSMB2,PSMC1,PSMC5,PSMD2,PTPN11,RASAL3,RASGRP3,RASGRP4,UBC,VCL
Nuclear Pore Complex (NPC) Disassembly	33	8	24.24	0.00045844	0.00207331	NEK6,NUP155,NUP205,NUP37,NUP43,NUP85,NUP88,TPR
Post-Elongation Processing of Intron-Containing pre-mRNA	33	8	24.24	0.00045844	0.00207331	CLP1,SRSF11,SRSF2,SRSF3,SRSF4,SRSF7,U2AF1,U2AF2
Transport of the SLBP Dependant Mature mRNA	33	8	24.24	0.00045844	0.00207331	NUP155,NUP205,NUP37,NUP43,NUP85,NUP88,SLBP,TPR
mRNA 3'-end processing	33	8	24.24	0.00045844	0.00207331	CLP1,SRSF11,SRSF2,SRSF3,SRSF4,SRSF7,U2AF1,U2AF2
FCERI mediated MAPK activation	283	31	10.95	0.000478262	0.00215724	APBB1IP,ARRB2,DUSP10,DUSP2,DUSP4,FGFR1,GRIN2A,IL2RG,IL3RA,JAK1,JAK2,JAK3,JUN,LCP2,MAP2K2,MAP3K11,MARK3,PAK1,PEA15,PSMA5,PSMB2,PSMC1,PSMC5,PSMD2,RAC1,RASAL3,RASGRP3,RASGRP4,UBC,VAV2,VCL
Deadenylation-dependent mRNA decay	50	10	20	0.000490564	0.00220108	DCP1B,EDC4,EIF4A2,EIF4A3,EXOSC2,EXOSC4,EXOSC7,EXOSC8,LSM2,LSM4
mRNA Splicing - Minor Pathway	50	10	20	0.000490564	0.00220108	GTF2F2,LSM2,POLR2A,PRPF6,SF3B5,SNRPD1,SNRPF,SNRPG,SRSF2,SRSF7
TAK1 activates NFkB by phosphorylation and activation of IKKs complex	26	7	26.92	0.000524016	0.00234501	HMGB1,IKBKB,IRAK2,NFKB2,NFKBIA,RIPK2,TAB2
APC/C:Cdh1 mediated degradation of Cdc20 and other APC/C:Cdh1 targeted proteins in late mitosis/early G1	69	12	17.39	0.000537917	0.00240091	ANAPC1,ANAPC10,AURKA,AURKB,CDC20,CDC23,PSMA5,PSMB2,PSMC1,PSMC5,PSMD2,UBC
Purine salvage	13	5	38.46	0.000554535	0.00246219	ADA,AMPD3,APRT,HPRT1,PNP
Synthesis of PE	13	5	38.46	0.000554535	0.00246219	CEPT1,CHKB,EPT1,LPIN1,LPIN3
Clathrin derived vesicle budding	70	12	17.14	0.000615649	0.00271938	AP1B1,AP1S2,AP3S1,CTSZ,FTH1,FTL,GAK,GNS,HGS,SNX2,TXNDC5,VAMP7
trans-Golgi Network Vesicle Budding	70	12	17.14	0.000615649	0.00271938	AP1B1,AP1S2,AP3S1,CTSZ,FTH1,FTL,GAK,GNS,HGS,SNX2,TXNDC5,VAMP7
Beta-catenin independent WNT signaling	144	19	13.19	0.00063724	0.00275831	AP2M1,ARRB2,FZD6,GNG7,ITPR2,LEF1,NFATC1,PRKCB,PSMA5,PSMB2,PSMC1,PSMC5,PSMD2,RAC1,RAC2,SCRIB,TCF7,TNRC6C,UBC
GRB2 events in EGFR signaling	226	26	11.5	0.000637405	0.00275831	APBB1IP,ARRB2,DUSP10,DUSP2,DUSP4,FGFR1,GRIN2A,IL2RG,IL3RA,JAK1,JAK2,JAK3,MAP2K2,MAP3K11,MARK3,PEA15,PSMA5,PSMB2,PSMC1,PSMC5,PSMD2,RASAL3,RASGRP3,RASGRP4,UBC,VCL
GRB2 events in ERBB2 signaling	226	26	11.5	0.000637405	0.00275831	APBB1IP,ARRB2,DUSP10,DUSP2,DUSP4,FGFR1,GRIN2A,IL2RG,IL3RA,JAK1,JAK2,JAK3,MAP2K2,MAP3K11,MARK3,PEA15,PSMA5,PSMB2,PSMC1,PSMC5,PSMD2,RASAL3,RASGRP3,RASGRP4,UBC,VCL
RAF/MAP kinase cascade	226	26	11.5	0.000637405	0.00275831	APBB1IP,ARRB2,DUSP10,DUSP2,DUSP4,FGFR1,GRIN2A,IL2RG,IL3RA,JAK1,JAK2,JAK3,MAP2K2,MAP3K11,MARK3,PEA15,PSMA5,PSMB2,PSMC1,PSMC5,PSMD2,RASAL3,RASGRP3,RASGRP4,UBC,VCL
SHC1 events in EGFR signaling	226	26	11.5	0.000637405	0.00275831	APBB1IP,ARRB2,DUSP10,DUSP2,DUSP4,FGFR1,GRIN2A,IL2RG,IL3RA,JAK1,JAK2,JAK3,MAP2K2,MAP3K11,MARK3,PEA15,PSMA5,PSMB2,PSMC1,PSMC5,PSMD2,RASAL3,RASGRP3,RASGRP4,UBC,VCL
SHC1 events in ERBB2 signaling	226	26	11.5	0.000637405	0.00275831	APBB1IP,ARRB2,DUSP10,DUSP2,DUSP4,FGFR1,GRIN2A,IL2RG,IL3RA,JAK1,JAK2,JAK3,MAP2K2,MAP3K11,MARK3,PEA15,PSMA5,PSMB2,PSMC1,PSMC5,PSMD2,RASAL3,RASGRP3,RASGRP4,UBC,VCL
SHC1 events in ERBB4 signaling	226	26	11.5	0.000637405	0.00275831	APBB1IP,ARRB2,DUSP10,DUSP2,DUSP4,FGFR1,GRIN2A,IL2RG,IL3RA,JAK1,JAK2,JAK3,MAP2K2,MAP3K11,MARK3,PEA15,PSMA5,PSMB2,PSMC1,PSMC5,PSMD2,RASAL3,RASGRP3,RASGRP4,UBC,VCL
SOS-mediated signalling	226	26	11.5	0.000637405	0.00275831	APBB1IP,ARRB2,DUSP10,DUSP2,DUSP4,FGFR1,GRIN2A,IL2RG,IL3RA,JAK1,JAK2,JAK3,MAP2K2,MAP3K11,MARK3,PEA15,PSMA5,PSMB2,PSMC1,PSMC5,PSMD2,RASAL3,RASGRP3,RASGRP4,UBC,VCL
Cross-presentation of particulate exogenous antigens (phagosomes)	8	4	50	0.000641877	0.00277063	CYBB,ITGB5,NCF1,NCF2
Iron uptake and transport	43	9	20.93	0.00065687	0.00282819	ATP6AP1,ATP6V0A1,ATP6V0C,ATP6V0E1,ATP6V1A,ATP6V1B2,FTH1,FTL,HMOX1
Cell death signalling via NRAGE, NRIF and NADE	61	11	18.03	0.000660794	0.00283792	AKAP13,APH1A,ARHGAP4,FGD3,NCSTN,NET1,PLEKHG5,PSEN2,RAC1,UBC,VAV2
Sema4D in semaphorin signaling	27	7	25.93	0.000672466	0.00288079	CDC42,MYH10,RAC1,RAC2,RHOC,RHOG,ROCK2
NCAM signaling for neurite out-growth	264	29	10.98	0.000684604	0.00292544	AGRN,APBB1IP,ARRB2,CACNA1C,CACNB2,DUSP10,DUSP2,DUSP4,FGFR1,GRIN2A,IL2RG,IL3RA,JAK1,JAK2,JAK3,MAP2K2,MAP3K11,MARK3,PEA15,PSMA5,PSMB2,PSMC1,PSMC5,PSMD2,RASAL3,RASGRP3,RASGRP4,UBC,VCL
Metabolism of nitric oxide	20	6	30	0.000703661	0.00298443	DDAH1,DHFR,GCH1,HSP90AA1,LYPLA1,SPR
NEP/NS2 Interacts with the Cellular Export Machinery	35	8	22.86	0.000701236	0.00298443	NUP155,NUP205,NUP37,NUP43,NUP85,NUP88,RAN,TPR
eNOS activation and regulation	20	6	30	0.000703661	0.00298443	DDAH1,DHFR,GCH1,HSP90AA1,LYPLA1,SPR
Activation of NOXA and translocation to mitochondria	4	3	75	0.000735198	0.00309509	E2F1,PMAIP1,TFDP1
Activation of PUMA and translocation to mitochondria	4	3	75	0.000735198	0.00309509	BBC3,E2F1,TFDP1
Phosphorylation of proteins involved in G1/S transition by active Cyclin E:Cdk2 complexes	4	3	75	0.000735198	0.00309509	CCNE1,CCNE2,RB1
Interleukin-1 signaling	44	9	20.45	0.000784026	0.00329252	IKBKB,IL1B,IRAK2,MAP2K6,RIPK2,TAB2,TNIP2,TOLLIP,UBC
Formation of TC-NER Pre-Incision Complex	53	10	18.87	0.000795822	0.00333385	AQR,CDK7,COPS4,ERCC2,GTF2H5,HMGN1,POLR2A,PRPF19,TCEA1,UBC
Regulation of IFNG signaling	14	5	35.71	0.000821746	0.00342562	JAK1,JAK2,PTPN11,SOCS1,SOCS3
Repression of WNT target genes	14	5	35.71	0.000821746	0.00342562	AES,CTBP2,LEF1,TCF7,TLE4
ARMS-mediated activation	230	26	11.3	0.000829174	0.00343976	APBB1IP,ARRB2,DUSP10,DUSP2,DUSP4,FGFR1,GRIN2A,IL2RG,IL3RA,JAK1,JAK2,JAK3,MAP2K2,MAP3K11,MARK3,PEA15,PSMA5,PSMB2,PSMC1,PSMC5,PSMD2,RASAL3,RASGRP3,RASGRP4,UBC,VCL
Signalling to p38 via RIT and RIN	230	26	11.3	0.000829174	0.00343976	APBB1IP,ARRB2,DUSP10,DUSP2,DUSP4,FGFR1,GRIN2A,IL2RG,IL3RA,JAK1,JAK2,JAK3,MAP2K2,MAP3K11,MARK3,PEA15,PSMA5,PSMB2,PSMC1,PSMC5,PSMD2,RASAL3,RASGRP3,RASGRP4,UBC,VCL
Export of Viral Ribonucleoproteins from Nucleus	36	8	22.22	0.000856491	0.00352734	NUP155,NUP205,NUP37,NUP43,NUP85,NUP88,RAN,TPR
RHO GTPases Activate WASPs and WAVEs	36	8	22.22	0.000856491	0.00352734	ACTR2,ACTR3,ARPC2,CDC42,CYFIP2,RAC1,WASF1,WIPF2
Transport of Mature mRNAs Derived from Intronless Transcripts	36	8	22.22	0.000856491	0.00352734	NUP155,NUP205,NUP37,NUP43,NUP85,NUP88,SLBP,TPR
Frs2-mediated activation	231	26	11.26	0.000884319	0.00363316	APBB1IP,ARRB2,DUSP10,DUSP2,DUSP4,FGFR1,GRIN2A,IL2RG,IL3RA,JAK1,JAK2,JAK3,MAP2K2,MAP3K11,MARK3,PEA15,PSMA5,PSMB2,PSMC1,PSMC5,PSMD2,RASAL3,RASGRP3,RASGRP4,UBC,VCL
Viral Messenger RNA Synthesis	45	9	20	0.000930513	0.00381376	GTF2F2,NUP155,NUP205,NUP37,NUP43,NUP85,NUP88,POLR2A,TPR
Signal transduction by L1	21	6	28.57	0.000937354	0.00383258	FGFR1,ITGA9,MAP2K2,PAK1,RAC1,VAV2
ER-Phagosome pathway	64	11	17.19	0.00100341	0.00408646	PDIA3,PSMA5,PSMB2,PSMC1,PSMC5,PSMD2,SEC61B,TAP1,TAP2,TAPBP,UBC
Prolonged ERK activation events	233	26	11.16	0.00100424	0.00408646	APBB1IP,ARRB2,DUSP10,DUSP2,DUSP4,FGFR1,GRIN2A,IL2RG,IL3RA,JAK1,JAK2,JAK3,MAP2K2,MAP3K11,MARK3,PEA15,PSMA5,PSMB2,PSMC1,PSMC5,PSMD2,RASAL3,RASGRP3,RASGRP4,UBC,VCL
Regulation of Glucokinase by Glucokinase Regulatory Protein	29	7	24.14	0.00106816	0.00433621	NUP155,NUP205,NUP37,NUP43,NUP85,NUP88,TPR
Transport to the Golgi and subsequent modification	95	14	14.74	0.00108058	0.00437622	B4GALT2,CTSC,CTSZ,F8,FUCA1,LMAN1L,MGAT1,MIA3,NSF,PPP6R1,SEC13,SEC24D,TMED10,TRAPPC6A
MAPK1 (ERK2) activation	9	4	44.44	0.0011026	0.00444429	JAK1,JAK2,MAP2K2,PTPN11
RHO GTPases Activate Rhotekin and Rhophilins	9	4	44.44	0.0011026	0.00444429	RHOC,RHPN1,RHPN2,RTKN
Association of licensing factors with the pre-replicative complex	15	5	33.33	0.00117432	0.00468902	CDT1,E2F1,E2F2,GMNN,UBC
Calnexin/calreticulin cycle	15	5	33.33	0.00117432	0.00468902	CANX,GANAB,OS9,PDIA3,SYVN1
Depolymerisation of the Nuclear Lamina	15	5	33.33	0.00117432	0.00468902	LMNA,LMNB1,LPIN1,LPIN3,PRKCB
Prolactin receptor signaling	15	5	33.33	0.00117432	0.00468902	GH2,JAK2,PTPN11,STAT5A,STAT5B
Cyclin A/B1 associated events during G2/M transition	22	6	27.27	0.00122644	0.00487429	CCNA2,CDC25A,CDC25B,CDK7,FOXM1,PKMYT1
Early Phase of HIV Life Cycle	22	6	27.27	0.00122644	0.00487429	CXCR4,FEN1,HMGA1,PPIA,PSIP1,XRCC6
Signaling by GPCR	1267	99	7.81	0.00123309	0.00488936	ADCY3,ADM,AKAP13,APBB1IP,ARHGAP4,ARRB2,CCL16,CCL17,CCL22,CCL3,CCL4,CCL5,CCR7,CD97,CDC42,CXCL10,CXCL16,CXCR3,CXCR4,CXCR5,DGKQ,DGKZ,DUSP10,DUSP2,DUSP4,EDN1,FGD3,FGFR1,FZD6,FZD9,GALR3,GCGR,GHRL,GNA15,GNAZ,GNG7,GPR132,GPR18,GPR65,GPR68,GRIN2A,GRK5,GRM8,HCAR3,HCRTR1,IL2RG,IL3RA,ITPR2,JAK1,JAK2,JAK3,MAP2K2,MAP3K11,MARK3,NET1,OR11A1,OR2H1,OR2M7,OR5V1,OXER1,PDE4B,PEA15,PIK3CD,PLEKHG5,PNOC,PRKCB,PRKCD,PSM…
DNA Damage Recognition in GG-NER	38	8	21.05	0.00124932	0.00491938	ACTL6A,COPS4,DDB2,MCRS1,PARP1,PARP2,UBC,XPC
Fanconi Anemia Pathway	38	8	21.05	0.00124932	0.00491938	FANCA,FANCG,FANCI,SLX1A,STRA13,UBC,UBE2T,USP1
Intrinsic Pathway for Apoptosis	38	8	21.05	0.00124932	0.00491938	BAX,BBC3,BID,CASP7,E2F1,PMAIP1,TFDP1,YWHAQ
NOTCH1 Intracellular Domain Regulates Transcription	47	9	19.15	0.00129005	0.00506805	FBXW7,HDAC2,HDAC7,HEY1,MYC,NOTCH1,TBL1X,TLE4,UBC
L1CAM interactions	97	14	14.43	0.00132857	0.00520737	ALCAM,AP2M1,EZR,FGFR1,ITGA9,KCNQ2,MAP2K2,NUMB,PAK1,RAC1,RPS6KA1,RPS6KA3,SCN3A,VAV2
p53-Dependent G1 DNA Damage Response	57	10	17.54	0.00143002	0.00557937	CCNE1,CCNE2,CDKN1A,MDM2,PSMA5,PSMB2,PSMC1,PSMC5,PSMD2,UBC
p53-Dependent G1/S DNA damage checkpoint	57	10	17.54	0.00143002	0.00557937	CCNE1,CCNE2,CDKN1A,MDM2,PSMA5,PSMB2,PSMC1,PSMC5,PSMD2,UBC
tRNA modification in the nucleus and cytosol	39	8	20.51	0.0014933	0.00581296	ADAT2,ADAT3,CTU1,EPRS,LAGE3,PUS1,TRDMT1,TRMT5
Amino acid synthesis and interconversion (transamination)	23	6	26.09	0.00157903	0.00613266	ASNS,GLUL,OAT,PHGDH,PSAT1,PYCR1
Amino acid transport across the plasma membrane	31	7	22.58	0.00162674	0.00626358	SLC1A5,SLC38A1,SLC38A5,SLC3A2,SLC6A6,SLC7A11,SLC7A5
Cell-extracellular matrix interactions	16	5	31.25	0.00162743	0.00626358	FLNA,LIMS2,PXN,RSU1,VASP
Polo-like kinase mediated events	16	5	31.25	0.00162743	0.00626358	CDC25A,CENPF,FOXM1,MYBL2,PKMYT1
RHO GTPases activate CIT	16	5	31.25	0.00162743	0.00626358	KIF14,MYH10,PRC1,RAC1,RHOC
ER to Golgi Anterograde Transport	68	11	16.18	0.00167627	0.00643705	CTSC,CTSZ,F8,LMAN1L,MIA3,NSF,PPP6R1,SEC13,SEC24D,TMED10,TRAPPC6A
Anchoring of the basal body to the plasma membrane	89	13	14.61	0.00174385	0.00668151	B9D2,CLASP1,HSP90AA1,MARK4,NDE1,NEK2,OFD1,PAFAH1B1,SEPT2,SFI1,TCTN3,TUBA1A,TUBA4A
Beta oxidation of decanoyl-CoA to octanoyl-CoA-CoA	5	3	60	0.00175882	0.00669372	ACADM,HADH,HADHB
Beta oxidation of octanoyl-CoA to hexanoyl-CoA	5	3	60	0.00175882	0.00669372	ACADM,HADH,HADHB
Tetrahydrobiopterin (BH4) synthesis, recycling, salvage and regulation	10	4	40	0.0017539	0.00669372	DHFR,GCH1,HSP90AA1,SPR
RNA Polymerase III Abortive And Retractive Initiation	40	8	20	0.00177357	0.00671985	GTF3A,GTF3C2,NFIC,POLR1D,POLR3GL,POLR3K,SNAPC4,SSB
RNA Polymerase III Transcription	40	8	20	0.00177357	0.00671985	GTF3A,GTF3C2,NFIC,POLR1D,POLR3GL,POLR3K,SNAPC4,SSB
The citric acid (TCA) cycle and respiratory electron transport	157	19	12.1	0.00180891	0.00683856	ATP5O,COX4I1,COX5A,COX5B,COX8A,FH,HAGH,IDH2,LDHA,NDUFA2,NDUFAB1,NDUFB11,NDUFB8,NDUFS1,NDUFS4,PPARD,RXRA,UCP3,UQCRC2
Downstream signaling events of B Cell Receptor (BCR)	170	20	11.76	0.00195907	0.00737598	CD80,CD86,CDKN1A,FGFR1,IKBKB,LCK,MDM2,NFKBIA,PIK3CD,PRKCB,PSMA5,PSMB2,PSMC1,PSMC5,PSMD2,PTPN11,RASGRP3,RPS6KB2,TNRC6C,UBC
PPARA activates gene expression	112	15	13.39	0.00195972	0.00737598	ACADM,FADS1,MED19,MED25,MED30,MED4,NCOA1,PLIN2,PPARGC1B,RXRA,SLC27A1,SREBF1,TBL1X,TEAD4,TNFRSF21
Oncogene Induced Senescence	32	7	21.88	0.00197985	0.007419	CDK4,E2F1,E2F2,MDM2,TFDP1,TNRC6C,UBC
Transport of the SLBP independent Mature mRNA	32	7	21.88	0.00197985	0.007419	NUP155,NUP205,NUP37,NUP43,NUP85,NUP88,TPR
HDMs demethylate histones	24	6	25	0.00200364	0.0074753	HIST1H4A,HIST2H3A,KDM2B,KDM4A,KDM4C,PHF8
TRAF6 mediated NF-kB activation	24	6	25	0.00200364	0.0074753	DDX58,HMGB1,IFIH1,IKBKB,NFKB2,NFKBIA
Regulation of HSF1-mediated heat shock response	80	12	15	0.00205337	0.00762746	BAG5,DNAJC7,FKBP4,HSPA5,NUP155,NUP205,NUP37,NUP43,NUP85,NUP88,TNFRSF21,TPR
Regulation of PLK1 Activity at G2/M Transition	80	12	15	0.00205337	0.00762746	AURKA,CLASP1,HSP90AA1,NDE1,NEK2,OFD1,OPTN,PAFAH1B1,SFI1,TUBA1A,TUBA4A,UBC
PCP/CE pathway	91	13	14.29	0.0021384	0.00792602	AP2M1,ARRB2,FZD6,PRKCB,PSMA5,PSMB2,PSMC1,PSMC5,PSMD2,RAC1,RAC2,SCRIB,UBC
Butyrate Response Factor 1 (BRF1) binds and destabilizes mRNA	17	5	29.41	0.00219681	0.00805499	EXOSC2,EXOSC4,EXOSC7,EXOSC8,ZFP36L1
KSRP (KHSRP) binds and destabilizes mRNA	17	5	29.41	0.00219681	0.00805499	EXOSC2,EXOSC4,EXOSC7,EXOSC8,KHSRP
N-glycan trimming in the ER and Calnexin/Calreticulin cycle	17	5	29.41	0.00219681	0.00805499	CANX,GANAB,OS9,PDIA3,SYVN1
Tristetraprolin (TTP, ZFP36) binds and destabilizes mRNA	17	5	29.41	0.00219681	0.00805499	EXOSC2,EXOSC4,EXOSC7,EXOSC8,TNPO1
activated TAK1 mediates p38 MAPK activation	17	5	29.41	0.00219681	0.00805499	IRAK2,MAP2K3,MAP2K6,RIPK2,TAB2
Fcgamma receptor (FCGR) dependent phagocytosis	125	16	12.8	0.00226812	0.00829858	ACTR2,ACTR3,ARPC2,CDC42,CYFIP2,ELMO2,FGR,HSP90AA1,ITPR2,PAK1,PLD2,PRKCD,RAC1,VAV2,WASF1,WIPF2
Cargo concentration in the ER	33	7	21.21	0.00238946	0.0087052	CTSC,CTSZ,F8,LMAN1L,MIA3,SEC24D,TMED10
Transport of Ribonucleoproteins into the Host Nucleus	33	7	21.21	0.00238946	0.0087052	NUP155,NUP205,NUP37,NUP43,NUP85,NUP88,TPR
Dectin-1 mediated noncanonical NF-kB signaling	61	10	16.39	0.00242431	0.00881334	CCL17,CCL22,NFKB2,PSMA5,PSMB2,PSMC1,PSMC5,PSMD2,RELB,UBC
EPHB-mediated forward signaling	42	8	19.05	0.00245769	0.00889674	ACTR2,ACTR3,ARPC2,CDC42,EFNB1,PAK1,RAC1,ROCK2
tRNA Aminoacylation	42	8	19.05	0.00245769	0.00889674	EEF1E1,EPRS,HARS,IARS,LARS,NARS,PPA1,QARS
Activation of BH3-only proteins	25	6	24	0.00250916	0.00906379	BBC3,BID,E2F1,PMAIP1,TFDP1,YWHAQ
G alpha (i) signalling events	236	25	10.59	0.00254746	0.00916698	ADCY3,CCL16,CCL5,CCR7,CXCL10,CXCL16,CXCR3,CXCR4,CXCR5,GALR3,GNAZ,GNG7,GPR18,GRM8,HCAR3,OXER1,PNOC,RGS1,RGS14,RGS19,RGS20,S1PR2,S1PR4,SSTR2,SSTR3
Regulation of lipid metabolism by Peroxisome proliferator-activated receptor alpha (PPARalpha)	115	15	13.04	0.00254848	0.00916698	ACADM,FADS1,MED19,MED25,MED30,MED4,NCOA1,PLIN2,PPARGC1B,RXRA,SLC27A1,SREBF1,TBL1X,TEAD4,TNFRSF21
APOBEC3G mediated resistance to HIV-1 infection	11	4	36.36	0.00263075	0.00934466	APOBEC3G,HMGA1,PPIA,PSIP1
DSCAM interactions	11	4	36.36	0.00263075	0.00934466	MAPK13,NTN1,PAK1,RAC1
Establishment of Sister Chromatid Cohesion	11	4	36.36	0.00263075	0.00934466	CDCA5,ESCO2,SMC1A,SMC3
Interleukin-6 signaling	11	4	36.36	0.00263075	0.00934466	JAK1,JAK2,PTPN11,SOCS3
MAPK6/MAPK4 signaling	93	13	13.98	0.00260355	0.00934466	CDC42,HSPB1,JUN,MYC,PAK1,PSMA5,PSMB2,PSMC1,PSMC5,PSMD2,RAC1,TNRC6C,UBC
RHO GTPases activate KTN1	11	4	36.36	0.00263075	0.00934466	CDC42,KLC2,RAC1,RHOG
Mitochondrial protein import	52	9	17.31	0.00269022	0.00953601	CHCHD4,FXN,HSPD1,SLC25A6,TIMM10,TIMM23,TIMM44,TOMM40,TOMM5
Class A/1 (Rhodopsin-like receptors)	316	31	9.81	0.00283492	0.00996368	CCL16,CCL17,CCL22,CCL3,CCL4,CCL5,CCR7,CXCL10,CXCL16,CXCR3,CXCR4,CXCR5,EDN1,GALR3,GHRL,GPR132,GPR18,GPR65,GPR68,HCAR3,HCRTR1,OXER1,PNOC,PTAFR,PTGIR,S1PR2,S1PR4,SSTR2,SSTR3,TAAR2,UTS2R
Formation of HIV elongation complex in the absence of HIV Tat	43	8	18.6	0.00286931	0.00996368	CDK7,ERCC2,GTF2F2,GTF2H5,POLR2A,SSRP1,TCEA1,TCEB3
Formation of HIV-1 elongation complex containing HIV-1 Tat	43	8	18.6	0.00286931	0.00996368	CDK7,ERCC2,GTF2F2,GTF2H5,POLR2A,SSRP1,TCEA1,TCEB3
Formation of Incision Complex in GG-NER	43	8	18.6	0.00286931	0.00996368	CDK7,DDB2,ERCC2,GTF2H5,PARP1,PARP2,UBC,XPC
Formation of RNA Pol II elongation complex	43	8	18.6	0.00286931	0.00996368	CDK7,ERCC2,GTF2F2,GTF2H5,POLR2A,SSRP1,TCEA1,TCEB3
HIV Transcription Elongation	43	8	18.6	0.00286931	0.00996368	CDK7,ERCC2,GTF2F2,GTF2H5,POLR2A,SSRP1,TCEA1,TCEB3
Host Interactions with Influenza Factors	43	8	18.6	0.00286931	0.00996368	NUP155,NUP205,NUP37,NUP43,NUP85,NUP88,SLC25A6,TPR
Negative regulators of RIG-I/MDA5 signaling	34	7	20.59	0.00286131	0.00996368	CYLD,DDX58,IFIH1,OTUD5,TNFAIP3,UBC,UBE2L6
RNA Polymerase II Transcription Elongation	43	8	18.6	0.00286931	0.00996368	CDK7,ERCC2,GTF2F2,GTF2H5,POLR2A,SSRP1,TCEA1,TCEB3
Tat-mediated elongation of the HIV-1 transcript	43	8	18.6	0.00286931	0.00996368	CDK7,ERCC2,GTF2F2,GTF2H5,POLR2A,SSRP1,TCEA1,TCEB3
Activation of IRF3/IRF7 mediated by TBK1/IKK epsilon	18	5	27.78	0.00289855	0.0100448	IRF7,LY96,PTPN11,TANK,UBC
Signaling by the B Cell Receptor (BCR)	214	23	10.75	0.00308633	0.0106738	BLNK,CD80,CD86,CDKN1A,DAPP1,FGFR1,IKBKB,ITPR2,LCK,MDM2,NFKBIA,PIK3CD,PRKCB,PSMA5,PSMB2,PSMC1,PSMC5,PSMD2,PTPN11,RASGRP3,RPS6KB2,TNRC6C,UBC
Insulin receptor recycling	26	6	23.08	0.0031047	0.010694	ATP6AP1,ATP6V0A1,ATP6V0C,ATP6V0E1,ATP6V1A,ATP6V1B2
VEGFR2 mediated vascular permeability	26	6	23.08	0.0031047	0.010694	CTNND1,HSP90AA1,JUP,PAK1,RAC1,VAV2
Activation, translocation and oligomerization of BAX	2	2	100	0.00333197	0.0113848	BAX,BID
Amplification of signal from unattached kinetochores via a MAD2 inhibitory signal	2	2	100	0.00333197	0.0113848	MAD1L1,MAD2L1
Amplification of signal from the kinetochores	2	2	100	0.00333197	0.0113848	MAD1L1,MAD2L1
Cysteine formation from homocysteine	2	2	100	0.00333197	0.0113848	CBS,CTH
DNA Damage Reversal	6	3	50	0.00336657	0.0114343	ALKBH2,ASCC2,MGMT
Molybdenum cofactor biosynthesis	6	3	50	0.00336657	0.0114343	GPHN,MOCS2,MOCS3
Synthesis of 5-eicosatetraenoic acids	6	3	50	0.00336657	0.0114343	ALOX5,ALOX5AP,GPX1
Lysosome Vesicle Biogenesis	35	7	20	0.00340133	0.0115065	AP1B1,AP1S2,CTSZ,GNS,HGS,TXNDC5,VAMP7
Transport of Mature mRNA Derived from an Intronless Transcript	35	7	20	0.00340133	0.0115065	NUP155,NUP205,NUP37,NUP43,NUP85,NUP88,TPR
Cellular response to heat stress	96	13	13.54	0.00345366	0.0116604	BAG5,DNAJC7,FKBP4,HSP90AA1,HSPA5,NUP155,NUP205,NUP37,NUP43,NUP85,NUP88,TNFRSF21,TPR
APC/C:Cdc20 mediated degradation of Securin	64	10	15.62	0.00348405	0.0117397	ANAPC1,ANAPC10,CDC20,CDC23,PSMA5,PSMB2,PSMC1,PSMC5,PSMD2,UBC
Golgi Associated Vesicle Biogenesis	54	9	16.67	0.00350786	0.0117967	AP1B1,AP1S2,AP3S1,FTH1,FTL,GAK,SNX2,TXNDC5,VAMP7
Inhibition of replication initiation of damaged DNA by RB1/E2F1	12	4	33.33	0.00376701	0.0125936	E2F1,PRIM1,RB1,TFDP1
NF-kB activation through FADD/RIP-1 pathway mediated by caspase-8 and -10	12	4	33.33	0.00376701	0.0125936	CASP10,DDX58,IFIH1,IKBKB
mRNA decay by 3' to 5' exoribonuclease	12	4	33.33	0.00376701	0.0125936	EXOSC2,EXOSC4,EXOSC7,EXOSC8
Smooth Muscle Contraction	27	6	22.22	0.00379962	0.0126778	ACTA2,ITGB5,MYL5,PXN,TPM2,VCL
COPII (Coat Protein 2) Mediated Vesicle Transport	66	10	15.15	0.00437427	0.0145667	CTSC,CTSZ,F8,LMAN1L,NSF,PPP6R1,SEC13,SEC24D,TMED10,TRAPPC6A
Glycosaminoglycan metabolism	122	15	12.3	0.00450427	0.0149703	AGRN,B4GALT2,CD44,CHST11,CHST6,CSPG4,DSE,GNS,GPC4,GUSB,HEXA,HS3ST1,HSPG2,IDS,ST3GAL2
TP53 Regulates Metabolic Genes	77	11	14.29	0.00455937	0.0150946	COX4I1,COX5A,COX5B,COX8A,PRDX1,PRKAB1,RRAGD,RRM2B,SESN1,SESN2,YWHAQ
Transcriptional Regulation by TP53	77	11	14.29	0.00455937	0.0150946	COX4I1,COX5A,COX5B,COX8A,PRDX1,PRKAB1,RRAGD,RRM2B,SESN1,SESN2,YWHAQ
Transcriptional regulation of white adipocyte differentiation	78	11	14.1	0.00503782	0.0166463	CDK4,EGR2,MED19,MED25,MED30,MED4,NCOA1,RXRA,SREBF1,TBL1X,TNF
Hexose transport	47	8	17.02	0.00507628	0.0167409	NUP155,NUP205,NUP37,NUP43,NUP85,NUP88,SLC2A5,TPR
Apoptotic cleavage of cellular proteins	38	7	18.42	0.00549187	0.0180765	CASP7,CLSPN,DBNL,GSN,LMNA,LMNB1,PRKCD
The role of Nef in HIV-1 replication and disease pathogenesis	29	6	20.69	0.00552566	0.0181178	AP1B1,AP1S2,AP2M1,DOCK2,LCK,RAC1
Transferrin endocytosis and recycling	29	6	20.69	0.00552566	0.0181178	ATP6AP1,ATP6V0A1,ATP6V0C,ATP6V0E1,ATP6V1A,ATP6V1B2
Binding of TCF/LEF:CTNNB1 to target gene promoters	7	3	42.86	0.00563924	0.0183491	LEF1,MYC,TCF7
IkBA variant leads to EDA-ID	7	3	42.86	0.00563924	0.0183491	IKBKB,NFKB2,NFKBIA
POLB-Dependent Long Patch Base Excision Repair	7	3	42.86	0.00563924	0.0183491	FEN1,PARP1,PARP2
TRAIL signaling	7	3	42.86	0.00563924	0.0183491	CASP10,CFLAR,TNFRSF10B
CDT1 association with the CDC6:ORC:origin complex	58	9	15.52	0.00571898	0.0185731	CDT1,GMNN,MCM8,PSMA5,PSMB2,PSMC1,PSMC5,PSMD2,UBC
EPH-ephrin mediated repulsion of cells	48	8	16.67	0.00578999	0.0187679	AP2M1,APH1A,EFNA4,EFNB1,NCSTN,PSEN2,RAC1,VAV2
APC/C:Cdc20 mediated degradation of Cyclin B	21	5	23.81	0.00595971	0.0190644	ANAPC1,ANAPC10,CDC20,CDC23,UBC
GPCR ligand binding	443	39	8.8	0.00592567	0.0190644	ADM,CCL16,CCL17,CCL22,CCL3,CCL4,CCL5,CCR7,CD97,CXCL10,CXCL16,CXCR3,CXCR4,CXCR5,EDN1,FZD6,FZD9,GALR3,GCGR,GHRL,GNG7,GPR132,GPR18,GPR65,GPR68,GRM8,HCAR3,HCRTR1,OXER1,PNOC,PTAFR,PTGIR,S1PR2,S1PR4,SSTR2,SSTR3,TAAR2,UTS2R,WNT10A
HS-GAG degradation	21	5	23.81	0.00595971	0.0190644	AGRN,GPC4,GUSB,HSPG2,IDS
NOTCH2 Activation and Transmission of Signal to the Nucleus	21	5	23.81	0.00595971	0.0190644	APH1A,NCSTN,NOTCH2,PSEN2,UBC
RHO GTPases activate PAKs	21	5	23.81	0.00595971	0.0190644	CDC42,FLNA,MYH10,PAK1,RAC1
Regulation of FZD by ubiquitination	21	5	23.81	0.00595971	0.0190644	FZD6,LGR4,LRP6,RSPO3,UBC
Synthesis and interconversion of nucleotide di- and triphosphates	21	5	23.81	0.00595971	0.0190644	AK2,DTYMK,RRM1,RRM2,RRM2B
NS1 Mediated Effects on Host Pathways	39	7	17.95	0.00636655	0.0203277	NUP155,NUP205,NUP37,NUP43,NUP85,NUP88,TPR
DCC mediated attractive signaling	14	4	28.57	0.00694398	0.0220475	ABLIM1,CDC42,NTN1,RAC1
TNFR1-induced proapoptotic signaling	14	4	28.57	0.00694398	0.0220475	CYLD,TNF,TNFAIP3,USP4
Uptake and function of anthrax toxins	14	4	28.57	0.00694398	0.0220475	MAP2K2,MAP2K3,MAP2K6,PDCD6IP
Autodegradation of Cdh1 by Cdh1:APC/C	60	9	15	0.00716553	0.0226665	ANAPC1,ANAPC10,CDC23,PSMA5,PSMB2,PSMC1,PSMC5,PSMD2,UBC
Translocation of GLUT4 to the plasma membrane	60	9	15	0.00716553	0.0226665	ASPSCR1,EXOC7,KIF3A,KIF3B,PRKAB1,RAC1,RHOQ,TBC1D4,YWHAQ
Degradation of beta-catenin by the destruction complex	82	11	13.41	0.00736136	0.0232428	AES,CTBP2,LEF1,PSMA5,PSMB2,PSMC1,PSMC5,PSMD2,TCF7,TLE4,UBC
Chondroitin sulfate/dermatan sulfate metabolism	50	8	16	0.0074435	0.0234587	AGRN,CHST11,CSPG4,DSE,GPC4,HEXA,HSPG2,IDS
Peptide ligand-binding receptors	192	20	10.42	0.0077905	0.024507	CCL16,CCL17,CCL22,CCL3,CCL4,CCL5,CCR7,CXCL10,CXCL16,CXCR3,CXCR4,CXCR5,EDN1,GALR3,GHRL,HCRTR1,PNOC,SSTR2,SSTR3,UTS2R
Metabolism of polyamines	83	11	13.25	0.00805553	0.0252941	AMD1,CKB,GAMT,ODC1,PAOX,PSMA5,PSMB2,PSMC1,PSMC5,PSMD2,SAT1
Centrosome maturation	72	10	13.89	0.00814948	0.0254485	CDK11B,CLASP1,HSP90AA1,NDE1,NEK2,OFD1,PAFAH1B1,SFI1,TUBA1A,TUBA4A
Recruitment of mitotic centrosome proteins and complexes	72	10	13.89	0.00814948	0.0254485	CDK11B,CLASP1,HSP90AA1,NDE1,NEK2,OFD1,PAFAH1B1,SFI1,TUBA1A,TUBA4A
Signaling by TGF-beta Receptor Complex	72	10	13.89	0.00814948	0.0254485	F11R,MTMR4,MYC,PARP1,PPP1R15A,PRKCZ,TFDP1,TFDP2,UBC,UCHL5
Glucose transport	41	7	17.07	0.0084211	0.0261054	NUP155,NUP205,NUP37,NUP43,NUP85,NUP88,TPR
Mitochondrial biogenesis	51	8	15.69	0.00839254	0.0261054	MEF2D,NCOA1,PPARGC1B,PPRC1,PRKAB1,RXRA,TBL1X,TFAM
PI Metabolism	51	8	15.69	0.00839254	0.0261054	INPP5D,MTMR14,MTMR2,MTMR4,PIK3C2B,PIK3CD,PIP4K2B,TPTE2
Pre-NOTCH Transcription and Translation	41	7	17.07	0.0084211	0.0261054	E2F1,JUN,NOTCH1,NOTCH2,TFDP1,TFDP2,TNRC6C
BH3-only proteins associate with and inactivate anti-apoptotic BCL-2 members	8	3	37.5	0.00863766	0.0264878	BBC3,BID,PMAIP1
Degradation of cysteine and homocysteine	8	3	37.5	0.00863766	0.0264878	CTH,ETHE1,TST
IKBKG deficiency causes anhidrotic ectodermal dysplasia with immunodeficiency (EDA-ID) (via TLR)	8	3	37.5	0.00863766	0.0264878	IKBKB,NFKB2,NFKBIA
VEGF binds to VEGFR leading to receptor dimerization	8	3	37.5	0.00863766	0.0264878	PGF,VEGFA,VEGFB
VEGF ligand-receptor interactions	8	3	37.5	0.00863766	0.0264878	PGF,VEGFA,VEGFB
mitochondrial fatty acid beta-oxidation of saturated fatty acids	8	3	37.5	0.00863766	0.0264878	ACADM,HADH,HADHB
Loss of Nlp from mitotic centrosomes	62	9	14.52	0.00887631	0.0271221	CLASP1,HSP90AA1,NDE1,NEK2,OFD1,PAFAH1B1,SFI1,TUBA1A,TUBA4A
Loss of proteins required for interphase microtubule organizationÂ from the centrosome	62	9	14.52	0.00887631	0.0271221	CLASP1,HSP90AA1,NDE1,NEK2,OFD1,PAFAH1B1,SFI1,TUBA1A,TUBA4A
Cholesterol biosynthesis	23	5	21.74	0.00895541	0.0272174	DHCR24,DHCR7,EBP,FDPS,LBR
Endogenous sterols	23	5	21.74	0.00895541	0.0272174	CYP1B1,CYP27A1,FDXR,NCOA1,RXRA
RNA Polymerase III Transcription Termination	23	5	21.74	0.00895541	0.0272174	NFIC,POLR1D,POLR3GL,POLR3K,SSB
Integration of provirus	15	4	26.67	0.00904204	0.0273345	HMGA1,PPIA,PSIP1,XRCC6
NRIF signals cell death from the nucleus	15	4	26.67	0.00904204	0.0273345	APH1A,NCSTN,PSEN2,UBC
mRNA decay by 5' to 3' exoribonuclease	15	4	26.67	0.00904204	0.0273345	DCP1B,EDC4,LSM2,LSM4
CD28 co-stimulation	32	6	18.75	0.00909847	0.0274079	CD80,CD86,CDC42,LCK,PAK1,RAC1
Signaling by Robo receptor	32	6	18.75	0.00909847	0.0274079	CDC42,CLASP1,EVL,PAK1,RAC1,VASP
Synthesis of substrates in N-glycan biosythesis	52	8	15.38	0.00942933	0.0282053	ALG5,CMAS,DPM3,GMPPB,NANS,NEU1,PGM3,ST3GAL2
Ubiquitin Mediated Degradation of Phosphorylated Cdc25A	52	8	15.38	0.00942933	0.0282053	CDC25A,CHEK1,PSMA5,PSMB2,PSMC1,PSMC5,PSMD2,UBC
p53-Independent DNA Damage Response	52	8	15.38	0.00942933	0.0282053	CDC25A,CHEK1,PSMA5,PSMB2,PSMC1,PSMC5,PSMD2,UBC
p53-Independent G1/S DNA damage checkpoint	52	8	15.38	0.00942933	0.0282053	CDC25A,CHEK1,PSMA5,PSMB2,PSMC1,PSMC5,PSMD2,UBC
Breakdown of the nuclear lamina	3	2	66.67	0.00961172	0.028359	LMNA,LMNB1
Deactivation of the beta-catenin transactivating complex	42	7	16.67	0.00961378	0.028359	BCL9L,CTNNBIP1,LEF1,SOX9,TCF7,TLE4,UBC
Interconversion of polyamines	3	2	66.67	0.00961172	0.028359	PAOX,SAT1
Netrin-1 signaling	42	7	16.67	0.00961378	0.028359	ABLIM1,CDC42,EZR,NTN1,PITPNA,PTPN11,RAC1
Non-integrin membrane-ECM interactions	42	7	16.67	0.00961378	0.028359	AGRN,CASK,DDR1,DMD,HSPG2,ITGB5,THBS1
STAT6-mediated induction of chemokines	3	2	66.67	0.00961172	0.028359	STAT6,TMEM173
Serine biosynthesis	3	2	66.67	0.00961172	0.028359	PHGDH,PSAT1
Transcriptional activation of mitochondrial biogenesis	42	7	16.67	0.00961378	0.028359	MEF2D,NCOA1,PPARGC1B,PPRC1,RXRA,TBL1X,TFAM
Circadian Clock	63	9	14.29	0.00983962	0.0289251	BHLHE40,CRY2,MEF2D,NAMPT,NCOA1,RXRA,SREBF1,TBL1X,UBC
RNA Polymerase II Pre-transcription Events	63	9	14.29	0.00983962	0.0289251	CDK7,ERCC2,GTF2F2,GTF2H5,POLR2A,SSRP1,TAF10,TCEA1,TCEB3
SLC-mediated transmembrane transport	263	25	9.51	0.0100582	0.0295168	NUP155,NUP205,NUP37,NUP43,NUP85,NUP88,SLC12A4,SLC1A5,SLC22A18,SLC27A1,SLC29A1,SLC2A5,SLC2A6,SLC38A1,SLC38A5,SLC39A14,SLC39A7,SLC3A2,SLC6A6,SLC6A9,SLC7A11,SLC7A5,SLC9A4,SLC9A9,TPR
Cell junction organization	86	11	12.79	0.0104457	0.0306011	CD151,CLDN14,CTNND1,F11R,FLNA,JUP,LIMS2,MLLT4,PXN,RSU1,VASP
Arachidonic acid metabolism	53	8	15.09	0.0105585	0.0308787	ALOX5,ALOX5AP,CYP1B1,DPEP3,EPHX2,GGT1,GPX1,TBXAS1
Sphingolipid metabolism	75	10	13.33	0.010792	0.0314535	ACER2,ALDH3A2,ARSA,ARSD,CERS6,GM2A,HEXA,NEU1,SGPP1,SGPP2
Synthesis of bile acids and bile salts via 7alpha-hydroxycholesterol	24	5	20.83	0.0107848	0.0314535	CYP27A1,NCOA1,RXRA,SCP2,SLC27A5
Hedgehog ligand biogenesis	64	9	14.06	0.0108796	0.0316549	OS9,P4HB,PSMA5,PSMB2,PSMC1,PSMC5,PSMD2,SYVN1,UBC
Regulation of necroptotic cell death	16	4	25	0.0115136	0.0333855	BIRC3,CFLAR,FAS,TNFRSF10B
p75NTR signals via NF-kB	16	4	25	0.0115136	0.0333855	IKBKB,NFKBIA,RIPK2,UBC
AUF1 (hnRNP D0) binds and destabilizes mRNA	54	8	14.81	0.0117847	0.0340558	HNRNPD,HSPB1,PSMA5,PSMB2,PSMC1,PSMC5,PSMD2,UBC
SCF-beta-TrCP mediated degradation of Emi1	54	8	14.81	0.0117847	0.0340558	CDC20,FBXO5,PSMA5,PSMB2,PSMC1,PSMC5,PSMD2,UBC
Signaling by Hedgehog	136	15	11.03	0.0120127	0.0346558	ADCY3,ARRB2,GPR161,KIF3A,NUMB,OFD1,OS9,P4HB,PSMA5,PSMB2,PSMC1,PSMC5,PSMD2,SYVN1,UBC
Mitochondrial iron-sulfur cluster biogenesis	9	3	33.33	0.0124052	0.0356676	FDXR,FXN,ISCU
Nef and signal transduction	9	3	33.33	0.0124052	0.0356676	DOCK2,LCK,RAC1
Regulation of actin dynamics for phagocytic cup formation	100	12	12	0.0125255	0.035953	ACTR2,ACTR3,ARPC2,CDC42,CYFIP2,ELMO2,HSP90AA1,PAK1,RAC1,VAV2,WASF1,WIPF2
Basigin interactions	25	5	20	0.0128537	0.0367712	ATP1B3,PPIA,SLC3A2,SLC7A11,SLC7A5
Regulation of IFNA signaling	25	5	20	0.0128537	0.0367712	JAK1,PTPN11,SOCS1,SOCS3,STAT2
Hh mutants abrogate ligand secretion	55	8	14.55	0.0131125	0.0373236	OS9,PSMA5,PSMB2,PSMC1,PSMC5,PSMD2,SYVN1,UBC
Hh mutants that don't undergo autocatalytic processing are degraded by ERAD	55	8	14.55	0.0131125	0.0373236	OS9,PSMA5,PSMB2,PSMC1,PSMC5,PSMD2,SYVN1,UBC
Regulation of cholesterol biosynthesis by SREBP (SREBF)	55	8	14.55	0.0131125	0.0373236	DHCR7,FDPS,NCOA1,RAN,RXRA,SEC24D,SREBF1,TBL1X
Activation of NF-kappaB in B cells	66	9	13.64	0.0132039	0.0374587	IKBKB,NFKBIA,PRKCB,PSMA5,PSMB2,PSMC1,PSMC5,PSMD2,UBC
Transcription of the HIV genome	66	9	13.64	0.0132039	0.0374587	CDK7,ERCC2,GTF2F2,GTF2H5,POLR2A,SSRP1,TAF10,TCEA1,TCEB3
NRAGE signals death through JNK	45	7	15.56	0.0139292	0.0394505	AKAP13,ARHGAP4,FGD3,NET1,PLEKHG5,RAC1,VAV2
RNA Polymerase III Transcription Initiation	35	6	17.14	0.0140752	0.0397979	GTF3A,GTF3C2,POLR1D,POLR3GL,POLR3K,SNAPC4
Conversion from APC/C:Cdc20 to APC/C:Cdh1 in late anaphase	17	4	23.53	0.0143803	0.0404594	ANAPC1,ANAPC10,CDC20,CDC23
Metabolism of porphyrins	17	4	23.53	0.0143803	0.0404594	BLVRA,HMBS,HMOX1,UROD
Synthesis, secretion, and deacylation of Ghrelin	17	4	23.53	0.0143803	0.0404594	BCHE,GHRL,SPCS1,SPCS3
Biosynthesis of the N-glycan precursor (dolichol lipid-linked oligosaccharide, LLO) and transfer to a nascent protein	67	9	13.43	0.0144953	0.0407157	ALG13,ALG5,CMAS,DPM3,GMPPB,NANS,NEU1,PGM3,ST3GAL2
Biological oxidations	191	19	9.95	0.0147648	0.0414045	ACSM5,CES1,CYP1B1,CYP27A1,DPEP3,FDXR,GGCT,GGT1,GSTP1,MAT2A,MGST1,NCOA1,PAOX,RXRA,TBXAS1,TPMT,UGT2B10,UGT2B11,UGT2B15
Diseases associated with the TLR signaling cascade	26	5	19.23	0.0151749	0.0423458	IKBKB,LY96,NFKB2,NFKBIA,TLR1
Diseases of Immune System	26	5	19.23	0.0151749	0.0423458	IKBKB,LY96,NFKB2,NFKBIA,TLR1
ZBP1(DAI) mediated induction of type I IFNs	26	5	19.23	0.0151749	0.0423458	HMGB1,IKBKB,NFKB2,NFKBIA,TMEM173
G alpha (z) signalling events	46	7	15.22	0.0156338	0.043555	ADCY3,GNAZ,GNG7,PRKCB,PRKCD,RGS19,RGS20
Pre-NOTCH Expression and Processing	57	8	14.04	0.016091	0.0447556	E2F1,JUN,MFNG,NOTCH1,NOTCH2,TFDP1,TFDP2,TNRC6C
Respiratory electron transport, ATP synthesis by chemiosmotic coupling, and heat production by uncoupling proteins.	116	13	11.21	0.0164197	0.0455954	ATP5O,COX4I1,COX5A,COX5B,COX8A,NDUFA2,NDUFAB1,NDUFB11,NDUFB8,NDUFS1,NDUFS4,UCP3,UQCRC2
ATF6-alpha activates chaperone genes	10	3	30	0.01697	0.0466676	ATF4,HSP90B1,HSPA5
IRAK2 mediated activation of TAK1 complex	10	3	30	0.01697	0.0466676	IRAK2,TAB2,UBC
IRAK2 mediated activation of TAK1 complex upon TLR7/8 or 9 stimulation	10	3	30	0.01697	0.0466676	IRAK2,TAB2,UBC
MAPK3 (ERK1) activation	10	3	30	0.01697	0.0466676	JAK1,JAK2,PTPN11
Regulated proteolysis of p75NTR	10	3	30	0.01697	0.0466676	APH1A,NCSTN,PSEN2
eNOS activation	10	3	30	0.01697	0.0466676	DDAH1,HSP90AA1,LYPLA1
Triglyceride Biosynthesis	69	9	13.04	0.0173538	0.047646	ACOT7,ACOT9,AGPAT3,GK,GPAT2,LPIN1,LPIN3,SCD,TECR
EGFR downregulation	27	5	18.52	0.0177602	0.0480654	AP2M1,CDC42,HGS,SPRY2,UBC
NIK-->noncanonical NF-kB signaling	58	8	13.79	0.0177506	0.0480654	NFKB2,PSMA5,PSMB2,PSMC1,PSMC5,PSMD2,RELB,UBC
RIPK1-mediated regulated necrosis	18	4	22.22	0.0176608	0.0480654	BIRC3,CFLAR,FAS,TNFRSF10B
RNA Pol II CTD phosphorylation and interaction with CE	27	5	18.52	0.0177602	0.0480654	CDK7,ERCC2,GTF2F2,GTF2H5,POLR2A
RNA Polymerase III Transcription Initiation From Type 1 Promoter	27	5	18.52	0.0177602	0.0480654	GTF3A,GTF3C2,POLR1D,POLR3GL,POLR3K
Recycling pathway of L1	27	5	18.52	0.0177602	0.0480654	AP2M1,EZR,NUMB,RPS6KA1,RPS6KA3
Regulated Necrosis	18	4	22.22	0.0176608	0.0480654	BIRC3,CFLAR,FAS,TNFRSF10B
Synthesis of bile acids and bile salts	27	5	18.52	0.0177602	0.0480654	CYP27A1,NCOA1,RXRA,SCP2,SLC27A5
Transmission across Chemical Synapses	208	20	9.62	0.0177008	0.0480654	ABAT,ADCY3,AP2M1,ARL6IP5,BCHE,BZRAP1,CACNB2,CASK,CHAT,GLUL,GNG7,GRIN2A,KCNJ12,MDM2,MYO6,NSF,PRKCB,RPS6KA1,RPS6KA3,SLC38A1
Respiratory electron transport	93	11	11.83	0.0181114	0.0489381	COX4I1,COX5A,COX5B,COX8A,NDUFA2,NDUFAB1,NDUFB11,NDUFB8,NDUFS1,NDUFS4,UQCRC2
Alternative complement activation	4	2	50	0.0184882	0.0497199	CFD,GZMM
Astrocytic Glutamate-Glutamine Uptake And Metabolism	4	2	50	0.0184882	0.0497199	GLUL,SLC38A1
Neurotransmitter uptake and Metabolism In Glial Cells	4	2	50	0.0184882	0.0497199	GLUL,SLC38A1

## Sheet: normal (1 Gy)
pathway	total number of genes in pathway	matches	% match	p-value	FDR	differentially expressed gene names

## Sheet: sensitive (10 Gy)
pathway	total number of genes in pathway	matches	% match	p-value	FDR	differentially expressed gene names
Cell Cycle	541	378	69.87	2.75454e-198	4.69649e-195	ACD,AHCTF1,AKAP9,ALMS1,ANAPC1,ANAPC11,ANAPC4,ANAPC5,APEX1,APITD1,ARPP19,ATR,ATRIP,AURKA,AURKB,BABAM1,BANF1,BARD1,BIRC5,BLM,BORA,BRCA1,BRCA2,BRCC3,BUB1,BUB1B,BUB3,CASC5,CCNA2,CCNB1,CCNB2,CCND2,CCNE1,CCNE2,CCNH,CCP110,CDC20,CDC23,CDC25A,CDC25B,CDC25C,CDC45,CDC7,CDCA5,CDCA8,CDK1,CDK2,CDK4,CDK5RAP2,CDK7,CDKN1A,CDKN1B,CDKN2A,CDKN2C,CDKN2D,CDT1,CENPA,CENPE,CENPF,CENPH,CENPI,CENPJ,CENPK,CENPL,CENPM,CENP…
Gene Expression	1315	614	46.69	3.7477e-193	3.19491e-190	AARS,ACTB,ADAT2,AEBP2,AIMP2,AKT1,AKT2,ALKBH8,ANP32A,BRF1,CARM1,CBX3,CCNH,CCNT1,CD3EAP,CD44,CDC5L,CDK7,CDK8,CDK9,CHD3,CHD4,CHD9,CLNS1A,CLP1,CNOT1,CNOT10,CNOT3,CNOT4,CNOT6L,CNOT7,COX11,COX5A,COX6A1,COX6B1,COX7A2L,COX8A,CPSF1,CPSF3,CPSF4,CRCP,CSTF2,CSTF3,CTNNBL1,CTU1,CTU2,CYCS,DARS,DARS2,DCP1A,DCP1B,DCP2,DCPS,DDX1,DDX20,DDX23,DGCR8,DHX9,DNAJC8,DNMT1,DNMT3A,EARS2,EED,EEF1A1,EEF1B2,EEF1E1,EEF1G,EFTUD2…
Cell Cycle, Mitotic	446	321	71.97	6.56883e-174	3.73328e-171	AHCTF1,AKAP9,ALMS1,ANAPC1,ANAPC11,ANAPC4,ANAPC5,APEX1,APITD1,ARPP19,AURKA,AURKB,BANF1,BIRC5,BORA,BUB1,BUB1B,BUB3,CASC5,CCNA2,CCNB1,CCNB2,CCND2,CCNE1,CCNE2,CCNH,CCP110,CDC20,CDC23,CDC25A,CDC25B,CDC25C,CDC45,CDC7,CDCA5,CDCA8,CDK1,CDK2,CDK4,CDK5RAP2,CDK7,CDKN1A,CDKN1B,CDKN2A,CDKN2C,CDKN2D,CDT1,CENPA,CENPE,CENPF,CENPH,CENPI,CENPJ,CENPK,CENPL,CENPM,CENPN,CENPO,CENPP,CENPQ,CEP135,CEP152,CEP250,CEP41,CE…
Metabolism	1697	651	38.36	2.88012e-150	1.22765e-147	AACS,ABCB4,ABCC5,ABHD4,ACAA1,ACAD10,ACADM,ACADSB,ACADVL,ACAT1,ACER2,ACHE,ACO2,ACOT1,ACOT11,ACOT9,ACOX1,ACP5,ACSF3,ACSL3,ACSL5,ACSM5,ADA,ADCY3,ADI1,ADK,ADPGK,ADSL,ADSS,AFMID,AGL,AGPAT2,AGPS,AGRN,AHCYL1,AK2,AKAP5,AKR1B1,AKR7A2,AKR7A3,AKT1,ALAS1,ALDH18A1,ALDH1B1,ALDH3A1,ALDH3A2,ALDH4A1,ALDH6A1,ALDH7A1,ALDH9A1,ALDOA,ALDOC,ALOX5,AMD1,AMN,AMPD3,AMT,APRT,ARF1,ARF3,ARL2,ARL2BP,ARNTL,ARSA,ARSD,AS3MT,ASAH1…
Metabolism of proteins	917	429	46.78	7.90155e-132	2.69443e-129	ACADVL,ACHE,ACO2,ACTB,ADAMTS13,ADAMTS7,ALG1,ALG10B,ALG12,ALG13,ALG2,ALG3,ALG5,ALG6,ALG8,ARFGAP1,ARL2,ARSA,ARSD,ASNA1,ASNS,ATF3,ATF4,ATF6,ATP5A1,ATP5G1,ATP6AP2,ATP6V0D1,B2M,B3GNT8,B4GALT2,BACE1,BCS1L,BET1,BLM,BRCA1,C19orf10,C1GALT1C1,CANX,CBX2,CBX4,CCDC59,CCT2,CCT3,CCT4,CCT6A,CCT7,CCT8,CD59,CDKN2A,CECR1,CHCHD4,CMAS,COQ2,COX17,CS,CST3,CTNNB1,CTSA,CTSC,CTSH,CTSZ,CXXC1,CYC1,DCP2,DDX11,DERL2,DHPS,DNAJ…
Immune System	1428	556	38.94	1.40438e-129	3.99077e-127	ABL1,ACTB,ACTG1,ACTR2,ACTR3,ADCY3,ADRBK1,AHCYL1,AKAP9,AKT1,AKT1S1,AKT2,ANAPC1,ANAPC11,ANAPC4,ANAPC5,AP1B1,AP1G1,AP1S2,AP1S3,APBB1IP,ARF1,ARIH1,ARIH2,ARPC1A,ARPC2,ARRB2,ASB1,ASB10,ASB13,ASB2,ATP6V0A1,ATP6V0B,ATP6V0C,ATP6V0D1,ATP6V0E1,ATP6V1A,ATP6V1D,ATP6V1E2,ATP6V1F,ATP6V1G1,B2M,BAD,BAIAP2,BCL2,BCL2L1,BIRC2,BIRC3,BLK,BLMH,BLNK,BRAF,BRAP,BRK1,BST2,BTLA,C1R,C8G,CALM1,CAMP,CANX,CAPZA1,CASP1,CASP10,CA…
M Phase	266	193	72.56	8.04295e-105	1.95903e-102	AHCTF1,ANAPC1,ANAPC11,ANAPC4,ANAPC5,APITD1,ARPP19,AURKB,BANF1,BIRC5,BUB1,BUB1B,BUB3,CASC5,CCNB1,CCNB2,CDC20,CDC23,CDCA5,CDCA8,CDK1,CENPA,CENPE,CENPF,CENPH,CENPI,CENPK,CENPL,CENPM,CENPN,CENPO,CENPP,CENPQ,CKAP5,CLIP1,CSNK2A1,CTDNEP1,DSN1,EMD,ERCC6L,ESPL1,FBXO5,GORASP2,H2AFX,H2AFZ,H3F3A,HIST1H2AB,HIST1H2AC,HIST1H2AD,HIST1H2AJ,HIST1H2BB,HIST1H2BC,HIST1H2BD,HIST1H2BH,HIST1H2BJ,HIST1H2BK,HIST1H2BL,HIST…
Disease	713	306	42.92	3.87473e-81	8.25802e-79	AGRN,AKT1,AKT1S1,AKT2,AMN,ANTXR2,AP1B1,AP1G1,AP1S2,AP1S3,APH1B,APOBEC3G,ARF1,AVP,B2M,BAD,BANF1,CALM1,CANX,CCDC59,CCNH,CCNT1,CD14,CD19,CD28,CD320,CD80,CD9,CDK7,CDK8,CDK9,CDKN1A,CDKN1B,CHMP2A,CHMP3,CHMP4B,CHMP5,CNTRL,CPSF4,CPSF6,CSPG4,CTBP1,CTBP2,CTNNB1,CUL1,DERL2,ELMO1,ERBB2,ERLEC1,FAU,FBXW7,FDX1L,FDXR,FEN1,FGFR1,FKBP1A,FZD5,FZD6,GPC3,GSK3A,GSK3B,GTF2A2,GTF2E2,GTF2H5,HCK,HDAC1,HDAC2,HDAC5,HDAC7,HE…
DNA Repair	288	179	62.15	7.79555e-80	1.47682e-77	ABL1,ACTB,ACTL6A,ALKBH2,APEX1,APITD1,AQR,ASCC1,ASCC3,ATR,ATRIP,BABAM1,BARD1,BAZ1B,BLM,BRCA1,BRCA2,BRCC3,BRIP1,CCNA2,CCNH,CDK2,CDK7,CHD1L,CHEK1,CHEK2,CLSPN,COPS3,COPS4,COPS6,COPS7B,CUL4A,CUL4B,DCLRE1B,DCLRE1C,DDB2,DNA2,DTL,EME1,EXO1,FANCA,FANCB,FANCC,FANCD2,FANCE,FANCF,FANCG,FANCI,FANCL,FEN1,GTF2H5,H2AFX,HERC2,HIST1H2BB,HIST1H2BC,HIST1H2BD,HIST1H2BH,HIST1H2BJ,HIST1H2BK,HIST1H2BL,HIST1H2BM,HIST1H2B…
Signaling by Rho GTPases	366	205	56.01	9.76504e-80	1.66494e-77	ABL1,ABR,ACTB,ACTG1,ACTR2,ACTR3,AHCTF1,AKAP13,APITD1,ARAP1,ARAP2,ARHGAP10,ARHGAP11A,ARHGAP11B,ARHGAP12,ARHGAP18,ARHGAP19,ARHGAP25,ARHGAP26,ARHGAP30,ARHGAP32,ARHGAP33,ARHGDIA,ARHGDIB,ARHGEF18,ARHGEF3,ARPC1A,ARPC2,AURKB,BAIAP2,BIRC5,BRK1,BUB1,BUB1B,BUB3,CALM1,CASC5,CDC20,CDC25C,CDC42,CDCA8,CDKN1B,CENPA,CENPE,CENPF,CENPH,CENPI,CENPK,CENPL,CENPM,CENPN,CENPO,CENPP,CENPQ,CKAP5,CLIP1,CTNNB1,CTTN,CYBA,CY…
Cellular responses to stress	360	200	55.56	6.2442e-77	9.67852e-75	ACD,AKT1S1,AMBRA1,ANAPC1,ANAPC11,ANAPC4,ANAPC5,ATG3,ATG4A,ATG4B,ATOX1,ATP7A,ATR,BAG2,BAG5,BECN1,C11orf73,CBX2,CBX4,CBX6,CCNA2,CCNE1,CCNE2,CCS,CDC23,CDK2,CDK4,CDKN1A,CDKN1B,CDKN2A,CDKN2C,CDKN2D,CEBPB,CHMP2A,CHMP3,CHMP4B,CUL2,CYCS,DNAJB6,DNAJC7,DYNLL2,E2F1,E2F2,EED,EEF1A1,EGLN1,EGLN3,EHMT1,EHMT2,ERO1L,EZH2,FKBP4,GABARAP,GABARAPL1,GABARAPL2,GPX1,GSK3B,GSR,GSTP1,H2AFX,H2AFZ,H3F3A,HIF1A,HIST1H1A,HIST1…
RHO GTPase Effectors	253	163	64.43	3.81106e-76	5.41487e-74	ABL1,ACTB,ACTG1,ACTR2,ACTR3,AHCTF1,APITD1,ARPC1A,ARPC2,AURKB,BAIAP2,BIRC5,BRK1,BUB1,BUB1B,BUB3,CALM1,CASC5,CDC20,CDC25C,CDC42,CDCA8,CDKN1B,CENPA,CENPE,CENPF,CENPH,CENPI,CENPK,CENPL,CENPM,CENPN,CENPO,CENPP,CENPQ,CKAP5,CLIP1,CTNNB1,CTTN,CYBA,CYBB,CYFIP2,DIAPH3,DSN1,DVL1,DVL3,ERCC6L,EVL,FLNA,FMNL2,FMNL3,H2AFX,H2AFZ,H3F3A,HIST1H2AB,HIST1H2AC,HIST1H2AD,HIST1H2AJ,HIST1H2BB,HIST1H2BC,HIST1H2BD,HIST1H2BH…
Signal Transduction	2381	653	27.43	8.98417e-74	1.17831e-71	AATF,ABHD6,ABL1,ABR,ACTB,ACTG1,ACTR2,ACTR3,ACVR2B,ADCY3,ADM,ADRA1A,ADRB1,ADRBK1,AES,AGRN,AHCTF1,AHCYL1,AKAP13,AKAP9,AKT1,AKT1S1,AKT2,ANXA1,APBB1IP,APH1B,APITD1,APOM,ARAP1,ARAP2,ARHGAP10,ARHGAP11A,ARHGAP11B,ARHGAP12,ARHGAP18,ARHGAP19,ARHGAP25,ARHGAP26,ARHGAP30,ARHGAP32,ARHGAP33,ARHGDIA,ARHGDIB,ARHGEF18,ARHGEF3,ARPC1A,ARPC2,ARRB2,ASH2L,ATP2A2,ATP2A3,ATP6AP1,ATP6V0A1,ATP6V0B,ATP6V0C,ATP6V0D1,ATP6V0E…
Infectious disease	402	206	51.24	7.09911e-71	8.6457e-69	ANTXR2,AP1B1,AP1G1,AP1S2,AP1S3,APOBEC3G,ARF1,B2M,BANF1,CALM1,CANX,CCNH,CCNT1,CD28,CD9,CDK7,CDK9,CHMP2A,CHMP3,CHMP4B,CHMP5,CPSF4,ELMO1,FAU,FEN1,GTF2A2,GTF2E2,GTF2H5,HCK,HLA-A,HMGA1,HSP90AA1,HSP90AB1,HSPA1A,IPO5,ISG15,KPNA2,KPNA3,KPNB1,LCK,MAP2K2,MAP2K3,MAP2K4,MAP2K6,MAP2K7,NPM1,NUP107,NUP133,NUP153,NUP155,NUP160,NUP205,NUP210,NUP214,NUP35,NUP37,NUP43,NUP50,NUP54,NUP85,NUP88,NUP93,NUP98,NUPL1,PABPN…
Mitotic Metaphase and Anaphase	173	125	72.25	1.27202e-67	1.44587e-65	AHCTF1,ANAPC1,ANAPC11,ANAPC4,ANAPC5,APITD1,AURKB,BANF1,BIRC5,BUB1,BUB1B,BUB3,CASC5,CDC20,CDC23,CDCA5,CDCA8,CENPA,CENPE,CENPF,CENPH,CENPI,CENPK,CENPL,CENPM,CENPN,CENPO,CENPP,CENPQ,CKAP5,CLIP1,DSN1,EMD,ERCC6L,ESPL1,FBXO5,INCENP,ITGB3BP,KIF18A,KIF2C,KNTC1,LMNA,LMNB1,MAD1L1,MAD2L1,MAPRE1,MIS12,NDC80,NDE1,NDEL1,NUDC,NUF2,NUP107,NUP133,NUP160,NUP37,NUP43,NUP85,NUP98,PAFAH1B1,PDS5A,PDS5B,PLK1,PMF1,PPP1C…
Mitotic Anaphase	172	124	72.09	6.71981e-67	7.1608e-65	AHCTF1,ANAPC1,ANAPC11,ANAPC4,ANAPC5,APITD1,AURKB,BANF1,BIRC5,BUB1,BUB1B,BUB3,CASC5,CDC20,CDC23,CDCA5,CDCA8,CENPA,CENPE,CENPF,CENPH,CENPI,CENPK,CENPL,CENPM,CENPN,CENPO,CENPP,CENPQ,CKAP5,CLIP1,DSN1,EMD,ERCC6L,ESPL1,INCENP,ITGB3BP,KIF18A,KIF2C,KNTC1,LMNA,LMNB1,MAD1L1,MAD2L1,MAPRE1,MIS12,NDC80,NDE1,NDEL1,NUDC,NUF2,NUP107,NUP133,NUP160,NUP37,NUP43,NUP85,NUP98,PAFAH1B1,PDS5A,PDS5B,PLK1,PMF1,PPP1CC,PPP2…
Cytokine Signaling in Immune system	538	236	43.87	1.74161e-64	1.74673e-62	AKAP9,APBB1IP,ARIH1,ARRB2,B2M,BIRC2,BIRC3,BLNK,BRAF,BRAP,BST2,CALM1,CASP1,CD40,CD44,CD70,CIITA,CRKL,CUL1,DDX58,DUSP10,DUSP2,DUSP4,DUSP8,DUSP9,EDA2R,EDARADD,EIF4A1,EIF4A3,EIF4E,EIF4E2,EIF4G1,EIF4G2,EIF4G3,ERBB2,FGFR1,GBP1,GBP2,GBP3,GBP4,GBP5,GBP6,GH2,GRIN2A,HCK,HERC5,HLA-A,HLA-B,HLA-C,HLA-DPB1,HLA-DQA1,HLA-DQA2,HLA-DQB1,HLA-F,HLA-G,HRAS,ICAM1,IFI27,IFI30,IFI35,IFI6,IFIT1,IFIT2,IFIT3,IFITM1,IFITM3,…
Separation of Sister Chromatids	161	116	72.05	1.37803e-62	1.3053e-60	AHCTF1,ANAPC1,ANAPC11,ANAPC4,ANAPC5,APITD1,AURKB,BIRC5,BUB1,BUB1B,BUB3,CASC5,CDC20,CDC23,CDCA5,CDCA8,CENPA,CENPE,CENPF,CENPH,CENPI,CENPK,CENPL,CENPM,CENPN,CENPO,CENPP,CENPQ,CKAP5,CLIP1,DSN1,ERCC6L,ESPL1,INCENP,ITGB3BP,KIF18A,KIF2C,KNTC1,MAD1L1,MAD2L1,MAPRE1,MIS12,NDC80,NDE1,NDEL1,NUDC,NUF2,NUP107,NUP133,NUP160,NUP37,NUP43,NUP85,NUP98,PAFAH1B1,PDS5A,PDS5B,PLK1,PMF1,PPP1CC,PPP2CA,PPP2R1A,PPP2R5B,PP…
Cell Cycle Checkpoints	163	116	71.17	1.25664e-61	1.12767e-59	ANAPC1,ANAPC11,ANAPC4,ANAPC5,ATR,ATRIP,BABAM1,BARD1,BRCA1,BRCC3,BUB1B,BUB3,CCNB1,CCNB2,CCNE1,CCNE2,CDC20,CDC23,CDC25A,CDC25C,CDC45,CDC7,CDK1,CDK2,CDKN1A,CDKN1B,CHEK1,CHEK2,CLSPN,DBF4,H2AFX,HERC2,HIST1H2BB,HIST1H2BC,HIST1H2BD,HIST1H2BH,HIST1H2BJ,HIST1H2BK,HIST1H2BL,HIST1H2BM,HIST1H2BN,HIST1H2BO,HIST1H4A,HIST2H2BE,HIST3H2BB,HIST3H3,KAT5,MAD1L1,MAD2L1,MCM10,MCM2,MCM3,MCM4,MCM5,MCM6,MCM7,MCM8,MDC1,MD…
Influenza Infection	154	110	71.43	9.3431e-59	7.965e-57	CANX,CPSF4,FAU,HSP90AA1,HSPA1A,IPO5,ISG15,KPNA2,KPNA3,KPNB1,NUP107,NUP133,NUP153,NUP155,NUP160,NUP205,NUP210,NUP214,NUP35,NUP37,NUP43,NUP50,NUP54,NUP85,NUP88,NUP93,NUP98,NUPL1,PABPN1,POLR2C,POLR2D,POLR2F,POLR2H,POLR2I,POLR2J,RAE1,RAN,RPL10,RPL10A,RPL11,RPL12,RPL13,RPL13A,RPL14,RPL15,RPL17,RPL18,RPL18A,RPL19,RPL22,RPL23,RPL23A,RPL24,RPL26,RPL28,RPL29,RPL3,RPL30,RPL31,RPL32,RPL35,RPL35A,RPL36,RPL36…
Processing of Capped Intron-Containing Pre-mRNA	153	109	71.24	4.85787e-58	3.94413e-56	CDC5L,CLP1,CPSF1,CPSF3,CSTF2,CSTF3,CTNNBL1,DDX23,DHX9,DNAJC8,EFTUD2,EIF4E,FUS,HNRNPA0,HNRNPA1,HNRNPA2B1,HNRNPA3,HNRNPC,HNRNPD,HNRNPF,HNRNPH1,HNRNPK,HNRNPL,HNRNPM,HNRNPR,HNRNPU,HNRNPUL1,HSPA8,LSM2,NHP2L1,NUDT21,NUP107,NUP133,NUP153,NUP155,NUP160,NUP205,NUP210,NUP214,NUP35,NUP37,NUP43,NUP50,NUP54,NUP85,NUP88,NUP93,NUP98,NUPL1,PABPN1,PCBP1,PCBP2,PDCD7,PHF5A,POLR2C,POLR2D,POLR2F,POLR2H,POLR2I,POLR2J,…
S Phase	125	97	77.6	1.34819e-57	1.04484e-55	APEX1,CCNA2,CCNE1,CCNE2,CCNH,CDC25A,CDC25B,CDC45,CDCA5,CDK2,CDK4,CDK7,CDKN1A,CDKN1B,CDT1,CKS1B,CUL1,DNA2,ESCO1,ESCO2,FEN1,GINS1,GINS2,GINS3,GINS4,MCM2,MCM3,MCM4,MCM5,MCM6,MCM7,MCM8,MYC,ORC1,ORC2,ORC3,ORC4,ORC5,ORC6,PCNA,PDS5A,PDS5B,POLA1,POLA2,POLD1,POLD2,POLD3,POLD4,POLE,POLE2,PRIM1,PRIM2,PSMA3,PSMA4,PSMA5,PSMA7,PSMB1,PSMB10,PSMB2,PSMB3,PSMB6,PSMB9,PSMC1,PSMC2,PSMC3,PSMD11,PSMD12,PSMD13,PSMD14,P…
Influenza Life Cycle	143	104	72.73	7.21578e-57	5.34909e-55	CANX,FAU,HSP90AA1,HSPA1A,IPO5,KPNB1,NUP107,NUP133,NUP153,NUP155,NUP160,NUP205,NUP210,NUP214,NUP35,NUP37,NUP43,NUP50,NUP54,NUP85,NUP88,NUP93,NUP98,NUPL1,POLR2C,POLR2D,POLR2F,POLR2H,POLR2I,POLR2J,RAE1,RAN,RPL10,RPL10A,RPL11,RPL12,RPL13,RPL13A,RPL14,RPL15,RPL17,RPL18,RPL18A,RPL19,RPL22,RPL23,RPL23A,RPL24,RPL26,RPL28,RPL29,RPL3,RPL30,RPL31,RPL32,RPL35,RPL35A,RPL36,RPL36A,RPL37A,RPL38,RPL39,RPL3L,RPL4…
DNA Double-Strand Break Repair	145	104	71.72	6.85398e-56	4.86918e-54	ABL1,ATR,ATRIP,BABAM1,BARD1,BAZ1B,BLM,BRCA1,BRCA2,BRCC3,BRIP1,CCNA2,CDK2,CHEK1,CHEK2,CLSPN,DCLRE1C,DNA2,EME1,EXO1,FEN1,H2AFX,HERC2,HIST1H2BB,HIST1H2BC,HIST1H2BD,HIST1H2BH,HIST1H2BJ,HIST1H2BK,HIST1H2BL,HIST1H2BM,HIST1H2BN,HIST1H2BO,HIST1H4A,HIST2H2BE,HIST3H2BB,HIST3H3,KAT5,KDM4A,KPNA2,MDC1,NBN,PALB2,PARP1,PARP2,PAXIP1,PCNA,POLD1,POLD2,POLD3,POLD4,POLE,POLE2,POLH,POLL,POLM,POLQ,PPP4C,PPP4R2,PPP5C,P…
Mitotic Prometaphase	108	88	81.48	1.09923e-55	7.49672e-54	AHCTF1,APITD1,AURKB,BIRC5,BUB1,BUB1B,BUB3,CASC5,CCNB1,CCNB2,CDC20,CDCA5,CDCA8,CDK1,CENPA,CENPE,CENPF,CENPH,CENPI,CENPK,CENPL,CENPM,CENPN,CENPO,CENPP,CENPQ,CKAP5,CLIP1,CSNK2A1,DSN1,ERCC6L,INCENP,ITGB3BP,KIF18A,KIF2C,KNTC1,MAD1L1,MAD2L1,MAPRE1,MIS12,NCAPD2,NCAPG,NDC80,NDE1,NDEL1,NUDC,NUF2,NUP107,NUP133,NUP160,NUP37,NUP43,NUP85,NUP98,PAFAH1B1,PDS5A,PDS5B,PLK1,PMF1,PPP1CC,PPP2CA,PPP2R1A,PPP2R5B,PPP2R…
Adaptive Immune System	715	266	37.2	4.03051e-55	2.64309e-53	AHCYL1,AKT1,AKT1S1,AKT2,ANAPC1,ANAPC11,ANAPC4,ANAPC5,AP1B1,AP1G1,AP1S2,AP1S3,ARF1,ARIH2,ASB1,ASB10,ASB13,ASB2,B2M,BAD,BLK,BLMH,BLNK,BTLA,CALM1,CANX,CBLB,CD19,CD200,CD22,CD226,CD274,CD28,CD300A,CD300E,CD33,CD40,CD80,CD81,CDC20,CDC23,CDC42,CDKN1A,CDKN1B,CENPE,CLEC2D,CTSA,CTSB,CTSC,CTSF,CTSH,CTSO,CTSS,CUL1,CUL2,CYBA,CYBB,DAPP1,DCTN2,DCTN3,DCTN6,DNM1,DNM2,DTX3L,DYNC1H1,DYNLL2,DZIP3,ERBB2,EVL,FBXO4,FB…
Influenza Viral RNA Transcription and Replication	135	99	73.33	9.56317e-55	6.03897e-53	FAU,HSP90AA1,IPO5,NUP107,NUP133,NUP153,NUP155,NUP160,NUP205,NUP210,NUP214,NUP35,NUP37,NUP43,NUP50,NUP54,NUP85,NUP88,NUP93,NUP98,NUPL1,POLR2C,POLR2D,POLR2F,POLR2H,POLR2I,POLR2J,RAE1,RPL10,RPL10A,RPL11,RPL12,RPL13,RPL13A,RPL14,RPL15,RPL17,RPL18,RPL18A,RPL19,RPL22,RPL23,RPL23A,RPL24,RPL26,RPL28,RPL29,RPL3,RPL30,RPL31,RPL32,RPL35,RPL35A,RPL36,RPL36A,RPL37A,RPL38,RPL39,RPL3L,RPL4,RPL41,RPL5,RPL6,RPL7,…
Translation	149	104	69.8	5.04889e-54	3.07441e-52	EEF1A1,EEF1B2,EEF1G,EIF1AX,EIF2B3,EIF2B5,EIF2S2,EIF3A,EIF3B,EIF3C,EIF3E,EIF3H,EIF3J,EIF3K,EIF4A1,EIF4E,EIF4EBP1,EIF4G1,EIF4H,EIF5,EIF5B,ETF1,FAU,RPL10,RPL10A,RPL11,RPL12,RPL13,RPL13A,RPL14,RPL15,RPL17,RPL18,RPL18A,RPL19,RPL22,RPL23,RPL23A,RPL24,RPL26,RPL28,RPL29,RPL3,RPL30,RPL31,RPL32,RPL35,RPL35A,RPL36,RPL36A,RPL37A,RPL38,RPL39,RPL3L,RPL4,RPL41,RPL5,RPL6,RPL7,RPL7A,RPL8,RPL9,RPLP0,RPLP1,RPLP2,RP…
Resolution of Sister Chromatid Cohesion	100	83	83	7.65873e-54	4.50281e-52	AHCTF1,APITD1,AURKB,BIRC5,BUB1,BUB1B,BUB3,CASC5,CCNB1,CCNB2,CDC20,CDCA5,CDCA8,CDK1,CENPA,CENPE,CENPF,CENPH,CENPI,CENPK,CENPL,CENPM,CENPN,CENPO,CENPP,CENPQ,CKAP5,CLIP1,DSN1,ERCC6L,INCENP,ITGB3BP,KIF18A,KIF2C,KNTC1,MAD1L1,MAD2L1,MAPRE1,MIS12,NDC80,NDE1,NDEL1,NUDC,NUF2,NUP107,NUP133,NUP160,NUP37,NUP43,NUP85,NUP98,PAFAH1B1,PDS5A,PDS5B,PLK1,PMF1,PPP1CC,PPP2CA,PPP2R1A,PPP2R5B,PPP2R5C,PPP2R5D,RAD21,RANG…
Mitotic G1-G1/S phases	135	98	72.59	1.60366e-53	9.11413e-52	CCNA2,CCNB1,CCND2,CCNE1,CCNE2,CCNH,CDC25A,CDC45,CDC7,CDK1,CDK2,CDK4,CDK7,CDKN1A,CDKN1B,CDKN2A,CDKN2C,CDKN2D,CDT1,CKS1B,CUL1,DBF4,DHFR,DYRK1A,E2F1,E2F2,FBXO5,HDAC1,LIN54,LIN9,MCM10,MCM2,MCM3,MCM4,MCM5,MCM6,MCM7,MCM8,MYBL2,MYC,ORC1,ORC2,ORC3,ORC4,ORC5,ORC6,PCNA,PKMYT1,POLA1,POLA2,POLE,POLE2,PPP2CA,PPP2R1A,PPP2R2A,PPP2R3B,PRIM1,PRIM2,PSMA3,PSMA4,PSMA5,PSMA7,PSMB1,PSMB10,PSMB2,PSMB3,PSMB6,PSMB9,PSMC1…
GTP hydrolysis and joining of the 60S ribosomal subunit	105	85	80.95	2.2372e-53	1.23046e-51	EIF1AX,EIF2S2,EIF3A,EIF3B,EIF3C,EIF3E,EIF3H,EIF3J,EIF3K,EIF4A1,EIF4E,EIF4G1,EIF4H,EIF5,EIF5B,FAU,RPL10,RPL10A,RPL11,RPL12,RPL13,RPL13A,RPL14,RPL15,RPL17,RPL18,RPL18A,RPL19,RPL22,RPL23,RPL23A,RPL24,RPL26,RPL28,RPL29,RPL3,RPL30,RPL31,RPL32,RPL35,RPL35A,RPL36,RPL36A,RPL37A,RPL38,RPL39,RPL3L,RPL4,RPL41,RPL5,RPL6,RPL7,RPL7A,RPL8,RPL9,RPLP0,RPLP1,RPLP2,RPS10,RPS11,RPS12,RPS14,RPS15,RPS15A,RPS16,RPS17,R…
Cap-dependent Translation Initiation	112	88	78.57	3.57043e-53	1.84472e-51	EIF1AX,EIF2B3,EIF2B5,EIF2S2,EIF3A,EIF3B,EIF3C,EIF3E,EIF3H,EIF3J,EIF3K,EIF4A1,EIF4E,EIF4EBP1,EIF4G1,EIF4H,EIF5,EIF5B,FAU,RPL10,RPL10A,RPL11,RPL12,RPL13,RPL13A,RPL14,RPL15,RPL17,RPL18,RPL18A,RPL19,RPL22,RPL23,RPL23A,RPL24,RPL26,RPL28,RPL29,RPL3,RPL30,RPL31,RPL32,RPL35,RPL35A,RPL36,RPL36A,RPL37A,RPL38,RPL39,RPL3L,RPL4,RPL41,RPL5,RPL6,RPL7,RPL7A,RPL8,RPL9,RPLP0,RPLP1,RPLP2,RPS10,RPS11,RPS12,RPS14,RPS…
Eukaryotic Translation Initiation	112	88	78.57	3.57043e-53	1.84472e-51	EIF1AX,EIF2B3,EIF2B5,EIF2S2,EIF3A,EIF3B,EIF3C,EIF3E,EIF3H,EIF3J,EIF3K,EIF4A1,EIF4E,EIF4EBP1,EIF4G1,EIF4H,EIF5,EIF5B,FAU,RPL10,RPL10A,RPL11,RPL12,RPL13,RPL13A,RPL14,RPL15,RPL17,RPL18,RPL18A,RPL19,RPL22,RPL23,RPL23A,RPL24,RPL26,RPL28,RPL29,RPL3,RPL30,RPL31,RPL32,RPL35,RPL35A,RPL36,RPL36A,RPL37A,RPL38,RPL39,RPL3L,RPL4,RPL41,RPL5,RPL6,RPL7,RPL7A,RPL8,RPL9,RPLP0,RPLP1,RPLP2,RPS10,RPS11,RPS12,RPS14,RPS…
RHO GTPases Activate Formins	114	88	77.19	5.27481e-52	2.64516e-50	ACTB,ACTG1,AHCTF1,APITD1,AURKB,BIRC5,BUB1,BUB1B,BUB3,CASC5,CDC20,CDC42,CDCA8,CENPA,CENPE,CENPF,CENPH,CENPI,CENPK,CENPL,CENPM,CENPN,CENPO,CENPP,CENPQ,CKAP5,CLIP1,DIAPH3,DSN1,DVL1,DVL3,ERCC6L,EVL,FMNL2,FMNL3,INCENP,ITGB1,ITGB3BP,KIF18A,KIF2C,KNTC1,MAD1L1,MAD2L1,MAPRE1,MIS12,NDC80,NDE1,NDEL1,NUDC,NUF2,NUP107,NUP133,NUP160,NUP37,NUP43,NUP85,NUP98,PAFAH1B1,PFN1,PLK1,PMF1,PPP1CC,PPP2CA,PPP2R1A,PPP2R5B,…
Innate Immune System	792	278	35.1	1.05423e-51	5.13562e-50	ABL1,ACTB,ACTG1,ACTR2,ACTR3,ADCY3,ADRBK1,AHCYL1,AKAP9,AKT1,AKT1S1,AKT2,APBB1IP,ARPC1A,ARPC2,ARRB2,B2M,BAD,BAIAP2,BCL2,BCL2L1,BIRC2,BIRC3,BRAF,BRAP,BRK1,C1R,C8G,CALM1,CAPZA1,CASP1,CASP10,CASP2,CASP4,CCL17,CCL22,CD14,CD19,CD28,CD300E,CD59,CD80,CDC42,CDKN1A,CDKN1B,CFD,CFL1,CNPY3,CRCP,CTNNB1,CTSB,CTSS,CUL1,CYFIP2,CYLD,DAK,DDX41,DDX58,DEFB108B,DEFB4A,DHX58,DHX9,DNM1,DNM2,DTX4,DUSP10,DUSP2,DUSP4,DUSP8,…
3' -UTR-mediated translational regulation	104	83	79.81	3.26832e-51	1.50608e-49	EIF1AX,EIF2S2,EIF3A,EIF3B,EIF3C,EIF3E,EIF3H,EIF3J,EIF3K,EIF4A1,EIF4E,EIF4G1,EIF4H,FAU,RPL10,RPL10A,RPL11,RPL12,RPL13,RPL13A,RPL14,RPL15,RPL17,RPL18,RPL18A,RPL19,RPL22,RPL23,RPL23A,RPL24,RPL26,RPL28,RPL29,RPL3,RPL30,RPL31,RPL32,RPL35,RPL35A,RPL36,RPL36A,RPL37A,RPL38,RPL39,RPL3L,RPL4,RPL41,RPL5,RPL6,RPL7,RPL7A,RPL8,RPL9,RPLP0,RPLP1,RPLP2,RPS10,RPS11,RPS12,RPS14,RPS15,RPS15A,RPS16,RPS17,RPS18,RPS19,…
L13a-mediated translational silencing of Ceruloplasmin expression	104	83	79.81	3.26832e-51	1.50608e-49	EIF1AX,EIF2S2,EIF3A,EIF3B,EIF3C,EIF3E,EIF3H,EIF3J,EIF3K,EIF4A1,EIF4E,EIF4G1,EIF4H,FAU,RPL10,RPL10A,RPL11,RPL12,RPL13,RPL13A,RPL14,RPL15,RPL17,RPL18,RPL18A,RPL19,RPL22,RPL23,RPL23A,RPL24,RPL26,RPL28,RPL29,RPL3,RPL30,RPL31,RPL32,RPL35,RPL35A,RPL36,RPL36A,RPL37A,RPL38,RPL39,RPL3L,RPL4,RPL41,RPL5,RPL6,RPL7,RPL7A,RPL8,RPL9,RPLP0,RPLP1,RPLP2,RPS10,RPS11,RPS12,RPS14,RPS15,RPS15A,RPS16,RPS17,RPS18,RPS19,…
Formation of a pool of free 40S subunits	94	78	82.98	1.20302e-50	5.39777e-49	EIF1AX,EIF3A,EIF3B,EIF3C,EIF3E,EIF3H,EIF3J,EIF3K,FAU,RPL10,RPL10A,RPL11,RPL12,RPL13,RPL13A,RPL14,RPL15,RPL17,RPL18,RPL18A,RPL19,RPL22,RPL23,RPL23A,RPL24,RPL26,RPL28,RPL29,RPL3,RPL30,RPL31,RPL32,RPL35,RPL35A,RPL36,RPL36A,RPL37A,RPL38,RPL39,RPL3L,RPL4,RPL41,RPL5,RPL6,RPL7,RPL7A,RPL8,RPL9,RPLP0,RPLP1,RPLP2,RPS10,RPS11,RPS12,RPS14,RPS15,RPS15A,RPS16,RPS17,RPS18,RPS19,RPS2,RPS21,RPS23,RPS26,RPS27,RPS2…
Organelle biogenesis and maintenance	322	157	48.76	2.30641e-50	1.00831e-48	AKAP9,ALAS1,ALMS1,ARL3,AURKAIP1,B9D1,BBS1,BBS4,BBS9,CARM1,CCP110,CCT2,CCT3,CCT4,CCT8,CDK1,CDK5RAP2,CENPJ,CEP135,CEP152,CEP250,CEP41,CEP57,CEP63,CEP76,CEP78,CHD9,CKAP5,CLUAP1,CNGB1,CNTRL,CYCS,CYS1,DCTN2,DCTN3,DYNC1H1,DYNLL2,DYNLRB1,ESRRA,EXOC7,GABPA,GABPB1,GADD45GIP1,GFM2,HAUS2,HCFC1,HSP90AA1,HSPB11,ICT1,IFT122,IFT20,IFT43,INPP5E,KIF24,KIF3A,KIF3B,KIFAP3,MAPK11,MAPK12,MAPK14,MAPRE1,MEF2C,MEF2D,MKK…
Nonsense Mediated Decay (NMD) enhanced by the Exon Junction Complex (EJC)	106	83	78.3	5.35778e-50	2.22805e-48	EIF4A3,EIF4G1,ETF1,FAU,PPP2CA,PPP2R1A,PPP2R2A,RBM8A,RNPS1,RPL10,RPL10A,RPL11,RPL12,RPL13,RPL13A,RPL14,RPL15,RPL17,RPL18,RPL18A,RPL19,RPL22,RPL23,RPL23A,RPL24,RPL26,RPL28,RPL29,RPL3,RPL30,RPL31,RPL32,RPL35,RPL35A,RPL36,RPL36A,RPL37A,RPL38,RPL39,RPL3L,RPL4,RPL41,RPL5,RPL6,RPL7,RPL7A,RPL8,RPL9,RPLP0,RPLP1,RPLP2,RPS10,RPS11,RPS12,RPS14,RPS15,RPS15A,RPS16,RPS17,RPS18,RPS19,RPS2,RPS21,RPS23,RPS26,RPS27…
Nonsense-Mediated Decay (NMD)	106	83	78.3	5.35778e-50	2.22805e-48	EIF4A3,EIF4G1,ETF1,FAU,PPP2CA,PPP2R1A,PPP2R2A,RBM8A,RNPS1,RPL10,RPL10A,RPL11,RPL12,RPL13,RPL13A,RPL14,RPL15,RPL17,RPL18,RPL18A,RPL19,RPL22,RPL23,RPL23A,RPL24,RPL26,RPL28,RPL29,RPL3,RPL30,RPL31,RPL32,RPL35,RPL35A,RPL36,RPL36A,RPL37A,RPL38,RPL39,RPL3L,RPL4,RPL41,RPL5,RPL6,RPL7,RPL7A,RPL8,RPL9,RPLP0,RPLP1,RPLP2,RPS10,RPS11,RPS12,RPS14,RPS15,RPS15A,RPS16,RPS17,RPS18,RPS19,RPS2,RPS21,RPS23,RPS26,RPS27…
Transcription	205	120	58.54	1.08767e-49	4.41544e-48	BRF1,CBX3,CCNH,CCNT1,CD3EAP,CDK7,CDK9,CHD3,CHD4,CLP1,CPSF1,CPSF3,CRCP,CSTF2,CSTF3,EHMT2,GATAD2A,GTF2A2,GTF2E2,GTF2H5,GTF3A,GTF3C2,GTF3C4,GTF3C5,H2AFX,H2AFZ,H3F3A,HDAC1,HDAC2,HIST1H2AB,HIST1H2AC,HIST1H2AD,HIST1H2AJ,HIST1H2BB,HIST1H2BC,HIST1H2BD,HIST1H2BH,HIST1H2BJ,HIST1H2BK,HIST1H2BL,HIST1H2BM,HIST1H2BN,HIST1H2BO,HIST1H3A,HIST1H4A,HIST2H2AC,HIST2H2BE,HIST2H3A,HIST3H2BB,KAT2A,MBD2,MBD3,MTA1,MTA2,NF…
Chromosome Maintenance	87	74	85.06	1.12884e-49	4.47596e-48	ACD,APEX1,APITD1,CASC5,CENPA,CENPH,CENPI,CENPK,CENPL,CENPM,CENPN,CENPO,CENPP,CENPQ,CENPW,DKC1,DNA2,FEN1,H2AFX,H2AFZ,HIST1H2AB,HIST1H2AC,HIST1H2AD,HIST1H2AJ,HIST1H2BB,HIST1H2BC,HIST1H2BD,HIST1H2BH,HIST1H2BJ,HIST1H2BK,HIST1H2BL,HIST1H2BM,HIST1H2BN,HIST1H2BO,HIST1H4A,HIST2H2AC,HIST2H2BE,HIST3H2BB,HIST3H3,HJURP,ITGB3BP,MIS18A,MIS18BP1,NHP2,NPM1,OIP5,PCNA,POLA1,POLA2,POLD1,POLD2,POLD3,POLD4,POLE,POLE2…
Homology Directed Repair	118	87	73.73	1.45523e-48	5.63901e-47	ABL1,ATR,ATRIP,BABAM1,BARD1,BLM,BRCA1,BRCA2,BRCC3,BRIP1,CCNA2,CDK2,CHEK1,CLSPN,DNA2,EME1,EXO1,FEN1,H2AFX,HERC2,HIST1H2BB,HIST1H2BC,HIST1H2BD,HIST1H2BH,HIST1H2BJ,HIST1H2BK,HIST1H2BL,HIST1H2BM,HIST1H2BN,HIST1H2BO,HIST1H4A,HIST2H2BE,HIST3H2BB,HIST3H3,KAT5,MDC1,NBN,PALB2,PARP1,PARP2,PCNA,POLD1,POLD2,POLD3,POLD4,POLE,POLE2,POLH,POLQ,PPP4C,PPP4R2,RAD1,RAD51,RAD51AP1,RAD51C,RAD51D,RAD9A,RBBP8,RFC1,RFC2,…
Peptide chain elongation	84	71	84.52	2.58271e-47	9.78561e-46	EEF1A1,FAU,RPL10,RPL10A,RPL11,RPL12,RPL13,RPL13A,RPL14,RPL15,RPL17,RPL18,RPL18A,RPL19,RPL22,RPL23,RPL23A,RPL24,RPL26,RPL28,RPL29,RPL3,RPL30,RPL31,RPL32,RPL35,RPL35A,RPL36,RPL36A,RPL37A,RPL38,RPL39,RPL3L,RPL4,RPL41,RPL5,RPL6,RPL7,RPL7A,RPL8,RPL9,RPLP0,RPLP1,RPLP2,RPS10,RPS11,RPS12,RPS14,RPS15,RPS15A,RPS16,RPS17,RPS18,RPS19,RPS2,RPS21,RPS23,RPS26,RPS27,RPS27A,RPS28,RPS29,RPS3,RPS3A,RPS4X,RPS5,RPS6,…
Cellular Senescence	160	102	63.75	2.67384e-47	9.91064e-46	ACD,ANAPC1,ANAPC11,ANAPC4,ANAPC5,CBX2,CBX4,CBX6,CCNA2,CCNE1,CCNE2,CDC23,CDK2,CDK4,CDKN1A,CDKN1B,CDKN2A,CDKN2C,CDKN2D,CEBPB,E2F1,E2F2,EED,EHMT1,EHMT2,EZH2,H2AFX,H2AFZ,H3F3A,HIST1H1A,HIST1H1B,HIST1H1C,HIST1H1D,HIST1H1E,HIST1H2AB,HIST1H2AC,HIST1H2AD,HIST1H2AJ,HIST1H2BB,HIST1H2BC,HIST1H2BD,HIST1H2BH,HIST1H2BJ,HIST1H2BK,HIST1H2BL,HIST1H2BM,HIST1H2BN,HIST1H2BO,HIST1H3A,HIST1H4A,HIST2H2AC,HIST2H2BE,HIST…
G1/S Transition	109	82	75.23	5.33627e-47	1.89549e-45	CCNA2,CCNB1,CCNE1,CCNE2,CCNH,CDC25A,CDC45,CDC7,CDK1,CDK2,CDK7,CDKN1A,CDKN1B,CDT1,CKS1B,CUL1,DBF4,DHFR,E2F1,FBXO5,MCM10,MCM2,MCM3,MCM4,MCM5,MCM6,MCM7,MCM8,MYC,ORC1,ORC2,ORC3,ORC4,ORC5,ORC6,PCNA,PKMYT1,POLA1,POLA2,POLE,POLE2,PPP2CA,PPP2R1A,PPP2R3B,PRIM1,PRIM2,PSMA3,PSMA4,PSMA5,PSMA7,PSMB1,PSMB10,PSMB2,PSMB3,PSMB6,PSMB9,PSMC1,PSMC2,PSMC3,PSMD11,PSMD12,PSMD13,PSMD14,PSMD2,PSMD3,PSMD4,PSMD8,PSME3,RB1,…
SRP-dependent cotranslational protein targeting to membrane	109	82	75.23	5.33627e-47	1.89549e-45	FAU,RPL10,RPL10A,RPL11,RPL12,RPL13,RPL13A,RPL14,RPL15,RPL17,RPL18,RPL18A,RPL19,RPL22,RPL23,RPL23A,RPL24,RPL26,RPL28,RPL29,RPL3,RPL30,RPL31,RPL32,RPL35,RPL35A,RPL36,RPL36A,RPL37A,RPL38,RPL39,RPL3L,RPL4,RPL41,RPL5,RPL6,RPL7,RPL7A,RPL8,RPL9,RPLP0,RPLP1,RPLP2,RPN2,RPS10,RPS11,RPS12,RPS14,RPS15,RPS15A,RPS16,RPS17,RPS18,RPS19,RPS2,RPS21,RPS23,RPS26,RPS27,RPS27A,RPS28,RPS29,RPS3,RPS3A,RPS4X,RPS5,RPS6,RP…
Eukaryotic Translation Elongation	89	73	82.02	9.02443e-47	3.14013e-45	EEF1A1,EEF1B2,EEF1G,FAU,RPL10,RPL10A,RPL11,RPL12,RPL13,RPL13A,RPL14,RPL15,RPL17,RPL18,RPL18A,RPL19,RPL22,RPL23,RPL23A,RPL24,RPL26,RPL28,RPL29,RPL3,RPL30,RPL31,RPL32,RPL35,RPL35A,RPL36,RPL36A,RPL37A,RPL38,RPL39,RPL3L,RPL4,RPL41,RPL5,RPL6,RPL7,RPL7A,RPL8,RPL9,RPLP0,RPLP1,RPLP2,RPS10,RPS11,RPS12,RPS14,RPS15,RPS15A,RPS16,RPS17,RPS18,RPS19,RPS2,RPS21,RPS23,RPS26,RPS27,RPS27A,RPS28,RPS29,RPS3,RPS3A,RPS…
Eukaryotic Translation Termination	85	71	83.53	1.35341e-46	4.61514e-45	ETF1,FAU,RPL10,RPL10A,RPL11,RPL12,RPL13,RPL13A,RPL14,RPL15,RPL17,RPL18,RPL18A,RPL19,RPL22,RPL23,RPL23A,RPL24,RPL26,RPL28,RPL29,RPL3,RPL30,RPL31,RPL32,RPL35,RPL35A,RPL36,RPL36A,RPL37A,RPL38,RPL39,RPL3L,RPL4,RPL41,RPL5,RPL6,RPL7,RPL7A,RPL8,RPL9,RPLP0,RPLP1,RPLP2,RPS10,RPS11,RPS12,RPS14,RPS15,RPS15A,RPS16,RPS17,RPS18,RPS19,RPS2,RPS21,RPS23,RPS26,RPS27,RPS27A,RPS28,RPS29,RPS3,RPS3A,RPS4X,RPS5,RPS6,RP…
mRNA Splicing	120	86	71.67	2.34335e-46	7.83413e-45	CDC5L,CLP1,CPSF1,CPSF3,CSTF2,CSTF3,CTNNBL1,DDX23,DHX9,DNAJC8,EFTUD2,FUS,HNRNPA0,HNRNPA1,HNRNPA2B1,HNRNPA3,HNRNPC,HNRNPD,HNRNPF,HNRNPH1,HNRNPK,HNRNPL,HNRNPM,HNRNPR,HNRNPU,HNRNPUL1,HSPA8,LSM2,NHP2L1,NUDT21,PABPN1,PCBP1,PCBP2,PDCD7,PHF5A,POLR2C,POLR2D,POLR2F,POLR2H,POLR2I,POLR2J,PRPF19,PRPF4,PTBP1,RBM5,RBM8A,RBMX,RNPC3,RNPS1,SF3A1,SF3A2,SF3B2,SF3B3,SF3B4,SF3B5,SMC1A,SNRNP200,SNRNP25,SNRNP35,SNRNP40,…
Mitotic Prophase	106	80	75.47	4.58989e-46	1.50495e-44	ARPP19,BANF1,CCNB1,CCNB2,CDK1,CTDNEP1,EMD,GORASP2,H2AFX,H2AFZ,H3F3A,HIST1H2AB,HIST1H2AC,HIST1H2AD,HIST1H2AJ,HIST1H2BB,HIST1H2BC,HIST1H2BD,HIST1H2BH,HIST1H2BJ,HIST1H2BK,HIST1H2BL,HIST1H2BM,HIST1H2BN,HIST1H2BO,HIST1H3A,HIST1H4A,HIST2H2AC,HIST2H2BE,HIST2H3A,HIST3H2BB,HIST3H3,LMNA,LMNB1,LPIN1,LPIN3,MAPK1,MASTL,NCAPD3,NCAPG2,NCAPH2,NEK6,NEK9,NUP107,NUP133,NUP153,NUP155,NUP160,NUP205,NUP210,NUP214,NUP3…
HDR through Homologous Recombination (HR) or Single Strand Annealing (SSA)	112	82	73.21	1.9271e-45	6.19944e-44	ABL1,ATR,ATRIP,BABAM1,BARD1,BLM,BRCA1,BRCA2,BRCC3,BRIP1,CCNA2,CDK2,CHEK1,CLSPN,DNA2,EME1,EXO1,H2AFX,HERC2,HIST1H2BB,HIST1H2BC,HIST1H2BD,HIST1H2BH,HIST1H2BJ,HIST1H2BK,HIST1H2BL,HIST1H2BM,HIST1H2BN,HIST1H2BO,HIST1H4A,HIST2H2BE,HIST3H2BB,HIST3H3,KAT5,MDC1,NBN,PALB2,PCNA,POLD1,POLD2,POLD3,POLD4,POLE,POLE2,POLH,PPP4C,PPP4R2,RAD1,RAD51,RAD51AP1,RAD51C,RAD51D,RAD9A,RBBP8,RFC1,RFC2,RFC3,RFC4,RFC5,RMI1,RM…
Nonsense Mediated Decay (NMD) independent of the Exon Junction Complex (EJC)	89	72	80.9	2.40992e-45	7.60911e-44	EIF4G1,ETF1,FAU,RPL10,RPL10A,RPL11,RPL12,RPL13,RPL13A,RPL14,RPL15,RPL17,RPL18,RPL18A,RPL19,RPL22,RPL23,RPL23A,RPL24,RPL26,RPL28,RPL29,RPL3,RPL30,RPL31,RPL32,RPL35,RPL35A,RPL36,RPL36A,RPL37A,RPL38,RPL39,RPL3L,RPL4,RPL41,RPL5,RPL6,RPL7,RPL7A,RPL8,RPL9,RPLP0,RPLP1,RPLP2,RPS10,RPS11,RPS12,RPS14,RPS15,RPS15A,RPS16,RPS17,RPS18,RPS19,RPS2,RPS21,RPS23,RPS26,RPS27,RPS27A,RPS28,RPS29,RPS3,RPS3A,RPS4X,RPS5,…
DNA Replication	106	79	74.53	8.47398e-45	2.62693e-43	APEX1,CCNA2,CDC45,CDC7,CDK2,CDKN1A,CDKN1B,CDT1,DBF4,DNA2,E2F1,E2F2,FEN1,GINS1,GINS2,GINS3,GINS4,GMNN,MCM10,MCM2,MCM3,MCM4,MCM5,MCM6,MCM7,MCM8,ORC1,ORC2,ORC3,ORC4,ORC5,ORC6,PCNA,POLA1,POLA2,POLD1,POLD2,POLD3,POLD4,POLE,POLE2,PRIM1,PRIM2,PSMA3,PSMA4,PSMA5,PSMA7,PSMB1,PSMB10,PSMB2,PSMB3,PSMB6,PSMB9,PSMC1,PSMC2,PSMC3,PSMD11,PSMD12,PSMD13,PSMD14,PSMD2,PSMD3,PSMD4,PSMD8,PSME3,PSME4,RB1,RFC1,RFC2,RFC3,R…
Chromatin modifying enzymes	226	120	53.1	1.29811e-43	3.88293e-42	ACTB,ACTL6A,AEBP2,ARID1A,ARID5B,ASH2L,BRD8,BRMS1,CARM1,CCDC101,CDK4,CHD3,CHD4,CLOCK,CSRP2BP,DMAP1,DNMT3A,DOT1L,DPY30,DR1,EED,EHMT1,EHMT2,EZH2,GATAD2A,GPS2,H2AFX,H2AFZ,HAT1,HCFC1,HDAC1,HDAC2,HIST1H2AB,HIST1H2AC,HIST1H2AD,HIST1H2AG,HIST1H2AH,HIST1H2AJ,HIST1H2BB,HIST1H2BC,HIST1H2BD,HIST1H2BH,HIST1H2BJ,HIST1H2BK,HIST1H2BL,HIST1H2BM,HIST1H2BN,HIST1H2BO,HIST1H3A,HIST1H4A,HIST2H2AB,HIST2H2AC,HIST2H2BE,H…
Chromatin organization	226	120	53.1	1.29811e-43	3.88293e-42	ACTB,ACTL6A,AEBP2,ARID1A,ARID5B,ASH2L,BRD8,BRMS1,CARM1,CCDC101,CDK4,CHD3,CHD4,CLOCK,CSRP2BP,DMAP1,DNMT3A,DOT1L,DPY30,DR1,EED,EHMT1,EHMT2,EZH2,GATAD2A,GPS2,H2AFX,H2AFZ,HAT1,HCFC1,HDAC1,HDAC2,HIST1H2AB,HIST1H2AC,HIST1H2AD,HIST1H2AG,HIST1H2AH,HIST1H2AJ,HIST1H2BB,HIST1H2BC,HIST1H2BD,HIST1H2BH,HIST1H2BJ,HIST1H2BK,HIST1H2BL,HIST1H2BM,HIST1H2BN,HIST1H2BO,HIST1H3A,HIST1H4A,HIST2H2AB,HIST2H2AC,HIST2H2BE,H…
Metabolism of lipids and lipoproteins	627	225	35.89	1.41958e-43	4.17308e-42	AACS,ABCB4,ABHD4,ACAA1,ACAD10,ACADM,ACADVL,ACAT1,ACER2,ACHE,ACOT1,ACOT11,ACOT9,ACOX1,ACSF3,ACSL3,ACSL5,AGPAT2,AGPS,AKR1B1,ALAS1,ALDH3A2,ALOX5,AMN,ARF1,ARF3,ARNTL,ARSA,ARSD,ASAH1,BDH1,CARM1,CAV1,CBR1,CDK19,CDK8,CDS2,CEL,CEPT1,CERK,CERS2,CERS3,CERS5,CERS6,CETP,CHD9,CHKA,CHPT1,CLOCK,COQ2,CPNE1,CPNE3,CPNE7,CPT2,CRAT,CRLS1,CSNK1G2,CTSA,CYP17A1,CYP1B1,CYP51A1,DEGS1,DHCR24,DHCR7,DPEP3,EBP,ECI1,ELOVL6,EP…
Interferon Signaling	196	110	56.12	3.59921e-43	1.04011e-41	ARIH1,B2M,BST2,CD44,CIITA,DDX58,EIF4A1,EIF4A3,EIF4E,EIF4E2,EIF4G1,EIF4G2,EIF4G3,GBP1,GBP2,GBP3,GBP4,GBP5,GBP6,HERC5,HLA-A,HLA-B,HLA-C,HLA-DPB1,HLA-DQA1,HLA-DQA2,HLA-DQB1,HLA-F,HLA-G,ICAM1,IFI27,IFI30,IFI35,IFI6,IFIT1,IFIT2,IFIT3,IFITM1,IFITM3,IFNAR1,IFNAR2,IP6K2,IRF1,IRF3,IRF4,IRF5,IRF7,IRF8,IRF9,ISG15,ISG20,JAK2,KPNA2,KPNA3,KPNB1,MT2A,MX1,MX2,NUP107,NUP133,NUP153,NUP155,NUP160,NUP205,NUP210,NUP2…
G2/M Checkpoints	89	70	78.65	1.39175e-42	3.95488e-41	ATR,ATRIP,BABAM1,BARD1,BRCA1,BRCC3,CCNB1,CCNB2,CDC25A,CDC25C,CDC45,CDC7,CDK1,CDK2,CHEK1,CHEK2,CLSPN,DBF4,H2AFX,HERC2,HIST1H2BB,HIST1H2BC,HIST1H2BD,HIST1H2BH,HIST1H2BJ,HIST1H2BK,HIST1H2BL,HIST1H2BM,HIST1H2BN,HIST1H2BO,HIST1H4A,HIST2H2BE,HIST3H2BB,HIST3H3,KAT5,MCM10,MCM2,MCM3,MCM4,MCM5,MCM6,MCM7,MCM8,MDC1,NBN,ORC1,ORC2,ORC3,ORC4,ORC5,ORC6,PKMYT1,RAD1,RAD9A,RFC2,RFC3,RFC4,RFC5,RPA1,RPA2,RPA3,SFN,SUM…
mRNA Splicing - Major Pathway	113	80	70.8	1.48181e-42	4.14177e-41	CDC5L,CLP1,CPSF1,CPSF3,CSTF2,CSTF3,CTNNBL1,DDX23,DHX9,DNAJC8,EFTUD2,FUS,HNRNPA0,HNRNPA1,HNRNPA2B1,HNRNPA3,HNRNPC,HNRNPD,HNRNPF,HNRNPH1,HNRNPK,HNRNPL,HNRNPM,HNRNPR,HNRNPU,HNRNPUL1,HSPA8,LSM2,NHP2L1,NUDT21,PABPN1,PCBP1,PCBP2,PHF5A,POLR2C,POLR2D,POLR2F,POLR2H,POLR2I,POLR2J,PRPF19,PRPF4,PTBP1,RBM5,RBM8A,RBMX,RNPS1,SF3A1,SF3A2,SF3B2,SF3B3,SF3B4,SF3B5,SMC1A,SNRNP200,SNRNP40,SNRNP70,SNRPA,SNRPA1,SNRPB,S…
Synthesis of DNA	98	73	74.49	1.84796e-41	5.0819e-40	APEX1,CCNA2,CDC45,CDK2,CDKN1A,CDKN1B,CDT1,DNA2,FEN1,GINS1,GINS2,GINS3,GINS4,MCM2,MCM3,MCM4,MCM5,MCM6,MCM7,MCM8,ORC1,ORC2,ORC3,ORC4,ORC5,ORC6,PCNA,POLA1,POLA2,POLD1,POLD2,POLD3,POLD4,POLE,POLE2,PRIM1,PRIM2,PSMA3,PSMA4,PSMA5,PSMA7,PSMB1,PSMB10,PSMB2,PSMB3,PSMB6,PSMB9,PSMC1,PSMC2,PSMC3,PSMD11,PSMD12,PSMD13,PSMD14,PSMD2,PSMD3,PSMD4,PSMD8,PSME3,PSME4,RB1,RFC1,RFC2,RFC3,RFC4,RFC5,RPA1,RPA2,RPA3,RPS27A,…
Viral mRNA Translation	92	70	76.09	7.29639e-41	1.97466e-39	FAU,RPL10,RPL10A,RPL11,RPL12,RPL13,RPL13A,RPL14,RPL15,RPL17,RPL18,RPL18A,RPL19,RPL22,RPL23,RPL23A,RPL24,RPL26,RPL28,RPL29,RPL3,RPL30,RPL31,RPL32,RPL35,RPL35A,RPL36,RPL36A,RPL37A,RPL38,RPL39,RPL3L,RPL4,RPL41,RPL5,RPL6,RPL7,RPL7A,RPL8,RPL9,RPLP0,RPLP1,RPLP2,RPS10,RPS11,RPS12,RPS14,RPS15,RPS15A,RPS16,RPS17,RPS18,RPS19,RPS2,RPS21,RPS23,RPS26,RPS27,RPS27A,RPS28,RPS29,RPS3,RPS3A,RPS4X,RPS5,RPS6,RPS7,RP…
Post-translational protein modification	412	168	40.78	7.55337e-41	2.01227e-39	ADAMTS13,ADAMTS7,ALG1,ALG10B,ALG12,ALG13,ALG2,ALG3,ALG5,ALG6,ALG8,ARSA,ARSD,B3GNT8,B4GALT2,BET1,BLM,BRCA1,C1GALT1C1,CANX,CBX2,CBX4,CD59,CDKN2A,CMAS,CTSA,CTSC,CTSZ,DERL2,DHPS,DOLPP1,DPAGT1,DPH3,DPM1,DPM2,DPM3,EIF5A,F8,FUCA1,GALNT1,GALNT10,GALNT11,GALNT7,GANAB,GFPT1,GLB1,GMPPA,GMPPB,GNE,GNPNAT1,HDAC7,HERC2,LMAN1,LMAN1L,MAN1B1,MAN1C1,MANEA,MDC1,MGAT1,MGAT3,MIA3,MLEC,MUC2,MUC4,MUC6,NANS,NAPB,NAPG,NEU…
Hemostasis	502	189	37.65	5.25555e-40	1.37857e-38	ABHD6,ABL1,ACTN4,AK3,AKAP1,AKT1,AKT2,ALDOA,ANXA2,APBB1IP,ARRB2,ATP1B1,ATP1B2,ATP1B3,ATP2A2,ATP2A3,BCAR1,C1QBP,CABLES1,CABLES2,CALM1,CALU,CAPZA1,CAPZB,CAV1,CBX5,CD44,CD47,CD63,CD9,CDC42,CDK2,CEACAM1,CENPE,CFD,CFL1,DGKA,DGKD,DGKQ,DGKZ,DOCK10,EHD1,F11R,F13A1,F8,FGR,FLNA,GNA13,GNAI2,GNAS,GNB1,GNB2,GNB4,GNB5,GNG10,GNG11,GNG2,GNG5,GNG7,GNG8,GP1BB,GP9,H3F3A,HBG1,HDAC1,HDAC2,HIST1H3A,HIST2H3A,HMG20B,HRAS…
HIV Infection	228	116	50.88	8.9802e-40	2.31989e-38	AP1B1,AP1G1,AP1S2,AP1S3,APOBEC3G,ARF1,B2M,BANF1,CCNH,CCNT1,CD28,CDK7,CDK9,CHMP2A,CHMP3,CHMP4B,CHMP5,ELMO1,FEN1,GTF2A2,GTF2E2,GTF2H5,HCK,HLA-A,HMGA1,KPNB1,LCK,NPM1,NUP107,NUP133,NUP153,NUP155,NUP160,NUP205,NUP210,NUP214,NUP35,NUP37,NUP43,NUP50,NUP54,NUP85,NUP88,NUP93,NUP98,NUPL1,PDCD6IP,POLR2C,POLR2D,POLR2F,POLR2H,POLR2I,POLR2J,PPIA,PSIP1,PSMA3,PSMA4,PSMA5,PSMA7,PSMB1,PSMB10,PSMB2,PSMB3,PSMB6,PSMB…
Signaling by Wnt	295	133	45.08	4.19618e-38	1.06783e-36	AES,AKT1,AKT2,ARRB2,ASH2L,CALM1,CAV1,CCDC88C,CSNK1G2,CSNK2A1,CTBP1,CTBP2,CTNNB1,CTNNBIP1,CUL1,CXXC4,DACT1,DVL1,DVL3,FZD3,FZD5,FZD6,GNB1,GNB2,GNB4,GNB5,GNG10,GNG11,GNG2,GNG5,GNG7,GNG8,GSK3B,H2AFX,H2AFZ,H3F3A,HDAC1,HIST1H2AB,HIST1H2AC,HIST1H2AD,HIST1H2AJ,HIST1H2BB,HIST1H2BC,HIST1H2BD,HIST1H2BH,HIST1H2BJ,HIST1H2BK,HIST1H2BL,HIST1H2BM,HIST1H2BN,HIST1H2BO,HIST1H3A,HIST1H4A,HIST2H2AC,HIST2H2BE,HIST2H3A…
Mitotic G2-G2/M phases	116	75	64.66	1.0149e-35	2.54471e-34	AKAP9,ALMS1,AURKA,BORA,CCNA2,CCNB1,CCNB2,CCNH,CCP110,CDC25A,CDC25B,CDC25C,CDK1,CDK2,CDK5RAP2,CDK7,CENPF,CENPJ,CEP135,CEP152,CEP250,CEP41,CEP57,CEP63,CEP76,CEP78,CKAP5,CNTRL,CUL1,DCTN2,DCTN3,DYNC1H1,E2F1,FOXM1,HAUS2,HSP90AA1,LIN54,LIN9,MAPRE1,MYBL2,NDE1,NEDD1,NEK2,ODF2,OFD1,OPTN,PAFAH1B1,PCM1,PCNT,PKMYT1,PLK1,PLK4,PPP1CB,PPP1R12A,PPP2CA,PPP2R1A,PPP2R2A,RBBP4,RPS27A,SKP1,SSNA1,TUBA1A,TUBA4A,TUBB,TU…
G2/M Transition	114	74	64.91	1.95331e-35	4.82666e-34	AKAP9,ALMS1,AURKA,BORA,CCNA2,CCNB1,CCNB2,CCNH,CCP110,CDC25A,CDC25B,CDC25C,CDK1,CDK2,CDK5RAP2,CDK7,CENPF,CENPJ,CEP135,CEP152,CEP250,CEP41,CEP57,CEP63,CEP76,CEP78,CKAP5,CNTRL,CUL1,DCTN2,DCTN3,DYNC1H1,FOXM1,HAUS2,HSP90AA1,LIN54,LIN9,MAPRE1,MYBL2,NDE1,NEDD1,NEK2,ODF2,OFD1,OPTN,PAFAH1B1,PCM1,PCNT,PKMYT1,PLK1,PLK4,PPP1CB,PPP1R12A,PPP2CA,PPP2R1A,PPP2R2A,RBBP4,RPS27A,SKP1,SSNA1,TUBA1A,TUBA4A,TUBB,TUBB4B,…
Processing of DNA double-strand break ends	81	61	75.31	2.5567e-35	6.22738e-34	ATR,ATRIP,BABAM1,BARD1,BLM,BRCA1,BRCC3,BRIP1,CCNA2,CDK2,CHEK1,CLSPN,DNA2,EXO1,H2AFX,HERC2,HIST1H2BB,HIST1H2BC,HIST1H2BD,HIST1H2BH,HIST1H2BJ,HIST1H2BK,HIST1H2BL,HIST1H2BM,HIST1H2BN,HIST1H2BO,HIST1H4A,HIST2H2BE,HIST3H2BB,HIST3H3,KAT5,MDC1,NBN,PPP4C,PPP4R2,RAD1,RAD9A,RBBP8,RFC2,RFC3,RFC4,RFC5,RMI1,RMI2,RPA1,RPA2,RPA3,RPS27A,SUMO1,SUMO2,TIMELESS,TIPIN,TOP3A,TOPBP1,UBA52,UBB,UBC,UBE2I,UBE2V2,WHSC1,WRN
RNA Polymerase I, RNA Polymerase III, and Mitochondrial Transcription	116	74	63.79	1.1272e-34	2.70686e-33	BRF1,CBX3,CCNH,CD3EAP,CDK7,CHD3,CHD4,CRCP,EHMT2,GATAD2A,GTF2H5,GTF3A,GTF3C2,GTF3C4,GTF3C5,H2AFX,H2AFZ,H3F3A,HDAC1,HDAC2,HIST1H2AB,HIST1H2AC,HIST1H2AD,HIST1H2AJ,HIST1H2BB,HIST1H2BC,HIST1H2BD,HIST1H2BH,HIST1H2BJ,HIST1H2BK,HIST1H2BL,HIST1H2BM,HIST1H2BN,HIST1H2BO,HIST1H3A,HIST1H4A,HIST2H2AC,HIST2H2BE,HIST2H3A,HIST3H2BB,KAT2A,MBD2,MBD3,MTA1,MTA2,NFIC,POLR1C,POLR1D,POLR1E,POLR2F,POLR2H,POLR3B,POLR3E,PO…
Telomere Maintenance	60	51	85	1.46366e-34	3.46602e-33	ACD,APEX1,DKC1,DNA2,FEN1,H2AFX,H2AFZ,HIST1H2AB,HIST1H2AC,HIST1H2AD,HIST1H2AJ,HIST1H2BB,HIST1H2BC,HIST1H2BD,HIST1H2BH,HIST1H2BJ,HIST1H2BK,HIST1H2BL,HIST1H2BM,HIST1H2BN,HIST1H2BO,HIST1H4A,HIST2H2AC,HIST2H2BE,HIST3H2BB,HIST3H3,NHP2,PCNA,POLA1,POLA2,POLD1,POLD2,POLD3,POLD4,POLE,POLE2,POT1,PRIM1,PRIM2,RFC1,RFC2,RFC3,RFC4,RFC5,RPA1,RPA2,RPA3,RUVBL2,TERF2,TERF2IP,WRAP53
Class I MHC mediated antigen processing & presentation	266	120	45.11	1.633e-34	3.81406e-33	ANAPC1,ANAPC11,ANAPC4,ANAPC5,ARIH2,ASB1,ASB10,ASB13,ASB2,B2M,BLMH,CANX,CBLB,CDC20,CDC23,CTSS,CUL1,CUL2,CYBA,CYBB,DTX3L,DZIP3,FBXO4,FBXO44,FBXW7,HECTD3,HERC2,HLA-A,HLA-B,HLA-C,HLA-F,HLA-G,HUWE1,KEAP1,KLHL20,KLHL9,LRR1,LTN1,MGRN1,MKRN1,MRC2,NCF1,NCF2,PDIA3,PJA1,PSMA3,PSMA4,PSMA5,PSMA7,PSMB1,PSMB10,PSMB2,PSMB3,PSMB6,PSMB9,PSMC1,PSMC2,PSMC3,PSMD11,PSMD12,PSMD13,PSMD14,PSMD2,PSMD3,PSMD4,PSMD8,PSME3,PS…
Signalling by NGF	431	162	37.59	2.76368e-34	6.36768e-33	AATF,ABR,ADCY3,ADRBK1,AHCYL1,AKAP13,AKAP9,AKT1,AKT1S1,AKT2,APBB1IP,APH1B,ARHGDIA,ARHGEF18,ARHGEF3,ARRB2,BAD,BRAF,BRAP,CALM1,CASP2,CASP3,CD19,CD28,CD80,CDKN1A,CDKN1B,CRKL,DNM1,DNM2,DUSP10,DUSP2,DUSP4,DUSP8,DUSP9,ECT2,ERBB2,FGD2,FGD3,FGFR1,GRIN2A,GSK3A,GSK3B,HDAC1,HDAC2,HRAS,IKBKB,IL2RB,IL2RG,IL3RA,ITGB3BP,ITPR1,ITPR2,ITPR3,JAK2,JAK3,KIDINS220,KRAS,LAMTOR2,LCK,MAG,MAGED1,MAP2K2,MAP3K11,MAPK1,MAPK11…
Oxidative Stress Induced Senescence	91	64	70.33	5.12503e-34	1.16509e-32	CBX2,CBX4,CBX6,CDK4,CDKN2A,CDKN2C,CDKN2D,E2F1,E2F2,EED,EZH2,H2AFX,H2AFZ,H3F3A,HIST1H2AB,HIST1H2AC,HIST1H2AD,HIST1H2AJ,HIST1H2BB,HIST1H2BC,HIST1H2BD,HIST1H2BH,HIST1H2BJ,HIST1H2BK,HIST1H2BL,HIST1H2BM,HIST1H2BN,HIST1H2BO,HIST1H3A,HIST1H4A,HIST2H2AC,HIST2H2BE,HIST2H3A,HIST3H2BB,JUN,MAP2K3,MAP2K4,MAP2K6,MAP2K7,MAP3K5,MAPK1,MAPK11,MAPK14,MAPK9,MAPKAPK3,MAPKAPK5,MDM2,PHC1,PHC2,PHC3,RBBP4,RBBP7,RPS27A,SC…
Host Interactions of HIV factors	135	78	57.78	3.6833e-32	8.26319e-31	AP1B1,AP1G1,AP1S2,AP1S3,APOBEC3G,ARF1,B2M,BANF1,CCNT1,CD28,CDK9,ELMO1,HCK,HLA-A,HMGA1,KPNB1,LCK,NPM1,NUP107,NUP133,NUP153,NUP155,NUP160,NUP205,NUP210,NUP214,NUP35,NUP37,NUP43,NUP50,NUP54,NUP85,NUP88,NUP93,NUP98,NUPL1,PPIA,PSIP1,PSMA3,PSMA4,PSMA5,PSMA7,PSMB1,PSMB10,PSMB2,PSMB3,PSMB6,PSMB9,PSMC1,PSMC2,PSMC3,PSMD11,PSMD12,PSMD13,PSMD14,PSMD2,PSMD3,PSMD4,PSMD8,PSME3,PSME4,RAC1,RAE1,RAN,RANBP1,RANGAP1…
DNA Replication Pre-Initiation	82	58	70.73	3.64211e-31	7.96127e-30	CDC45,CDC7,CDK2,CDT1,DBF4,E2F1,E2F2,GMNN,MCM10,MCM2,MCM3,MCM4,MCM5,MCM6,MCM7,MCM8,ORC1,ORC2,ORC3,ORC4,ORC5,ORC6,POLA1,POLA2,POLE,POLE2,PRIM1,PRIM2,PSMA3,PSMA4,PSMA5,PSMA7,PSMB1,PSMB10,PSMB2,PSMB3,PSMB6,PSMB9,PSMC1,PSMC2,PSMC3,PSMD11,PSMD12,PSMD13,PSMD14,PSMD2,PSMD3,PSMD4,PSMD8,PSME3,PSME4,RPA1,RPA2,RPA3,RPS27A,UBA52,UBB,UBC
M/G1 Transition	82	58	70.73	3.64211e-31	7.96127e-30	CDC45,CDC7,CDK2,CDT1,DBF4,E2F1,E2F2,GMNN,MCM10,MCM2,MCM3,MCM4,MCM5,MCM6,MCM7,MCM8,ORC1,ORC2,ORC3,ORC4,ORC5,ORC6,POLA1,POLA2,POLE,POLE2,PRIM1,PRIM2,PSMA3,PSMA4,PSMA5,PSMA7,PSMB1,PSMB10,PSMB2,PSMB3,PSMB6,PSMB9,PSMC1,PSMC2,PSMC3,PSMD11,PSMD12,PSMD13,PSMD14,PSMD2,PSMD3,PSMD4,PSMD8,PSME3,PSME4,RPA1,RPA2,RPA3,RPS27A,UBA52,UBB,UBC
Programmed Cell Death	167	87	52.1	3.98793e-31	8.60687e-30	ACIN1,AKT1,AKT2,APPL1,ARHGAP10,BAD,BAK1,BAX,BBC3,BCL2,BCL2L1,BID,BIRC2,BIRC3,BMF,CASP3,CASP6,CASP7,CD14,CFLAR,CLSPN,CTNNB1,CYCS,DAPK3,DBNL,DNM1L,DYNLL2,E2F1,FAS,GSN,HIST1H1A,HIST1H1B,HIST1H1C,HIST1H1D,HIST1H1E,HMGB1,HMGB2,KPNB1,LMNA,LMNB1,LY96,MAGED1,MLKL,PMAIP1,PPP3CC,PRKCD,PSMA3,PSMA4,PSMA5,PSMA7,PSMB1,PSMB10,PSMB2,PSMB3,PSMB6,PSMB9,PSMC1,PSMC2,PSMC3,PSMD11,PSMD12,PSMD13,PSMD14,PSMD2,PSMD3,PSMD…
HDR through Homologous Recombination (HRR)	64	50	78.12	1.62454e-30	3.4623e-29	ATR,ATRIP,BARD1,BLM,BRCA1,BRCA2,BRIP1,CHEK1,DNA2,EME1,EXO1,KAT5,NBN,PALB2,PCNA,POLD1,POLD2,POLD3,POLD4,POLE,POLE2,POLH,RAD1,RAD51,RAD51AP1,RAD51C,RAD51D,RAD9A,RBBP8,RFC1,RFC2,RFC3,RFC4,RFC5,RMI1,RMI2,RPA1,RPA2,RPA3,RPS27A,RTEL1,SLX1A,TOP3A,TOPBP1,UBA52,UBB,UBC,WRN,XRCC2,XRCC3
SUMOylation	79	56	70.89	3.24272e-30	6.82572e-29	BLM,BRCA1,CBX2,CBX4,CDKN2A,HDAC7,HERC2,MDC1,NSMCE4A,NUP107,NUP133,NUP153,NUP155,NUP160,NUP205,NUP210,NUP214,NUP35,NUP37,NUP43,NUP50,NUP54,NUP85,NUP88,NUP93,NUP98,NUPL1,PARP1,PHC1,PHC2,PHC3,PIAS1,PML,RAD21,RAE1,RPA1,SAE1,SCMH1,SEH1L,SENP1,SENP5,SMC1A,SMC3,SMC5,SMC6,SP100,STAG1,STAG2,SUMO1,SUMO2,SUMO3,TPR,UBA2,UBE2I,WRN,XPC
Apoptosis	162	84	51.85	6.62885e-30	1.37832e-28	ACIN1,AKT1,AKT2,APPL1,ARHGAP10,BAD,BAK1,BAX,BBC3,BCL2,BCL2L1,BID,BIRC2,BMF,CASP3,CASP6,CASP7,CD14,CFLAR,CLSPN,CTNNB1,CYCS,DAPK3,DBNL,DNM1L,DYNLL2,E2F1,FAS,GSN,HIST1H1A,HIST1H1B,HIST1H1C,HIST1H1D,HIST1H1E,HMGB1,HMGB2,KPNB1,LMNA,LMNB1,LY96,MAGED1,PMAIP1,PPP3CC,PRKCD,PSMA3,PSMA4,PSMA5,PSMA7,PSMB1,PSMB10,PSMB2,PSMB3,PSMB6,PSMB9,PSMC1,PSMC2,PSMC3,PSMD11,PSMD12,PSMD13,PSMD14,PSMD2,PSMD3,PSMD4,PSMD8,PSM…
Meiosis	85	58	68.24	7.90507e-30	1.62387e-28	ACD,ATR,BLM,BRCA1,BRCA2,CDK2,CDK4,H2AFX,H2AFZ,H3F3A,HIST1H2AB,HIST1H2AC,HIST1H2AD,HIST1H2AJ,HIST1H2BB,HIST1H2BC,HIST1H2BD,HIST1H2BH,HIST1H2BJ,HIST1H2BK,HIST1H2BL,HIST1H2BM,HIST1H2BN,HIST1H2BO,HIST1H3A,HIST1H4A,HIST2H2AC,HIST2H2BE,HIST2H3A,HIST3H2BB,HIST3H3,LMNA,LMNB1,MLH1,MND1,MSH5,NBN,POT1,PSMC3IP,RAD21,RAD51,RAD51C,RBBP8,REC8,RPA1,RPA2,RPA3,SMC1A,SMC3,STAG1,STAG2,SUN1,SYNE1,SYNE2,TERF2,TERF2IP,…
Membrane Trafficking	254	110	43.31	8.21517e-30	1.66748e-28	AKT1,AKT2,AP1B1,AP1G1,AP1S2,AP1S3,AP3S1,AP4B1,AP4E1,ARCN1,ARF1,ARFGAP1,ASPSCR1,BET1,BLOC1S1,CALM1,CD59,CHMP2A,CHMP3,CHMP4B,CHMP5,COPA,COPB2,COPZ1,CTSC,CTSZ,DNM1,DNM2,EXOC7,F8,FTH1,FTL,GAK,GJB4,GJC1,GNS,HGS,HIP1R,HSPA8,IGF2R,KIF3A,KIF3B,KIFAP3,LMAN1,LMAN1L,M6PR,MIA3,MYO5A,MYO6,NAPB,NAPG,NSF,PICALM,PIK3C2A,PPP6C,PREB,PRKAB1,PRKAB2,RAB10,RAB13,RAB1A,RAB1B,RAC1,RALGAPB,RHOQ,RPS27A,SCFD1,SEC13,SEC16A,…
Regulation of mRNA stability by proteins that bind AU-rich elements	86	58	67.44	2.09539e-29	4.2031e-28	AKT1,ANP32A,DCP1A,DCP2,EIF4G1,ELAVL1,EXOSC1,EXOSC2,EXOSC3,EXOSC4,EXOSC5,EXOSC7,EXOSC8,EXOSC9,HNRNPD,HSPA1A,HSPA8,HSPB1,KHSRP,MAPK11,MAPK14,NUP214,PARN,PRKCD,PSMA3,PSMA4,PSMA5,PSMA7,PSMB1,PSMB10,PSMB2,PSMB3,PSMB6,PSMB9,PSMC1,PSMC2,PSMC3,PSMD11,PSMD12,PSMD13,PSMD14,PSMD2,PSMD3,PSMD4,PSMD8,PSME3,PSME4,RPS27A,SET,TNPO1,UBA52,UBB,UBC,XPO1,XRN1,YWHAZ,ZFP36,ZFP36L1
Transcriptional regulation by small RNAs	71	52	73.24	2.74746e-29	5.44701e-28	H2AFX,H2AFZ,H3F3A,HIST1H2AB,HIST1H2AC,HIST1H2AD,HIST1H2AJ,HIST1H2BB,HIST1H2BC,HIST1H2BD,HIST1H2BH,HIST1H2BJ,HIST1H2BK,HIST1H2BL,HIST1H2BM,HIST1H2BN,HIST1H2BO,HIST1H3A,HIST1H4A,HIST2H2AC,HIST2H2BE,HIST2H3A,HIST3H2BB,NUP107,NUP133,NUP153,NUP155,NUP160,NUP205,NUP210,NUP214,NUP35,NUP37,NUP43,NUP50,NUP54,NUP85,NUP88,NUP93,NUP98,NUPL1,POLR2C,POLR2D,POLR2F,POLR2H,POLR2I,POLR2J,RAE1,RAN,SEH1L,TNRC6A,TPR
TCF dependent signaling in response to WNT	199	93	46.73	1.81986e-28	3.56652e-27	AKT1,AKT2,ASH2L,CAV1,CCDC88C,CSNK1G2,CSNK2A1,CTBP1,CTNNB1,CTNNBIP1,CXXC4,DACT1,DVL1,DVL3,FZD5,FZD6,GSK3B,H2AFX,H2AFZ,H3F3A,HDAC1,HIST1H2AB,HIST1H2AC,HIST1H2AD,HIST1H2AJ,HIST1H2BB,HIST1H2BC,HIST1H2BD,HIST1H2BH,HIST1H2BJ,HIST1H2BK,HIST1H2BL,HIST1H2BM,HIST1H2BN,HIST1H2BO,HIST1H3A,HIST1H4A,HIST2H2AC,HIST2H2BE,HIST2H3A,HIST3H2BB,HIST3H3,KAT5,KREMEN1,LEO1,LRP6,MEN1,MYC,PPP2CA,PPP2R1A,PPP2R5B,PPP2R5C,PP…
Deposition of new CENPA-containing nucleosomes at the centromere	52	43	82.69	2.49546e-28	4.78062e-27	APITD1,CASC5,CENPA,CENPH,CENPI,CENPK,CENPL,CENPM,CENPN,CENPO,CENPP,CENPQ,CENPW,H2AFX,H2AFZ,HIST1H2AB,HIST1H2AC,HIST1H2AD,HIST1H2AJ,HIST1H2BB,HIST1H2BC,HIST1H2BD,HIST1H2BH,HIST1H2BJ,HIST1H2BK,HIST1H2BL,HIST1H2BM,HIST1H2BN,HIST1H2BO,HIST1H4A,HIST2H2AC,HIST2H2BE,HIST3H2BB,HJURP,ITGB3BP,MIS18A,MIS18BP1,NPM1,OIP5,RBBP4,RBBP7,SMARCA5,STRA13
Nucleosome assembly	52	43	82.69	2.49546e-28	4.78062e-27	APITD1,CASC5,CENPA,CENPH,CENPI,CENPK,CENPL,CENPM,CENPN,CENPO,CENPP,CENPQ,CENPW,H2AFX,H2AFZ,HIST1H2AB,HIST1H2AC,HIST1H2AD,HIST1H2AJ,HIST1H2BB,HIST1H2BC,HIST1H2BD,HIST1H2BH,HIST1H2BJ,HIST1H2BK,HIST1H2BL,HIST1H2BM,HIST1H2BN,HIST1H2BO,HIST1H4A,HIST2H2AC,HIST2H2BE,HIST3H2BB,HJURP,ITGB3BP,MIS18A,MIS18BP1,NPM1,OIP5,RBBP4,RBBP7,SMARCA5,STRA13
Gene Silencing by RNA	100	62	62	3.03189e-28	5.74375e-27	DGCR8,H2AFX,H2AFZ,H3F3A,HENMT1,HIST1H2AB,HIST1H2AC,HIST1H2AD,HIST1H2AJ,HIST1H2BB,HIST1H2BC,HIST1H2BD,HIST1H2BH,HIST1H2BJ,HIST1H2BK,HIST1H2BL,HIST1H2BM,HIST1H2BN,HIST1H2BO,HIST1H3A,HIST1H4A,HIST2H2AC,HIST2H2BE,HIST2H3A,HIST3H2BB,HSP90AA1,MYBL1,NUP107,NUP133,NUP153,NUP155,NUP160,NUP205,NUP210,NUP214,NUP35,NUP37,NUP43,NUP50,NUP54,NUP85,NUP88,NUP93,NUP98,NUPL1,PLD6,POLR2C,POLR2D,POLR2F,POLR2H,POLR2I,…
Epigenetic regulation of gene expression	95	60	63.16	5.15413e-28	9.65692e-27	AEBP2,CCNH,CD3EAP,CDK7,DNMT1,DNMT3A,EED,EZH2,GTF2H5,H2AFX,H2AFZ,H3F3A,HDAC1,HDAC2,HIST1H2AB,HIST1H2AC,HIST1H2AD,HIST1H2AJ,HIST1H2BB,HIST1H2BC,HIST1H2BD,HIST1H2BH,HIST1H2BJ,HIST1H2BK,HIST1H2BL,HIST1H2BM,HIST1H2BN,HIST1H2BO,HIST1H3A,HIST1H4A,HIST2H2AC,HIST2H2BE,HIST2H3A,HIST3H2BB,MBD2,MTF2,PHF1,PHF19,POLR1C,POLR1D,POLR1E,POLR2F,POLR2H,RBBP4,RBBP7,SAP30,SAP30L,SIN3A,SIN3B,SMARCA5,SUV39H1,SUZ12,TAF1A…
SUMO E3 ligases SUMOylate target proteins	74	52	70.27	7.43484e-28	1.36305e-26	BLM,BRCA1,CBX2,CBX4,CDKN2A,HDAC7,HERC2,MDC1,NSMCE4A,NUP107,NUP133,NUP153,NUP155,NUP160,NUP205,NUP210,NUP214,NUP35,NUP37,NUP43,NUP50,NUP54,NUP85,NUP88,NUP93,NUP98,NUPL1,PARP1,PHC1,PHC2,PHC3,PIAS1,PML,RAD21,RAE1,RPA1,SCMH1,SEH1L,SMC1A,SMC3,SMC5,SMC6,SP100,STAG1,STAG2,SUMO1,SUMO2,SUMO3,TPR,UBE2I,WRN,XPC
SUMOylation of DNA damage response and repair proteins	74	52	70.27	7.43484e-28	1.36305e-26	BLM,BRCA1,CBX2,CBX4,CDKN2A,HDAC7,HERC2,MDC1,NSMCE4A,NUP107,NUP133,NUP153,NUP155,NUP160,NUP205,NUP210,NUP214,NUP35,NUP37,NUP43,NUP50,NUP54,NUP85,NUP88,NUP93,NUP98,NUPL1,PARP1,PHC1,PHC2,PHC3,PIAS1,PML,RAD21,RAE1,RPA1,SCMH1,SEH1L,SMC1A,SMC3,SMC5,SMC6,SP100,STAG1,STAG2,SUMO1,SUMO2,SUMO3,TPR,UBE2I,WRN,XPC
Signaling by VEGF	318	123	38.68	1.30194e-27	2.36149e-26	AHCYL1,AKAP9,AKT1,AKT2,APBB1IP,ARRB2,BAIAP2,BCAR1,BRAF,BRAP,BRK1,CALM1,CAV1,CDC42,CTNNB1,CTNND1,CYBA,CYBB,CYFIP2,DUSP10,DUSP2,DUSP4,DUSP8,DUSP9,ELMO1,ELMO2,ERBB2,FGFR1,GRIN2A,HRAS,HSP90AA1,HSPB1,IL2RB,IL2RG,IL3RA,ITPR1,ITPR2,ITPR3,JAK2,JAK3,KRAS,LAMTOR2,MAP2K2,MAP3K11,MAPK1,MAPK11,MAPK12,MAPK13,MAPK14,MAPKAP1,MAPKAPK3,MARK3,MLST8,NCF1,NCF2,NCK2,NF1,NOS3,NRG2,PAK1,PDGFA,PEA15,PEBP1,PGF,PHB,PIK3R1,…
VEGFA-VEGFR2 Pathway	310	121	39.03	1.32331e-27	2.375e-26	AHCYL1,AKAP9,AKT1,AKT2,APBB1IP,ARRB2,BAIAP2,BCAR1,BRAF,BRAP,BRK1,CALM1,CAV1,CDC42,CTNNB1,CTNND1,CYBA,CYBB,CYFIP2,DUSP10,DUSP2,DUSP4,DUSP8,DUSP9,ELMO1,ELMO2,ERBB2,FGFR1,GRIN2A,HRAS,HSP90AA1,HSPB1,IL2RB,IL2RG,IL3RA,ITPR1,ITPR2,ITPR3,JAK2,JAK3,KRAS,LAMTOR2,MAP2K2,MAP3K11,MAPK1,MAPK11,MAPK12,MAPK13,MAPK14,MAPKAP1,MAPKAPK3,MARK3,MLST8,NCF1,NCF2,NCK2,NF1,NOS3,NRG2,PAK1,PDGFA,PEA15,PEBP1,PHB,PIK3R1,PPP2…
Antigen processing: Ubiquitination & Proteasome degradation	222	98	44.14	1.72575e-27	3.06501e-26	ANAPC1,ANAPC11,ANAPC4,ANAPC5,ARIH2,ASB1,ASB10,ASB13,ASB2,BLMH,CBLB,CDC20,CDC23,CUL1,CUL2,DTX3L,DZIP3,FBXO4,FBXO44,FBXW7,HECTD3,HERC2,HUWE1,KEAP1,KLHL20,KLHL9,LRR1,LTN1,MGRN1,MKRN1,PJA1,PSMA3,PSMA4,PSMA5,PSMA7,PSMB1,PSMB10,PSMB2,PSMB3,PSMB6,PSMB9,PSMC1,PSMC2,PSMC3,PSMD11,PSMD12,PSMD13,PSMD14,PSMD2,PSMD3,PSMD4,PSMD8,PSME3,PSME4,RBCK1,RNF111,RNF138,RNF19B,RNF220,RPS27A,SKP1,SKP2,SOCS1,SPSB2,STUB1,TR…
Metabolism of carbohydrates	270	110	40.74	4.67874e-27	8.22398e-26	ABCC5,ADPGK,AGL,AGRN,AKR1B1,ALDOA,ALDOC,B3GALT6,B3GAT3,B4GALT2,CALM1,CD44,CHPF,CHST12,CHST13,CHST2,CHST6,CHST7,CRYL1,CSGALNACT2,CSPG4,DAK,DCXR,DSE,ENO1,ENO2,EXT2,GAA,GALK1,GAPDH,GBE1,GLB1,GNS,GOT2,GPC3,GPI,GUSB,HEXA,HK2,HMMR,HS2ST1,HS3ST1,HS6ST1,HSPG2,IDS,MDH2,NAGLU,NDST1,NUP107,NUP133,NUP153,NUP155,NUP160,NUP205,NUP210,NUP214,NUP35,NUP37,NUP43,NUP50,NUP54,NUP85,NUP88,NUP93,NUP98,NUPL1,PAPSS1,PCK…
Senescence-Associated Secretory Phenotype (SASP)	76	52	68.42	5.71867e-27	9.94933e-26	ANAPC1,ANAPC11,ANAPC4,ANAPC5,CCNA2,CDC23,CDK2,CDK4,CDKN1A,CDKN1B,CDKN2A,CDKN2C,CDKN2D,CEBPB,EHMT1,EHMT2,H2AFX,H2AFZ,H3F3A,HIST1H2AB,HIST1H2AC,HIST1H2AD,HIST1H2AJ,HIST1H2BB,HIST1H2BC,HIST1H2BD,HIST1H2BH,HIST1H2BJ,HIST1H2BK,HIST1H2BL,HIST1H2BM,HIST1H2BN,HIST1H2BO,HIST1H3A,HIST1H4A,HIST2H2AC,HIST2H2BE,HIST2H3A,HIST3H2BB,IL1A,JUN,MAPK1,MAPK7,NFKB1,RPS27A,RPS6KA1,RPS6KA3,UBA52,UBB,UBC,UBE2C,UBE2E1
Developmental Biology	717	210	29.29	1.38166e-26	2.37953e-25	ABL1,ABLIM1,ACTB,ACTG1,ACTR2,ACTR3,ACVR2B,AGRN,AKAP9,AKT1,AKT2,ALCAM,ANK1,APBB1IP,APH1B,ARPC1A,ARPC2,ARRB2,BRAF,BRAP,CACNA1C,CALM1,CARM1,CDC42,CDK19,CDK4,CDK8,CEBPB,CEBPD,CFL1,CHD9,CNTNAP1,COL4A4,COL9A2,CSNK2A1,CTNNB1,DLG3,DNM1,DNM2,DPYSL2,DPYSL4,DUSP10,DUSP2,DUSP4,DUSP8,DUSP9,EBF1,EFNB1,EGR2,ERBB2,EVL,FGFR1,FOXH1,GRIN2A,GSK3B,HRAS,HSP90AA1,HSP90AB1,HSPA8,IAPP,IL2RB,IL2RG,IL3RA,ITGA5,ITGA9,ITGB1,…
DNA strand elongation	33	32	96.97	1.76018e-26	3.00111e-25	APEX1,CDC45,DNA2,FEN1,GINS1,GINS2,GINS3,GINS4,MCM2,MCM3,MCM4,MCM5,MCM6,MCM7,MCM8,PCNA,POLA1,POLA2,POLD1,POLD2,POLD3,POLD4,PRIM1,PRIM2,RFC1,RFC2,RFC3,RFC4,RFC5,RPA1,RPA2,RPA3
RNA Polymerase I Transcription	80	53	66.25	2.0938e-26	3.49994e-25	CBX3,CCNH,CD3EAP,CDK7,CHD3,CHD4,EHMT2,GATAD2A,GTF2H5,H2AFX,H2AFZ,H3F3A,HDAC1,HDAC2,HIST1H2AB,HIST1H2AC,HIST1H2AD,HIST1H2AJ,HIST1H2BB,HIST1H2BC,HIST1H2BD,HIST1H2BH,HIST1H2BJ,HIST1H2BK,HIST1H2BL,HIST1H2BM,HIST1H2BN,HIST1H2BO,HIST1H3A,HIST1H4A,HIST2H2AC,HIST2H2BE,HIST2H3A,HIST3H2BB,KAT2A,MBD2,MBD3,MTA1,MTA2,POLR1C,POLR1D,POLR1E,POLR2F,POLR2H,PTRF,RBBP4,RBBP7,TAF1A,TAF1B,TBP,TTF1,TWISTNB,UBTF
Regulation of PLK1 Activity at G2/M Transition	80	53	66.25	2.0938e-26	3.49994e-25	AKAP9,ALMS1,AURKA,BORA,CCNB1,CCNB2,CCP110,CDK1,CDK5RAP2,CENPJ,CEP135,CEP152,CEP250,CEP41,CEP57,CEP63,CEP76,CEP78,CKAP5,CNTRL,CUL1,DCTN2,DCTN3,DYNC1H1,HAUS2,HSP90AA1,MAPRE1,NDE1,NEDD1,NEK2,ODF2,OFD1,OPTN,PAFAH1B1,PCM1,PCNT,PLK1,PLK4,PPP1CB,PPP1R12A,PPP2R1A,RPS27A,SKP1,SSNA1,TUBA1A,TUBA4A,TUBB,TUBB4B,TUBG1,UBA52,UBB,UBC,YWHAE
Antiviral mechanism by IFN-stimulated genes	73	50	68.49	5.12915e-26	8.40885e-25	ARIH1,DDX58,EIF4A1,EIF4A3,EIF4E,EIF4E2,EIF4G1,EIF4G2,EIF4G3,HERC5,IFIT1,IRF3,ISG15,KPNA2,KPNA3,KPNB1,MX1,MX2,NUP107,NUP133,NUP153,NUP155,NUP160,NUP205,NUP210,NUP214,NUP35,NUP37,NUP43,NUP50,NUP54,NUP85,NUP88,NUP93,NUP98,NUPL1,PIN1,PPM1B,RAE1,RPS27A,SEH1L,STAT1,TPR,UBA52,UBA7,UBB,UBC,UBE2E1,UBE2L6,USP18
ISG15 antiviral mechanism	73	50	68.49	5.12915e-26	8.40885e-25	ARIH1,DDX58,EIF4A1,EIF4A3,EIF4E,EIF4E2,EIF4G1,EIF4G2,EIF4G3,HERC5,IFIT1,IRF3,ISG15,KPNA2,KPNA3,KPNB1,MX1,MX2,NUP107,NUP133,NUP153,NUP155,NUP160,NUP205,NUP210,NUP214,NUP35,NUP37,NUP43,NUP50,NUP54,NUP85,NUP88,NUP93,NUP98,NUPL1,PIN1,PPM1B,RAE1,RPS27A,SEH1L,STAT1,TPR,UBA52,UBA7,UBB,UBC,UBE2E1,UBE2L6,USP18
Condensation of Prophase Chromosomes	41	36	87.8	8.63171e-26	1.40163e-24	CCNB1,CDK1,H2AFX,H2AFZ,H3F3A,HIST1H2AB,HIST1H2AC,HIST1H2AD,HIST1H2AJ,HIST1H2BB,HIST1H2BC,HIST1H2BD,HIST1H2BH,HIST1H2BJ,HIST1H2BK,HIST1H2BL,HIST1H2BM,HIST1H2BN,HIST1H2BO,HIST1H3A,HIST1H4A,HIST2H2AC,HIST2H2BE,HIST2H3A,HIST3H2BB,HIST3H3,NCAPD3,NCAPG2,NCAPH2,PHF8,PLK1,RB1,SET,SETD8,SMC2,SMC4
HIV Life Cycle	147	74	50.34	1.87622e-25	2.99534e-24	BANF1,CCNH,CCNT1,CDK7,CDK9,CHMP2A,CHMP3,CHMP4B,CHMP5,FEN1,GTF2A2,GTF2E2,GTF2H5,HMGA1,NUP107,NUP133,NUP153,NUP155,NUP160,NUP205,NUP210,NUP214,NUP35,NUP37,NUP43,NUP50,NUP54,NUP85,NUP88,NUP93,NUP98,NUPL1,PDCD6IP,POLR2C,POLR2D,POLR2F,POLR2H,POLR2I,POLR2J,PPIA,PSIP1,RAE1,RAN,RANBP1,RANGAP1,RCC1,RPS27A,SEH1L,SSRP1,SUPT4H1,TAF10,TAF12,TAF13,TAF2,TAF3,TAF5,TAF9,TAF9B,TBP,TCEA1,TCEB3,TPR,TSG101,UBA52,UBB,…
RNA Polymerase I Promoter Clearance	77	51	66.23	1.87978e-25	2.99534e-24	CCNH,CD3EAP,CDK7,CHD3,CHD4,EHMT2,GATAD2A,GTF2H5,H2AFX,H2AFZ,H3F3A,HDAC1,HDAC2,HIST1H2AB,HIST1H2AC,HIST1H2AD,HIST1H2AJ,HIST1H2BB,HIST1H2BC,HIST1H2BD,HIST1H2BH,HIST1H2BJ,HIST1H2BK,HIST1H2BL,HIST1H2BM,HIST1H2BN,HIST1H2BO,HIST1H3A,HIST1H4A,HIST2H2AC,HIST2H2BE,HIST2H3A,HIST3H2BB,KAT2A,MBD2,MBD3,MTA1,MTA2,POLR1C,POLR1D,POLR1E,POLR2F,POLR2H,RBBP4,RBBP7,TAF1A,TAF1B,TBP,TTF1,TWISTNB,UBTF
NGF signalling via TRKA from the plasma membrane	355	128	36.06	2.42141e-25	3.82269e-24	ADCY3,ADRBK1,AHCYL1,AKAP9,AKT1,AKT1S1,AKT2,APBB1IP,ARRB2,BAD,BRAF,BRAP,CALM1,CD19,CD28,CD80,CDKN1A,CDKN1B,CRKL,DNM1,DNM2,DUSP10,DUSP2,DUSP4,DUSP8,DUSP9,ERBB2,FGFR1,GRIN2A,GSK3A,GSK3B,HRAS,IL2RB,IL2RG,IL3RA,ITPR1,ITPR2,ITPR3,JAK2,JAK3,KIDINS220,KRAS,LAMTOR2,LCK,MAP2K2,MAP3K11,MAPK1,MAPK11,MAPK12,MAPK13,MAPK14,MAPK7,MAPKAP1,MAPKAPK3,MARK3,MDM2,MEF2A,MEF2C,MLST8,NF1,NRG2,NTRK2,PDGFA,PEA15,PEBP1,PHB,…
Regulation of DNA replication	75	50	66.67	3.53439e-25	5.52856e-24	CCNA2,CDK2,CDKN1A,CDKN1B,CDT1,E2F1,E2F2,GMNN,MCM10,MCM2,MCM3,MCM4,MCM5,MCM6,MCM7,MCM8,ORC1,ORC2,ORC3,ORC4,ORC5,ORC6,PSMA3,PSMA4,PSMA5,PSMA7,PSMB1,PSMB10,PSMB2,PSMB3,PSMB6,PSMB9,PSMC1,PSMC2,PSMC3,PSMD11,PSMD12,PSMD13,PSMD14,PSMD2,PSMD3,PSMD4,PSMD8,PSME3,PSME4,RB1,RPS27A,UBA52,UBB,UBC
HDACs deacetylate histones	60	44	73.33	5.07183e-25	7.86133e-24	BRMS1,CHD3,CHD4,GATAD2A,GPS2,HDAC1,HDAC2,HIST1H2AB,HIST1H2AC,HIST1H2AD,HIST1H2AG,HIST1H2AH,HIST1H2AJ,HIST1H2BB,HIST1H2BC,HIST1H2BD,HIST1H2BH,HIST1H2BJ,HIST1H2BK,HIST1H2BL,HIST1H2BM,HIST1H2BN,HIST1H2BO,HIST1H3A,HIST1H4A,HIST2H2AB,HIST2H2AC,HIST2H2BE,HIST2H2BF,HIST2H3A,HIST3H2BB,HMG20B,KDM1A,MBD3,MTA1,MTA2,NCOR1,NCOR2,RBBP4,RBBP7,REST,SAP30,SAP30L,TBL1X
Asparagine N-linked glycosylation	181	83	45.86	7.51492e-25	1.15432e-23	ALG1,ALG10B,ALG12,ALG13,ALG2,ALG3,ALG5,ALG6,ALG8,B4GALT2,BET1,CANX,CD59,CMAS,CTSA,CTSC,CTSZ,DERL2,DOLPP1,DPAGT1,DPM1,DPM2,DPM3,F8,FUCA1,GANAB,GFPT1,GLB1,GMPPA,GMPPB,GNE,GNPNAT1,LMAN1,LMAN1L,MAN1B1,MAN1C1,MANEA,MGAT1,MGAT3,MIA3,MLEC,NANS,NAPB,NAPG,NEU1,NSF,OS9,PDIA3,PMM2,PPP6C,PREB,PRKCSH,RAB1A,RAB1B,RFT1,RPN2,SCFD1,SEC13,SEC16A,SEC22B,SEC22C,SEC24A,SEC24D,SEC31A,SEL1L,SERPINA1,SLC17A5,ST3GAL1,ST3…
Nucleotide Excision Repair	108	61	56.48	1.02907e-24	1.55271e-23	ACTB,ACTL6A,AQR,CCNH,CDK7,CHD1L,COPS3,COPS4,COPS6,COPS7B,CUL4A,CUL4B,DDB2,GTF2H5,HMGN1,INO80E,MCRS1,PARP1,PARP2,PCNA,PIAS1,PIAS3,POLD1,POLD2,POLD3,POLD4,POLE,POLE2,POLR2C,POLR2D,POLR2F,POLR2H,POLR2I,POLR2J,PPIE,PRPF19,RAD23A,RAD23B,RFC1,RFC2,RFC3,RFC4,RFC5,RNF111,RPA1,RPA2,RPA3,RPS27A,SUMO1,SUMO2,SUMO3,TCEA1,TFPT,UBA52,UBB,UBC,UBE2I,UBE2V2,XPC,XRCC1,YY1
The citric acid (TCA) cycle and respiratory electron transport	157	76	48.41	1.02214e-24	1.55271e-23	ACO2,ATP5A1,ATP5C1,ATP5D,ATP5F1,ATP5G1,ATP5G2,ATP5G3,ATP5J,ATP5J2,ATP5S,COX11,COX5A,COX6A1,COX6B1,COX7A2L,COX8A,CS,CYC1,CYCS,D2HGDH,DLAT,DLST,ETFB,ETFDH,FH,GLO1,HAGH,IDH3A,L2HGDH,LDHA,LDHB,LRPPRC,MDH2,NDUFA10,NDUFA11,NDUFA12,NDUFA13,NDUFA6,NDUFAB1,NDUFAF2,NDUFAF3,NDUFB1,NDUFB10,NDUFB11,NDUFB3,NDUFB4,NDUFB5,NDUFB6,NDUFB7,NDUFB9,NDUFC2,NDUFS1,NDUFS6,NDUFS7,NDUFS8,NDUFV1,NDUFV2,NDUFV3,PDK1,PDK2,PDK3…
Meiotic recombination	54	41	75.93	2.13044e-24	3.18632e-23	BLM,BRCA1,BRCA2,CDK2,CDK4,H2AFX,H2AFZ,H3F3A,HIST1H2AB,HIST1H2AC,HIST1H2AD,HIST1H2AJ,HIST1H2BB,HIST1H2BC,HIST1H2BD,HIST1H2BH,HIST1H2BJ,HIST1H2BK,HIST1H2BL,HIST1H2BM,HIST1H2BN,HIST1H2BO,HIST1H3A,HIST1H4A,HIST2H2AC,HIST2H2BE,HIST2H3A,HIST3H2BB,HIST3H3,MLH1,MND1,MSH5,NBN,PSMC3IP,RAD51,RAD51C,RBBP8,RPA1,RPA2,RPA3,TOP3A
DNA Damage/Telomere Stress Induced Senescence	59	43	72.88	2.65852e-24	3.94154e-23	ACD,CCNA2,CCNE1,CCNE2,CDK2,CDKN1A,CDKN1B,H2AFX,H2AFZ,HIST1H1A,HIST1H1B,HIST1H1C,HIST1H1D,HIST1H1E,HIST1H2AB,HIST1H2AC,HIST1H2AD,HIST1H2AJ,HIST1H2BB,HIST1H2BC,HIST1H2BD,HIST1H2BH,HIST1H2BJ,HIST1H2BK,HIST1H2BL,HIST1H2BM,HIST1H2BN,HIST1H2BO,HIST1H4A,HIST2H2AC,HIST2H2BE,HIST3H2BB,HIST3H3,HMGA1,HMGA2,KAT5,LMNB1,NBN,POT1,RB1,TERF2,TERF2IP,TP53
Activation of ATR in response to replication stress	37	33	89.19	3.18811e-24	4.64592e-23	ATR,ATRIP,CDC25A,CDC25C,CDC45,CDC7,CDK2,CHEK1,CLSPN,DBF4,MCM10,MCM2,MCM3,MCM4,MCM5,MCM6,MCM7,MCM8,ORC1,ORC2,ORC3,ORC4,ORC5,ORC6,RAD1,RAD9A,RFC2,RFC3,RFC4,RFC5,RPA1,RPA2,RPA3
Removal of licensing factors from origins	72	48	66.67	3.17292e-24	4.64592e-23	CCNA2,CDK2,CDKN1A,CDKN1B,CDT1,GMNN,MCM10,MCM2,MCM3,MCM4,MCM5,MCM6,MCM7,MCM8,ORC1,ORC2,ORC3,ORC4,ORC5,ORC6,PSMA3,PSMA4,PSMA5,PSMA7,PSMB1,PSMB10,PSMB2,PSMB3,PSMB6,PSMB9,PSMC1,PSMC2,PSMC3,PSMD11,PSMD12,PSMD13,PSMD14,PSMD2,PSMD3,PSMD4,PSMD8,PSME3,PSME4,RB1,RPS27A,UBA52,UBB,UBC
tRNA processing	95	56	58.95	4.49482e-24	6.49464e-23	ADAT2,ALKBH8,CLP1,CPSF1,CPSF4,CSTF2,CTU1,CTU2,DDX1,EPRS,LCMT2,METTL1,NSUN2,NUP107,NUP133,NUP153,NUP155,NUP160,NUP205,NUP210,NUP214,NUP35,NUP37,NUP43,NUP50,NUP54,NUP85,NUP88,NUP93,NUP98,NUPL1,POP4,POP7,PUS1,PUS7,QTRTD1,RAE1,RAN,RPP25,RPP40,SEH1L,THG1L,TPR,TPRKB,TRIT1,TRMT1,TRMT112,TRMT5,TRMT6,TRMT61A,TRNT1,TSEN15,TSEN2,TSEN54,TYW3,XPOT
Signaling by Insulin receptor	302	113	37.42	4.76235e-24	6.82337e-23	AKAP9,AKT1,AKT1S1,AKT2,APBB1IP,ARRB2,ATP6AP1,ATP6V0A1,ATP6V0B,ATP6V0C,ATP6V0D1,ATP6V0E1,ATP6V1A,ATP6V1D,ATP6V1E2,ATP6V1F,ATP6V1G1,BRAF,BRAP,CAB39,CALM1,DUSP10,DUSP2,DUSP4,DUSP8,DUSP9,EIF4E,EIF4EBP1,EIF4G1,ERBB2,FGFR1,GRIN2A,HRAS,IL2RB,IL2RG,IL3RA,JAK2,JAK3,KRAS,LAMTOR2,MAP2K2,MAP3K11,MAPK1,MARK3,MLST8,NF1,NRG2,PDGFA,PEA15,PEBP1,PHB,PIK3C3,PIK3R1,PPM1A,PPP2CA,PPP2R1A,PPP2R5B,PPP2R5C,PPP2R5D,PPP5C,…
Ribosomal scanning and start codon recognition	55	41	74.55	7.22583e-24	1.02667e-22	EIF1AX,EIF2S2,EIF3A,EIF3B,EIF3C,EIF3E,EIF3H,EIF3J,EIF3K,EIF4A1,EIF4E,EIF4G1,EIF4H,EIF5,FAU,RPS10,RPS11,RPS12,RPS14,RPS15,RPS15A,RPS16,RPS17,RPS18,RPS19,RPS2,RPS21,RPS23,RPS26,RPS27,RPS27A,RPS28,RPS29,RPS3,RPS3A,RPS4X,RPS5,RPS6,RPS7,RPS8,RPSA
Diseases of signal transduction	267	104	38.95	8.1341e-24	1.13677e-22	AKT1,AKT1S1,AKT2,APH1B,BAD,CD19,CD28,CD80,CDK8,CDKN1A,CDKN1B,CNTRL,CPSF6,CTBP1,CTBP2,CTNNB1,CUL1,DERL2,ERBB2,ERLEC1,FBXW7,FGFR1,FKBP1A,FZD5,FZD6,GSK3A,GSK3B,HDAC1,HDAC2,HDAC5,HDAC7,HEY1,HRAS,HSP90AA1,KAT2A,KRAS,KREMEN1,LCK,LRP6,LRRFIP1,MAPKAP1,MDM2,MIB2,MLST8,MYC,MYO18A,NCOR1,NCOR2,NCSTN,NOTCH1,NRG2,OS9,PDGFA,PIK3R1,PIK3R3,PORCN,PPP2CA,PPP2R1A,PPP2R5B,PPP2R5C,PPP2R5D,PSEN2,PSMA3,PSMA4,PSMA5,PSMA7…
HATs acetylate histones	108	60	55.56	8.10423e-24	1.13677e-22	ACTB,ACTL6A,BRD8,CCDC101,CLOCK,CSRP2BP,DMAP1,DR1,HAT1,HCFC1,HIST1H2AB,HIST1H2AC,HIST1H2AD,HIST1H2AG,HIST1H2AH,HIST1H2AJ,HIST1H2BB,HIST1H2BC,HIST1H2BD,HIST1H2BH,HIST1H2BJ,HIST1H2BK,HIST1H2BL,HIST1H2BM,HIST1H2BN,HIST1H2BO,HIST1H3A,HIST1H4A,HIST2H2AB,HIST2H2AC,HIST2H2BE,HIST2H2BF,HIST2H3A,HIST3H2BB,ING3,ING5,KANSL2,KAT2A,KAT5,KAT8,MBIP,MCRS1,MEAF6,MORF4L1,MORF4L2,RBBP7,RUVBL2,SUPT7L,TADA2A,TAF10,TAF…
Late Phase of HIV Life Cycle	134	68	50.75	9.24714e-24	1.28182e-22	CCNH,CCNT1,CDK7,CDK9,CHMP2A,CHMP3,CHMP4B,CHMP5,GTF2A2,GTF2E2,GTF2H5,NUP107,NUP133,NUP153,NUP155,NUP160,NUP205,NUP210,NUP214,NUP35,NUP37,NUP43,NUP50,NUP54,NUP85,NUP88,NUP93,NUP98,NUPL1,PDCD6IP,POLR2C,POLR2D,POLR2F,POLR2H,POLR2I,POLR2J,PPIA,RAE1,RAN,RANBP1,RANGAP1,RCC1,RPS27A,SEH1L,SSRP1,SUPT4H1,TAF10,TAF12,TAF13,TAF2,TAF3,TAF5,TAF9,TAF9B,TBP,TCEA1,TCEB3,TPR,TSG101,UBA52,UBB,UBC,VPS28,VPS37B,VPS37C…
PRC2 methylates histones and DNA	40	34	85	1.94004e-23	2.66756e-22	AEBP2,DNMT1,DNMT3A,EED,EZH2,H2AFX,H2AFZ,H3F3A,HIST1H2AB,HIST1H2AC,HIST1H2AD,HIST1H2AJ,HIST1H2BB,HIST1H2BC,HIST1H2BD,HIST1H2BH,HIST1H2BJ,HIST1H2BK,HIST1H2BL,HIST1H2BM,HIST1H2BN,HIST1H2BO,HIST1H3A,HIST1H4A,HIST2H2AC,HIST2H2BE,HIST2H3A,HIST3H2BB,MTF2,PHF1,PHF19,RBBP4,RBBP7,SUZ12
Activation of the mRNA upon binding of the cap-binding complex and eIFs, and subsequent binding to 43S	56	41	73.21	2.32901e-23	3.17677e-22	EIF1AX,EIF2S2,EIF3A,EIF3B,EIF3C,EIF3E,EIF3H,EIF3J,EIF3K,EIF4A1,EIF4E,EIF4EBP1,EIF4G1,EIF4H,FAU,RPS10,RPS11,RPS12,RPS14,RPS15,RPS15A,RPS16,RPS17,RPS18,RPS19,RPS2,RPS21,RPS23,RPS26,RPS27,RPS27A,RPS28,RPS29,RPS3,RPS3A,RPS4X,RPS5,RPS6,RPS7,RPS8,RPSA
Metabolism of non-coding RNA	49	38	77.55	2.73439e-23	3.67097e-22	CLNS1A,DDX20,GEMIN4,GEMIN5,GEMIN7,NUP107,NUP133,NUP153,NUP155,NUP160,NUP205,NUP210,NUP214,NUP35,NUP37,NUP43,NUP50,NUP54,NUP85,NUP88,NUP93,NUP98,NUPL1,PHAX,PRMT5,RAE1,SEH1L,SMN1,SNRPB,SNRPD1,SNRPD2,SNRPD3,SNRPE,SNRPF,SNRPG,SNUPN,TGS1,TPR
snRNP Assembly	49	38	77.55	2.73439e-23	3.67097e-22	CLNS1A,DDX20,GEMIN4,GEMIN5,GEMIN7,NUP107,NUP133,NUP153,NUP155,NUP160,NUP205,NUP210,NUP214,NUP35,NUP37,NUP43,NUP50,NUP54,NUP85,NUP88,NUP93,NUP98,NUPL1,PHAX,PRMT5,RAE1,SEH1L,SMN1,SNRPB,SNRPD1,SNRPD2,SNRPD3,SNRPE,SNRPF,SNRPG,SNUPN,TGS1,TPR
APC/C-mediated degradation of cell cycle proteins	83	51	61.45	3.23672e-23	4.27799e-22	ANAPC1,ANAPC11,ANAPC4,ANAPC5,AURKA,AURKB,BUB1B,BUB3,CCNA2,CCNB1,CDC20,CDC23,CDK1,CDK2,CUL1,FBXO5,MAD2L1,NEK2,PLK1,PSMA3,PSMA4,PSMA5,PSMA7,PSMB1,PSMB10,PSMB2,PSMB3,PSMB6,PSMB9,PSMC1,PSMC2,PSMC3,PSMD11,PSMD12,PSMD13,PSMD14,PSMD2,PSMD3,PSMD4,PSMD8,PSME3,PSME4,PTTG1,RPS27A,SKP1,SKP2,UBA52,UBB,UBC,UBE2C,UBE2E1
Regulation of mitotic cell cycle	83	51	61.45	3.23672e-23	4.27799e-22	ANAPC1,ANAPC11,ANAPC4,ANAPC5,AURKA,AURKB,BUB1B,BUB3,CCNA2,CCNB1,CDC20,CDC23,CDK1,CDK2,CUL1,FBXO5,MAD2L1,NEK2,PLK1,PSMA3,PSMA4,PSMA5,PSMA7,PSMB1,PSMB10,PSMB2,PSMB3,PSMB6,PSMB9,PSMC1,PSMC2,PSMC3,PSMD11,PSMD12,PSMD13,PSMD14,PSMD2,PSMD3,PSMD4,PSMD8,PSME3,PSME4,PTTG1,RPS27A,SKP1,SKP2,UBA52,UBB,UBC,UBE2C,UBE2E1
Orc1 removal from chromatin	70	46	65.71	7.17014e-23	9.33212e-22	CCNA2,CDK2,CDKN1A,CDKN1B,CDT1,MCM2,MCM3,MCM4,MCM5,MCM6,MCM7,MCM8,ORC1,ORC2,ORC3,ORC4,ORC5,ORC6,PSMA3,PSMA4,PSMA5,PSMA7,PSMB1,PSMB10,PSMB2,PSMB3,PSMB6,PSMB9,PSMC1,PSMC2,PSMC3,PSMD11,PSMD12,PSMD13,PSMD14,PSMD2,PSMD3,PSMD4,PSMD8,PSME3,PSME4,RB1,RPS27A,UBA52,UBB,UBC
Switching of origins to a post-replicative state	70	46	65.71	7.17014e-23	9.33212e-22	CCNA2,CDK2,CDKN1A,CDKN1B,CDT1,MCM2,MCM3,MCM4,MCM5,MCM6,MCM7,MCM8,ORC1,ORC2,ORC3,ORC4,ORC5,ORC6,PSMA3,PSMA4,PSMA5,PSMA7,PSMB1,PSMB10,PSMB2,PSMB3,PSMB6,PSMB9,PSMC1,PSMC2,PSMC3,PSMD11,PSMD12,PSMD13,PSMD14,PSMD2,PSMD3,PSMD4,PSMD8,PSME3,PSME4,RB1,RPS27A,UBA52,UBB,UBC
RHO GTPases activate PKNs	60	42	70	1.19386e-22	1.54207e-21	CDC25C,H2AFX,H2AFZ,H3F3A,HIST1H2AB,HIST1H2AC,HIST1H2AD,HIST1H2AJ,HIST1H2BB,HIST1H2BC,HIST1H2BD,HIST1H2BH,HIST1H2BJ,HIST1H2BK,HIST1H2BL,HIST1H2BM,HIST1H2BN,HIST1H2BO,HIST1H3A,HIST1H4A,HIST2H2AC,HIST2H2BE,HIST2H3A,HIST3H2BB,KDM1A,MYH10,MYH14,MYL12B,MYL6,PKN1,PKN3,PPP1CB,PPP1R12A,RAC1,RHOA,RHOB,RHOC,SFN,YWHAE,YWHAH,YWHAQ,YWHAZ
Translation initiation complex formation	55	40	72.73	1.2179e-22	1.5613e-21	EIF1AX,EIF2S2,EIF3A,EIF3B,EIF3C,EIF3E,EIF3H,EIF3J,EIF3K,EIF4A1,EIF4E,EIF4G1,EIF4H,FAU,RPS10,RPS11,RPS12,RPS14,RPS15,RPS15A,RPS16,RPS17,RPS18,RPS19,RPS2,RPS21,RPS23,RPS26,RPS27,RPS27A,RPS28,RPS29,RPS3,RPS3A,RPS4X,RPS5,RPS6,RPS7,RPS8,RPSA
Global Genome Nucleotide Excision Repair (GG-NER)	82	50	60.98	1.42461e-22	1.81266e-21	ACTB,ACTL6A,CCNH,CDK7,CHD1L,COPS3,COPS4,COPS6,COPS7B,CUL4A,CUL4B,DDB2,GTF2H5,INO80E,MCRS1,PARP1,PARP2,PCNA,PIAS1,PIAS3,POLD1,POLD2,POLD3,POLD4,POLE,POLE2,RAD23A,RAD23B,RFC1,RFC2,RFC3,RFC4,RFC5,RNF111,RPA1,RPA2,RPA3,RPS27A,SUMO1,SUMO2,SUMO3,TFPT,UBA52,UBB,UBC,UBE2I,UBE2V2,XPC,XRCC1,YY1
Vesicle-mediated transport	330	117	35.45	1.45823e-22	1.84169e-21	AKT1,AKT2,AP1B1,AP1G1,AP1S2,AP1S3,AP3S1,AP4B1,AP4E1,ARCN1,ARF1,ARFGAP1,ASPSCR1,BET1,BLOC1S1,CALM1,CD59,CHMP2A,CHMP3,CHMP4B,CHMP5,COPA,COPB2,COPZ1,CTSC,CTSZ,DNM1,DNM2,EXOC7,F8,FTH1,FTL,GAK,GJB4,GJC1,GNS,HGS,HIP1R,HSP90AA1,HSP90B1,HSPA8,HSPH1,IGF2R,KIF3A,KIF3B,KIFAP3,LMAN1,LMAN1L,M6PR,MIA3,MYO5A,MYO6,NAPB,NAPG,NSF,PICALM,PIK3C2A,PPP6C,PREB,PRKAB1,PRKAB2,RAB10,RAB13,RAB1A,RAB1B,RAC1,RALGAPB,RHOQ,RPS…
Downstream signal transduction	322	115	35.71	1.69441e-22	2.12424e-21	ADCY3,ADRBK1,AHCYL1,AKAP9,AKT1,AKT1S1,AKT2,APBB1IP,ARRB2,BAD,BCAR1,BRAF,BRAP,CALM1,CD19,CD28,CD80,CDKN1A,CDKN1B,CRKL,DUSP10,DUSP2,DUSP4,DUSP8,DUSP9,ERBB2,FGFR1,GRIN2A,GSK3A,GSK3B,HRAS,IL2RB,IL2RG,IL3RA,ITPR1,ITPR2,ITPR3,JAK2,JAK3,KRAS,LAMTOR2,LCK,MAP2K2,MAP3K11,MAPK1,MAPKAP1,MARK3,MDM2,MLST8,NCK2,NF1,NRG2,PDGFA,PEA15,PEBP1,PHB,PHLPP2,PIK3R1,PIK3R3,PPP2CA,PPP2R1A,PPP2R5B,PPP2R5C,PPP2R5D,PPP5C,PRKC…
Signaling by SCF-KIT	306	111	36.27	2.2174e-22	2.75962e-21	AKAP9,AKT1,AKT1S1,AKT2,APBB1IP,ARRB2,BAD,BRAF,BRAP,CALM1,CD19,CD28,CD80,CDKN1A,CDKN1B,CHEK1,DUSP10,DUSP2,DUSP4,DUSP8,DUSP9,ERBB2,FGFR1,GRIN2A,GSK3A,GSK3B,HRAS,IL2RB,IL2RG,IL3RA,JAK2,JAK3,KRAS,LAMTOR2,LCK,LYN,MAP2K2,MAP3K11,MAPK1,MAPKAP1,MARK3,MDM2,MLST8,NF1,NRG2,PDGFA,PEA15,PEBP1,PHB,PHLPP2,PIK3R1,PIK3R3,PPP2CA,PPP2R1A,PPP2R5B,PPP2R5C,PPP2R5D,PPP5C,PSMA3,PSMA4,PSMA5,PSMA7,PSMB1,PSMB10,PSMB2,PSMB3…
Signaling by ERBB4	311	112	36.01	2.8087e-22	3.47017e-21	AKAP9,AKT1,AKT1S1,AKT2,APBB1IP,APH1B,ARRB2,BAD,BRAF,BRAP,CALM1,CD19,CD28,CD80,CDKN1A,CDKN1B,CUL1,DUSP10,DUSP2,DUSP4,DUSP8,DUSP9,ERBB2,FGFR1,GH2,GRIN2A,GSK3A,GSK3B,HRAS,IL2RB,IL2RG,IL3RA,JAK2,JAK3,KRAS,LAMTOR2,LCK,MAP2K2,MAP3K11,MAPK1,MAPKAP1,MARK3,MDM2,MLST8,NCOR1,NCSTN,NF1,NRG2,PDGFA,PEA15,PEBP1,PHB,PHLPP2,PIK3R1,PIK3R3,PPP2CA,PPP2R1A,PPP2R5B,PPP2R5C,PPP2R5D,PPP5C,PSEN2,PSMA3,PSMA4,PSMA5,PSMA7,P…
Mitochondrial translation termination	86	51	59.3	3.2542e-22	3.99166e-21	AURKAIP1,GADD45GIP1,GFM2,ICT1,MRPL10,MRPL11,MRPL12,MRPL15,MRPL16,MRPL17,MRPL18,MRPL2,MRPL20,MRPL21,MRPL22,MRPL27,MRPL3,MRPL32,MRPL33,MRPL34,MRPL36,MRPL37,MRPL39,MRPL4,MRPL42,MRPL43,MRPL46,MRPL48,MRPL49,MRPL51,MRPL52,MRPL53,MRPL54,MRPL55,MRPL9,MRPS11,MRPS12,MRPS15,MRPS16,MRPS18B,MRPS21,MRPS22,MRPS24,MRPS26,MRPS27,MRPS28,MRPS31,MRPS34,MRPS5,MRPS6,MRRF
Homologous DNA Pairing and Strand Exchange	42	34	80.95	4.45037e-22	5.41991e-21	ATR,ATRIP,BARD1,BLM,BRCA1,BRCA2,BRIP1,CHEK1,DNA2,EXO1,KAT5,NBN,PALB2,RAD1,RAD51,RAD51AP1,RAD51C,RAD51D,RAD9A,RBBP8,RFC2,RFC3,RFC4,RFC5,RMI1,RMI2,RPA1,RPA2,RPA3,TOP3A,TOPBP1,WRN,XRCC2,XRCC3
NoRC negatively regulates rRNA expression	75	47	62.67	4.98896e-22	6.03275e-21	CCNH,CD3EAP,CDK7,DNMT1,GTF2H5,H2AFX,H2AFZ,H3F3A,HDAC1,HDAC2,HIST1H2AB,HIST1H2AC,HIST1H2AD,HIST1H2AJ,HIST1H2BB,HIST1H2BC,HIST1H2BD,HIST1H2BH,HIST1H2BJ,HIST1H2BK,HIST1H2BL,HIST1H2BM,HIST1H2BN,HIST1H2BO,HIST1H3A,HIST1H4A,HIST2H2AC,HIST2H2BE,HIST2H3A,HIST3H2BB,MBD2,POLR1C,POLR1D,POLR1E,POLR2F,POLR2H,SAP30,SAP30L,SIN3A,SIN3B,SMARCA5,TAF1A,TAF1B,TBP,TTF1,TWISTNB,UBTF
Activation of the pre-replicative complex	30	28	93.33	5.13914e-22	6.17059e-21	CDC45,CDC7,CDK2,CDT1,DBF4,MCM10,MCM2,MCM3,MCM4,MCM5,MCM6,MCM7,MCM8,ORC1,ORC2,ORC3,ORC4,ORC5,ORC6,POLA1,POLA2,POLE,POLE2,PRIM1,PRIM2,RPA1,RPA2,RPA3
Signaling by Interleukins	309	111	35.92	5.45226e-22	6.50078e-21	AKAP9,APBB1IP,ARRB2,BLNK,BRAF,BRAP,CALM1,CASP1,CRKL,CUL1,DUSP10,DUSP2,DUSP4,DUSP8,DUSP9,ERBB2,FGFR1,GRIN2A,HCK,HRAS,IKBKB,IL1A,IL1B,IL2RB,IL2RG,IL3RA,IL6ST,IL7,INPP5D,IRAK2,JAK2,JAK3,KRAS,LAMTOR2,LCK,LGALS9,LYN,MAP2K2,MAP2K4,MAP2K6,MAP3K11,MAPK1,MARK3,MYD88,NF1,NFKB1,NFKB2,NRG2,PDGFA,PEA15,PEBP1,PELI1,PHB,PIK3R1,PIK3R3,PPP2CA,PPP2R1A,PPP2R5B,PPP2R5C,PPP2R5D,PPP5C,PSMA3,PSMA4,PSMA5,PSMA7,PSMB1,PSM…
Negative epigenetic regulation of rRNA expression	78	48	61.54	5.67644e-22	6.72106e-21	CCNH,CD3EAP,CDK7,DNMT1,GTF2H5,H2AFX,H2AFZ,H3F3A,HDAC1,HDAC2,HIST1H2AB,HIST1H2AC,HIST1H2AD,HIST1H2AJ,HIST1H2BB,HIST1H2BC,HIST1H2BD,HIST1H2BH,HIST1H2BJ,HIST1H2BK,HIST1H2BL,HIST1H2BM,HIST1H2BN,HIST1H2BO,HIST1H3A,HIST1H4A,HIST2H2AC,HIST2H2BE,HIST2H3A,HIST3H2BB,MBD2,POLR1C,POLR1D,POLR1E,POLR2F,POLR2H,SAP30,SAP30L,SIN3A,SIN3B,SMARCA5,SUV39H1,TAF1A,TAF1B,TBP,TTF1,TWISTNB,UBTF
G2/M DNA damage checkpoint	54	39	72.22	6.32496e-22	7.43727e-21	ATR,ATRIP,BABAM1,BARD1,BRCA1,BRCC3,CCNB1,CDC25C,CDK1,CHEK1,CHEK2,H2AFX,HERC2,HIST1H2BB,HIST1H2BC,HIST1H2BD,HIST1H2BH,HIST1H2BJ,HIST1H2BK,HIST1H2BL,HIST1H2BM,HIST1H2BN,HIST1H2BO,HIST1H4A,HIST2H2BE,HIST3H2BB,HIST3H3,KAT5,MDC1,NBN,SFN,SUMO1,UBE2V2,WEE1,WHSC1,YWHAE,YWHAH,YWHAQ,YWHAZ
Cellular response to heat stress	96	54	56.25	6.37914e-22	7.44961e-21	AKT1S1,ATR,BAG2,BAG5,C11orf73,DNAJB6,DNAJC7,EEF1A1,FKBP4,GSK3B,HSF1,HSP90AA1,HSP90AB1,HSPA13,HSPA14,HSPA1A,HSPA1B,HSPA4,HSPA4L,HSPA8,HSPA9,HSPH1,MAPK1,MLST8,MRPL18,NUP107,NUP133,NUP153,NUP155,NUP160,NUP205,NUP210,NUP214,NUP35,NUP37,NUP43,NUP50,NUP54,NUP85,NUP88,NUP93,NUP98,NUPL1,PTGES3,RAE1,RPA1,RPA2,RPA3,SEH1L,ST13,TPR,UBB,VCP,YWHAE
Assembly of the pre-replicative complex	67	44	65.67	6.42747e-22	7.455e-21	CDT1,E2F1,E2F2,GMNN,MCM2,MCM3,MCM4,MCM5,MCM6,MCM7,MCM8,ORC1,ORC2,ORC3,ORC4,ORC5,ORC6,PSMA3,PSMA4,PSMA5,PSMA7,PSMB1,PSMB10,PSMB2,PSMB3,PSMB6,PSMB9,PSMC1,PSMC2,PSMC3,PSMD11,PSMD12,PSMD13,PSMD14,PSMD2,PSMD3,PSMD4,PSMD8,PSME3,PSME4,RPS27A,UBA52,UBB,UBC
Platelet activation, signaling and aggregation	228	91	39.91	7.25663e-22	8.35983e-21	ABHD6,ACTN4,AKT1,AKT2,ALDOA,APBB1IP,ARRB2,BCAR1,CALM1,CALU,CD63,CD9,CDC42,CFD,CFL1,DGKA,DGKD,DGKQ,DGKZ,F13A1,F8,FLNA,GNA13,GNAI2,GNB1,GNB2,GNB4,GNB5,GNG10,GNG11,GNG2,GNG5,GNG7,GNG8,GP1BB,GP9,IGF1,IL2RB,IL2RG,IL3RA,ITPR1,ITPR2,ITPR3,JAK2,JAK3,LAMP2,LCK,LYN,MAPK1,MAPK14,MGLL,P2RY1,PDGFA,PFN1,PIK3R1,PIK3R3,PLA2G4A,PLEK,PPIA,PRKCD,PRKCZ,PSAP,PTPN11,PTPN6,RAC1,RAC2,RAF1,RAP1B,RASGRP1,RASGRP2,RHOA,RHOB…
Cyclin E associated events during G1/S transition	65	43	66.15	1.21827e-21	1.39407e-20	CCNA2,CCNE1,CCNE2,CCNH,CDC25A,CDK2,CDK7,CDKN1A,CDKN1B,CKS1B,CUL1,MYC,PKMYT1,PSMA3,PSMA4,PSMA5,PSMA7,PSMB1,PSMB10,PSMB2,PSMB3,PSMB6,PSMB9,PSMC1,PSMC2,PSMC3,PSMD11,PSMD12,PSMD13,PSMD14,PSMD2,PSMD3,PSMD4,PSMD8,PSME3,RB1,RPS27A,SKP1,SKP2,UBA52,UBB,UBC,WEE1
Metabolism of nucleotides	82	49	59.76	1.33428e-21	1.51663e-20	ADA,ADK,ADSL,ADSS,AK2,AMPD3,APRT,ATIC,CAD,CTPS2,DCK,DGUOK,DHODH,DTYMK,DUT,GART,GLRX,GMPR2,GMPS,GPX1,GSR,GUK1,HPRT1,IMPDH1,IMPDH2,ITPA,NME1,NME2,NME4,NT5C,NT5E,NT5M,NUDT1,NUDT5,NUDT9,PAICS,PFAS,PNP,PPAT,RRM1,RRM2,RRM2B,TK1,TXN,TXNRD1,TYMS,UCK2,UMPS,UPB1
IGF1R signaling cascade	279	103	36.92	1.60447e-21	1.78799e-20	AKAP9,AKT1,AKT1S1,AKT2,APBB1IP,ARRB2,BRAF,BRAP,CAB39,CALM1,DUSP10,DUSP2,DUSP4,DUSP8,DUSP9,EIF4E,EIF4EBP1,EIF4G1,ERBB2,FGFR1,GRIN2A,HRAS,IGF1,IL2RB,IL2RG,IL3RA,JAK2,JAK3,KRAS,LAMTOR2,MAP2K2,MAP3K11,MAPK1,MARK3,MLST8,NF1,NRG2,PDGFA,PEA15,PEBP1,PHB,PIK3C3,PIK3R1,PPM1A,PPP2CA,PPP2R1A,PPP2R5B,PPP2R5C,PPP2R5D,PPP5C,PRKAB1,PRKAB2,PSMA3,PSMA4,PSMA5,PSMA7,PSMB1,PSMB10,PSMB2,PSMB3,PSMB6,PSMB9,PSMC1,PSMC2,P…
IRS-related events triggered by IGF1R	279	103	36.92	1.60447e-21	1.78799e-20	AKAP9,AKT1,AKT1S1,AKT2,APBB1IP,ARRB2,BRAF,BRAP,CAB39,CALM1,DUSP10,DUSP2,DUSP4,DUSP8,DUSP9,EIF4E,EIF4EBP1,EIF4G1,ERBB2,FGFR1,GRIN2A,HRAS,IGF1,IL2RB,IL2RG,IL3RA,JAK2,JAK3,KRAS,LAMTOR2,MAP2K2,MAP3K11,MAPK1,MARK3,MLST8,NF1,NRG2,PDGFA,PEA15,PEBP1,PHB,PIK3C3,PIK3R1,PPM1A,PPP2CA,PPP2R1A,PPP2R5B,PPP2R5C,PPP2R5D,PPP5C,PRKAB1,PRKAB2,PSMA3,PSMA4,PSMA5,PSMA7,PSMB1,PSMB10,PSMB2,PSMB3,PSMB6,PSMB9,PSMC1,PSMC2,P…
Signaling by Type 1 Insulin-like Growth Factor 1 Receptor (IGF1R)	279	103	36.92	1.60447e-21	1.78799e-20	AKAP9,AKT1,AKT1S1,AKT2,APBB1IP,ARRB2,BRAF,BRAP,CAB39,CALM1,DUSP10,DUSP2,DUSP4,DUSP8,DUSP9,EIF4E,EIF4EBP1,EIF4G1,ERBB2,FGFR1,GRIN2A,HRAS,IGF1,IL2RB,IL2RG,IL3RA,JAK2,JAK3,KRAS,LAMTOR2,MAP2K2,MAP3K11,MAPK1,MARK3,MLST8,NF1,NRG2,PDGFA,PEA15,PEBP1,PHB,PIK3C3,PIK3R1,PPM1A,PPP2CA,PPP2R1A,PPP2R5B,PPP2R5C,PPP2R5D,PPP5C,PRKAB1,PRKAB2,PSMA3,PSMA4,PSMA5,PSMA7,PSMB1,PSMB10,PSMB2,PSMB3,PSMB6,PSMB9,PSMC1,PSMC2,P…
IRS-mediated signalling	275	102	37.09	1.68083e-21	1.86092e-20	AKAP9,AKT1,AKT1S1,AKT2,APBB1IP,ARRB2,BRAF,BRAP,CAB39,CALM1,DUSP10,DUSP2,DUSP4,DUSP8,DUSP9,EIF4E,EIF4EBP1,EIF4G1,ERBB2,FGFR1,GRIN2A,HRAS,IL2RB,IL2RG,IL3RA,JAK2,JAK3,KRAS,LAMTOR2,MAP2K2,MAP3K11,MAPK1,MARK3,MLST8,NF1,NRG2,PDGFA,PEA15,PEBP1,PHB,PIK3C3,PIK3R1,PPM1A,PPP2CA,PPP2R1A,PPP2R5B,PPP2R5C,PPP2R5D,PPP5C,PRKAB1,PRKAB2,PSMA3,PSMA4,PSMA5,PSMA7,PSMB1,PSMB10,PSMB2,PSMB3,PSMB6,PSMB9,PSMC1,PSMC2,PSMC3,…
Nuclear Envelope Breakdown	50	37	74	1.77213e-21	1.94934e-20	BANF1,CCNB1,CCNB2,CDK1,CTDNEP1,EMD,LMNA,LMNB1,LPIN1,LPIN3,NEK6,NEK9,NUP107,NUP133,NUP153,NUP155,NUP160,NUP205,NUP210,NUP214,NUP35,NUP37,NUP43,NUP50,NUP54,NUP85,NUP88,NUP93,NUP98,NUPL1,PLK1,RAE1,SEH1L,TMPO,TPR,VRK1,VRK2
Metabolism of amino acids and derivatives	211	86	40.76	1.87828e-21	2.05287e-20	ACADSB,ACAT1,ADI1,AFMID,ALDH18A1,ALDH4A1,ALDH6A1,ALDH7A1,ALDH9A1,AMD1,AMT,ASL,ASNS,AUH,AZIN1,BCAT1,BCAT2,BCKDHA,BCKDK,CBS,CCBL1,CCBL2,CPS1,CRYM,CTH,DBT,DLST,ENOPH1,ETHE1,FAH,GAMT,GATM,GCDH,GCSH,GLS,GLUD1,GLUD2,GOT2,GPT2,HAAO,HSD17B10,IL4I1,IVD,KMO,MCCC1,MTAP,MTR,MTRR,OAZ1,ODC1,PAOX,PCBD1,PHGDH,PSAT1,PSMA3,PSMA4,PSMA5,PSMA7,PSMB1,PSMB10,PSMB2,PSMB3,PSMB6,PSMB9,PSMC1,PSMC2,PSMC3,PSMD11,PSMD12,PSMD1…
DAP12 interactions	340	117	34.41	2.44519e-21	2.65544e-20	ADCY3,ADRBK1,AHCYL1,AKAP9,AKT1,AKT1S1,AKT2,APBB1IP,ARRB2,B2M,BAD,BRAF,BRAP,CALM1,CD19,CD28,CD300E,CD80,CDKN1A,CDKN1B,DUSP10,DUSP2,DUSP4,DUSP8,DUSP9,ERBB2,FGFR1,GRIN2A,GSK3A,GSK3B,HLA-B,HLA-C,HRAS,IL2RB,IL2RG,IL3RA,ITPR1,ITPR2,ITPR3,JAK2,JAK3,KRAS,LAMTOR2,LCK,MAP2K2,MAP3K11,MAPK1,MAPKAP1,MARK3,MDM2,MLST8,NF1,NRG2,PDGFA,PEA15,PEBP1,PHB,PHLPP2,PIK3R1,PIK3R3,PPP2CA,PPP2R1A,PPP2R5B,PPP2R5C,PPP2R5D,PPP…
Signaling by EGFR	336	116	34.52	2.68745e-21	2.90006e-20	ADCY3,ADRBK1,AHCYL1,AKAP9,AKT1,AKT1S1,AKT2,APBB1IP,ARRB2,BAD,BRAF,BRAP,CALM1,CD19,CD28,CD80,CDC42,CDKN1A,CDKN1B,DUSP10,DUSP2,DUSP4,DUSP8,DUSP9,EPN1,EPS15,ERBB2,FGFR1,GRIN2A,GSK3A,GSK3B,HGS,HRAS,IL2RB,IL2RG,IL3RA,ITPR1,ITPR2,ITPR3,JAK2,JAK3,KRAS,LAMTOR2,LCK,MAP2K2,MAP3K11,MAPK1,MAPKAP1,MARK3,MDM2,MLST8,NF1,NRG2,PDGFA,PEA15,PEBP1,PHB,PHLPP2,PIK3R1,PIK3R3,PPP2CA,PPP2R1A,PPP2R5B,PPP2R5C,PPP2R5D,PPP5C…
Mitochondrial translation	92	52	56.52	2.72009e-21	2.91683e-20	AURKAIP1,GADD45GIP1,GFM2,ICT1,MRPL10,MRPL11,MRPL12,MRPL15,MRPL16,MRPL17,MRPL18,MRPL2,MRPL20,MRPL21,MRPL22,MRPL27,MRPL3,MRPL32,MRPL33,MRPL34,MRPL36,MRPL37,MRPL39,MRPL4,MRPL42,MRPL43,MRPL46,MRPL48,MRPL49,MRPL51,MRPL52,MRPL53,MRPL54,MRPL55,MRPL9,MRPS11,MRPS12,MRPS15,MRPS16,MRPS18B,MRPS21,MRPS22,MRPS24,MRPS26,MRPS27,MRPS28,MRPS31,MRPS34,MRPS5,MRPS6,MRRF,TSFM
Mitochondrial translation elongation	86	50	58.14	2.85054e-21	3.03761e-20	AURKAIP1,GADD45GIP1,ICT1,MRPL10,MRPL11,MRPL12,MRPL15,MRPL16,MRPL17,MRPL18,MRPL2,MRPL20,MRPL21,MRPL22,MRPL27,MRPL3,MRPL32,MRPL33,MRPL34,MRPL36,MRPL37,MRPL39,MRPL4,MRPL42,MRPL43,MRPL46,MRPL48,MRPL49,MRPL51,MRPL52,MRPL53,MRPL54,MRPL55,MRPL9,MRPS11,MRPS12,MRPS15,MRPS16,MRPS18B,MRPS21,MRPS22,MRPS24,MRPS26,MRPS27,MRPS28,MRPS31,MRPS34,MRPS5,MRPS6,TSFM
Formation of the ternary complex, and subsequently, the 43S complex	48	36	75	2.87441e-21	3.04402e-20	EIF1AX,EIF2S2,EIF3A,EIF3B,EIF3C,EIF3E,EIF3H,EIF3J,EIF3K,FAU,RPS10,RPS11,RPS12,RPS14,RPS15,RPS15A,RPS16,RPS17,RPS18,RPS19,RPS2,RPS21,RPS23,RPS26,RPS27,RPS27A,RPS28,RPS29,RPS3,RPS3A,RPS4X,RPS5,RPS6,RPS7,RPS8,RPSA
Signaling by PDGF	345	118	34.2	2.91361e-21	3.06648e-20	ADCY3,ADRBK1,AHCYL1,AKAP9,AKT1,AKT1S1,AKT2,APBB1IP,ARRB2,BAD,BCAR1,BRAF,BRAP,CALM1,CD19,CD28,CD80,CDKN1A,CDKN1B,COL4A4,COL9A2,CRKL,DUSP10,DUSP2,DUSP4,DUSP8,DUSP9,ERBB2,FGFR1,GRIN2A,GSK3A,GSK3B,HRAS,IL2RB,IL2RG,IL3RA,ITPR1,ITPR2,ITPR3,JAK2,JAK3,KRAS,LAMTOR2,LCK,MAP2K2,MAP3K11,MAPK1,MAPKAP1,MARK3,MDM2,MLST8,NCK2,NF1,NRG2,PDGFA,PEA15,PEBP1,PHB,PHLPP2,PIK3R1,PIK3R3,PPP2CA,PPP2R1A,PPP2R5B,PPP2R5C,PPP2…
Cyclin A:Cdk2-associated events at S phase entry	66	43	65.15	3.01808e-21	3.15694e-20	CCNA2,CCNE1,CCNE2,CCNH,CDC25A,CDC25B,CDK2,CDK7,CDKN1A,CDKN1B,CKS1B,CUL1,MYC,PSMA3,PSMA4,PSMA5,PSMA7,PSMB1,PSMB10,PSMB2,PSMB3,PSMB6,PSMB9,PSMC1,PSMC2,PSMC3,PSMD11,PSMD12,PSMD13,PSMD14,PSMD2,PSMD3,PSMD4,PSMD8,PSME3,RB1,RPS27A,SKP1,SKP2,UBA52,UBB,UBC,WEE1
Insulin receptor signalling cascade	278	102	36.69	4.28712e-21	4.45704e-20	AKAP9,AKT1,AKT1S1,AKT2,APBB1IP,ARRB2,BRAF,BRAP,CAB39,CALM1,DUSP10,DUSP2,DUSP4,DUSP8,DUSP9,EIF4E,EIF4EBP1,EIF4G1,ERBB2,FGFR1,GRIN2A,HRAS,IL2RB,IL2RG,IL3RA,JAK2,JAK3,KRAS,LAMTOR2,MAP2K2,MAP3K11,MAPK1,MARK3,MLST8,NF1,NRG2,PDGFA,PEA15,PEBP1,PHB,PIK3C3,PIK3R1,PPM1A,PPP2CA,PPP2R1A,PPP2R5B,PPP2R5C,PPP2R5D,PPP5C,PRKAB1,PRKAB2,PSMA3,PSMA4,PSMA5,PSMA7,PSMB1,PSMB10,PSMB2,PSMB3,PSMB6,PSMB9,PSMC1,PSMC2,PSMC3,…
DNA Damage Bypass	46	35	76.09	4.54574e-21	4.69726e-20	CUL4A,CUL4B,DTL,ISG15,KIAA0101,MAD2L2,NPLOC4,PCNA,POLD1,POLD2,POLD3,POLD4,POLE,POLE2,POLH,REV3L,RFC1,RFC2,RFC3,RFC4,RFC5,RPA1,RPA2,RPA3,RPS27A,UBA52,UBA7,UBB,UBC,UBE2L6,UFD1L,USP1,USP10,VCP,ZBTB32
Transport of Mature Transcript to Cytoplasm	54	38	70.37	9.50443e-21	9.76208e-20	CPSF1,CPSF3,EIF4E,NUP107,NUP133,NUP153,NUP155,NUP160,NUP205,NUP210,NUP214,NUP35,NUP37,NUP43,NUP50,NUP54,NUP85,NUP88,NUP93,NUP98,NUPL1,RAE1,RBM8A,RNPS1,SEH1L,SLBP,SRRM1,SRSF1,SRSF11,SRSF2,SRSF3,SRSF4,SRSF7,SRSF9,TPR,U2AF1,U2AF2,UPF3B
Meiotic synapsis	57	39	68.42	1.4601e-20	1.4907e-19	ACD,ATR,BRCA1,H2AFX,H2AFZ,HIST1H2AB,HIST1H2AC,HIST1H2AD,HIST1H2AJ,HIST1H2BB,HIST1H2BC,HIST1H2BD,HIST1H2BH,HIST1H2BJ,HIST1H2BK,HIST1H2BL,HIST1H2BM,HIST1H2BN,HIST1H2BO,HIST1H4A,HIST2H2AC,HIST2H2BE,HIST3H2BB,HIST3H3,LMNA,LMNB1,POT1,RAD21,REC8,SMC1A,SMC3,STAG1,STAG2,SUN1,SYNE1,SYNE2,TERF2,TERF2IP,UBE2I
DAP12 signaling	325	112	34.46	1.54865e-20	1.57169e-19	ADCY3,ADRBK1,AHCYL1,AKAP9,AKT1,AKT1S1,AKT2,APBB1IP,ARRB2,B2M,BAD,BRAF,BRAP,CALM1,CD19,CD28,CD80,CDKN1A,CDKN1B,DUSP10,DUSP2,DUSP4,DUSP8,DUSP9,ERBB2,FGFR1,GRIN2A,GSK3A,GSK3B,HRAS,IL2RB,IL2RG,IL3RA,ITPR1,ITPR2,ITPR3,JAK2,JAK3,KRAS,LAMTOR2,LCK,MAP2K2,MAP3K11,MAPK1,MAPKAP1,MARK3,MDM2,MLST8,NF1,NRG2,PDGFA,PEA15,PEBP1,PHB,PHLPP2,PIK3R1,PIK3R3,PPP2CA,PPP2R1A,PPP2R5B,PPP2R5C,PPP2R5D,PPP5C,PRKCD,PSMA3,PSMA…
Signaling by FGFR3	313	109	34.82	2.03515e-20	2.04113e-19	ADCY3,ADRBK1,AHCYL1,AKAP9,AKT1,AKT1S1,AKT2,APBB1IP,ARRB2,BAD,BRAF,BRAP,CALM1,CD19,CD28,CD80,CDKN1A,CDKN1B,DUSP10,DUSP2,DUSP4,DUSP8,DUSP9,ERBB2,FGFR1,GRIN2A,GSK3A,GSK3B,HRAS,IL2RB,IL2RG,IL3RA,ITPR1,ITPR2,ITPR3,JAK2,JAK3,KRAS,LAMTOR2,LCK,MAP2K2,MAP3K11,MAPK1,MAPKAP1,MARK3,MDM2,MLST8,NF1,NRG2,PDGFA,PEA15,PEBP1,PHB,PHLPP2,PIK3R1,PIK3R3,PPP2CA,PPP2R1A,PPP2R5B,PPP2R5C,PPP2R5D,PPP5C,PRKCD,PSMA3,PSMA4,PS…
Signaling by FGFR4	313	109	34.82	2.03515e-20	2.04113e-19	ADCY3,ADRBK1,AHCYL1,AKAP9,AKT1,AKT1S1,AKT2,APBB1IP,ARRB2,BAD,BRAF,BRAP,CALM1,CD19,CD28,CD80,CDKN1A,CDKN1B,DUSP10,DUSP2,DUSP4,DUSP8,DUSP9,ERBB2,FGFR1,GRIN2A,GSK3A,GSK3B,HRAS,IL2RB,IL2RG,IL3RA,ITPR1,ITPR2,ITPR3,JAK2,JAK3,KRAS,LAMTOR2,LCK,MAP2K2,MAP3K11,MAPK1,MAPKAP1,MARK3,MDM2,MLST8,NF1,NRG2,PDGFA,PEA15,PEBP1,PHB,PHLPP2,PIK3R1,PIK3R3,PPP2CA,PPP2R1A,PPP2R5B,PPP2R5C,PPP2R5D,PPP5C,PRKCD,PSMA3,PSMA4,PS…
Assembly of the primary cilium	179	76	42.46	2.22757e-20	2.22106e-19	AKAP9,ALMS1,ARL3,B9D1,BBS1,BBS4,BBS9,CCP110,CCT2,CCT3,CCT4,CCT8,CDK1,CDK5RAP2,CENPJ,CEP135,CEP152,CEP250,CEP41,CEP57,CEP63,CEP76,CEP78,CKAP5,CLUAP1,CNGB1,CNTRL,CYS1,DCTN2,DCTN3,DYNC1H1,DYNLL2,DYNLRB1,EXOC7,HAUS2,HSP90AA1,HSPB11,IFT122,IFT20,IFT43,INPP5E,KIF24,KIF3A,KIF3B,KIFAP3,MAPRE1,MKKS,NDE1,NEDD1,NEK2,NPHP4,ODF2,OFD1,PAFAH1B1,PCM1,PCNT,PKD1,PLK1,PLK4,PPP2R1A,RAB11FIP3,RP2,SSNA1,TCP1,TCTEX1D2,…
Regulation of APC/C activators between G1/S and early anaphase	77	46	59.74	2.34205e-20	2.32163e-19	ANAPC1,ANAPC11,ANAPC4,ANAPC5,BUB1B,BUB3,CCNA2,CCNB1,CDC20,CDC23,CDK1,CDK2,CUL1,FBXO5,MAD2L1,PLK1,PSMA3,PSMA4,PSMA5,PSMA7,PSMB1,PSMB10,PSMB2,PSMB3,PSMB6,PSMB9,PSMC1,PSMC2,PSMC3,PSMD11,PSMD12,PSMD13,PSMD14,PSMD2,PSMD3,PSMD4,PSMD8,PSME3,PSME4,RPS27A,SKP1,UBA52,UBB,UBC,UBE2C,UBE2E1
Mitochondrial translation initiation	86	49	56.98	2.38151e-20	2.34709e-19	AURKAIP1,GADD45GIP1,ICT1,MRPL10,MRPL11,MRPL12,MRPL15,MRPL16,MRPL17,MRPL18,MRPL2,MRPL20,MRPL21,MRPL22,MRPL27,MRPL3,MRPL32,MRPL33,MRPL34,MRPL36,MRPL37,MRPL39,MRPL4,MRPL42,MRPL43,MRPL46,MRPL48,MRPL49,MRPL51,MRPL52,MRPL53,MRPL54,MRPL55,MRPL9,MRPS11,MRPS12,MRPS15,MRPS16,MRPS18B,MRPS21,MRPS22,MRPS24,MRPS26,MRPS27,MRPS28,MRPS31,MRPS34,MRPS5,MRPS6
Regulation of HSF1-mediated heat shock response	80	47	58.75	2.42192e-20	2.3732e-19	ATR,BAG2,BAG5,C11orf73,DNAJB6,DNAJC7,FKBP4,GSK3B,HSF1,HSPA13,HSPA14,HSPA1A,HSPA1B,HSPA4,HSPA4L,HSPA8,HSPA9,HSPH1,MAPK1,MRPL18,NUP107,NUP133,NUP153,NUP155,NUP160,NUP205,NUP210,NUP214,NUP35,NUP37,NUP43,NUP50,NUP54,NUP85,NUP88,NUP93,NUP98,NUPL1,RAE1,RPA1,RPA2,RPA3,SEH1L,ST13,TPR,UBB,YWHAE
Signaling by FGFR1	314	109	34.71	2.69088e-20	2.62169e-19	ADCY3,ADRBK1,AHCYL1,AKAP9,AKT1,AKT1S1,AKT2,APBB1IP,ARRB2,BAD,BRAF,BRAP,CALM1,CD19,CD28,CD80,CDKN1A,CDKN1B,DUSP10,DUSP2,DUSP4,DUSP8,DUSP9,ERBB2,FGFR1,GRIN2A,GSK3A,GSK3B,HRAS,IL2RB,IL2RG,IL3RA,ITPR1,ITPR2,ITPR3,JAK2,JAK3,KRAS,LAMTOR2,LCK,MAP2K2,MAP3K11,MAPK1,MAPKAP1,MARK3,MDM2,MLST8,NF1,NRG2,PDGFA,PEA15,PEBP1,PHB,PHLPP2,PIK3R1,PIK3R3,PPP2CA,PPP2R1A,PPP2R5B,PPP2R5C,PPP2R5D,PPP5C,PRKCD,PSMA3,PSMA4,PS…
Downstream signaling of activated FGFR1	310	108	34.84	2.94023e-20	2.80061e-19	ADCY3,ADRBK1,AHCYL1,AKAP9,AKT1,AKT1S1,AKT2,APBB1IP,ARRB2,BAD,BRAF,BRAP,CALM1,CD19,CD28,CD80,CDKN1A,CDKN1B,DUSP10,DUSP2,DUSP4,DUSP8,DUSP9,ERBB2,FGFR1,GRIN2A,GSK3A,GSK3B,HRAS,IL2RB,IL2RG,IL3RA,ITPR1,ITPR2,ITPR3,JAK2,JAK3,KRAS,LAMTOR2,LCK,MAP2K2,MAP3K11,MAPK1,MAPKAP1,MARK3,MDM2,MLST8,NF1,NRG2,PDGFA,PEA15,PEBP1,PHB,PHLPP2,PIK3R1,PIK3R3,PPP2CA,PPP2R1A,PPP2R5B,PPP2R5C,PPP2R5D,PPP5C,PRKCD,PSMA3,PSMA4,PS…
Downstream signaling of activated FGFR2	310	108	34.84	2.94023e-20	2.80061e-19	ADCY3,ADRBK1,AHCYL1,AKAP9,AKT1,AKT1S1,AKT2,APBB1IP,ARRB2,BAD,BRAF,BRAP,CALM1,CD19,CD28,CD80,CDKN1A,CDKN1B,DUSP10,DUSP2,DUSP4,DUSP8,DUSP9,ERBB2,FGFR1,GRIN2A,GSK3A,GSK3B,HRAS,IL2RB,IL2RG,IL3RA,ITPR1,ITPR2,ITPR3,JAK2,JAK3,KRAS,LAMTOR2,LCK,MAP2K2,MAP3K11,MAPK1,MAPKAP1,MARK3,MDM2,MLST8,NF1,NRG2,PDGFA,PEA15,PEBP1,PHB,PHLPP2,PIK3R1,PIK3R3,PPP2CA,PPP2R1A,PPP2R5B,PPP2R5C,PPP2R5D,PPP5C,PRKCD,PSMA3,PSMA4,PS…
Downstream signaling of activated FGFR3	310	108	34.84	2.94023e-20	2.80061e-19	ADCY3,ADRBK1,AHCYL1,AKAP9,AKT1,AKT1S1,AKT2,APBB1IP,ARRB2,BAD,BRAF,BRAP,CALM1,CD19,CD28,CD80,CDKN1A,CDKN1B,DUSP10,DUSP2,DUSP4,DUSP8,DUSP9,ERBB2,FGFR1,GRIN2A,GSK3A,GSK3B,HRAS,IL2RB,IL2RG,IL3RA,ITPR1,ITPR2,ITPR3,JAK2,JAK3,KRAS,LAMTOR2,LCK,MAP2K2,MAP3K11,MAPK1,MAPKAP1,MARK3,MDM2,MLST8,NF1,NRG2,PDGFA,PEA15,PEBP1,PHB,PHLPP2,PIK3R1,PIK3R3,PPP2CA,PPP2R1A,PPP2R5B,PPP2R5C,PPP2R5D,PPP5C,PRKCD,PSMA3,PSMA4,PS…
Downstream signaling of activated FGFR4	310	108	34.84	2.94023e-20	2.80061e-19	ADCY3,ADRBK1,AHCYL1,AKAP9,AKT1,AKT1S1,AKT2,APBB1IP,ARRB2,BAD,BRAF,BRAP,CALM1,CD19,CD28,CD80,CDKN1A,CDKN1B,DUSP10,DUSP2,DUSP4,DUSP8,DUSP9,ERBB2,FGFR1,GRIN2A,GSK3A,GSK3B,HRAS,IL2RB,IL2RG,IL3RA,ITPR1,ITPR2,ITPR3,JAK2,JAK3,KRAS,LAMTOR2,LCK,MAP2K2,MAP3K11,MAPK1,MAPKAP1,MARK3,MDM2,MLST8,NF1,NRG2,PDGFA,PEA15,PEBP1,PHB,PHLPP2,PIK3R1,PIK3R3,PPP2CA,PPP2R1A,PPP2R5B,PPP2R5C,PPP2R5D,PPP5C,PRKCD,PSMA3,PSMA4,PS…
Signaling by ERBB2	320	110	34.38	4.25883e-20	4.03406e-19	ADCY3,ADRBK1,AHCYL1,AKAP9,AKT1,AKT1S1,AKT2,APBB1IP,ARRB2,BAD,BRAF,BRAP,CALM1,CD19,CD28,CD80,CDKN1A,CDKN1B,DUSP10,DUSP2,DUSP4,DUSP8,DUSP9,ERBB2,FGFR1,GRIN2A,GSK3A,GSK3B,HRAS,HSP90AA1,IL2RB,IL2RG,IL3RA,ITPR1,ITPR2,ITPR3,JAK2,JAK3,KRAS,LAMTOR2,LCK,MAP2K2,MAP3K11,MAPK1,MAPKAP1,MARK3,MDM2,MLST8,NF1,NRG2,PDGFA,PEA15,PEBP1,PHB,PHLPP2,PIK3R1,PIK3R3,PPP2CA,PPP2R1A,PPP2R5B,PPP2R5C,PPP2R5D,PPP5C,PRKCD,PSMA3…
Centrosome maturation	72	44	61.11	4.38759e-20	4.11036e-19	AKAP9,ALMS1,CCNB1,CCP110,CDK1,CDK5RAP2,CENPJ,CEP135,CEP152,CEP250,CEP41,CEP57,CEP63,CEP76,CEP78,CKAP5,CNTRL,DCTN2,DCTN3,DYNC1H1,HAUS2,HSP90AA1,MAPRE1,NDE1,NEDD1,NEK2,ODF2,OFD1,PAFAH1B1,PCM1,PCNT,PLK1,PLK4,PPP2R1A,SSNA1,TUBA1A,TUBA4A,TUBB,TUBB4B,TUBG1,TUBGCP3,TUBGCP4,TUBGCP5,YWHAE
Recruitment of mitotic centrosome proteins and complexes	72	44	61.11	4.38759e-20	4.11036e-19	AKAP9,ALMS1,CCNB1,CCP110,CDK1,CDK5RAP2,CENPJ,CEP135,CEP152,CEP250,CEP41,CEP57,CEP63,CEP76,CEP78,CKAP5,CNTRL,DCTN2,DCTN3,DYNC1H1,HAUS2,HSP90AA1,MAPRE1,NDE1,NEDD1,NEK2,ODF2,OFD1,PAFAH1B1,PCM1,PCNT,PLK1,PLK4,PPP2R1A,SSNA1,TUBA1A,TUBA4A,TUBB,TUBB4B,TUBG1,TUBGCP3,TUBGCP4,TUBGCP5,YWHAE
Signaling by FGFR2	316	109	34.49	4.68054e-20	4.36083e-19	ADCY3,ADRBK1,AHCYL1,AKAP9,AKT1,AKT1S1,AKT2,APBB1IP,ARRB2,BAD,BRAF,BRAP,CALM1,CD19,CD28,CD80,CDKN1A,CDKN1B,DUSP10,DUSP2,DUSP4,DUSP8,DUSP9,ERBB2,FGFR1,GRIN2A,GSK3A,GSK3B,HRAS,IL2RB,IL2RG,IL3RA,ITPR1,ITPR2,ITPR3,JAK2,JAK3,KRAS,LAMTOR2,LCK,MAP2K2,MAP3K11,MAPK1,MAPKAP1,MARK3,MDM2,MLST8,NF1,NRG2,PDGFA,PEA15,PEBP1,PHB,PHLPP2,PIK3R1,PIK3R3,PPP2CA,PPP2R1A,PPP2R5B,PPP2R5C,PPP2R5D,PPP5C,PRKCD,PSMA3,PSMA4,PS…
Fc epsilon receptor (FCERI) signaling	379	123	32.45	6.08576e-20	5.63925e-19	AHCYL1,AKAP9,AKT1,AKT1S1,AKT2,APBB1IP,ARRB2,BAD,BRAF,BRAP,CALM1,CD19,CD28,CD80,CDKN1A,CDKN1B,CUL1,DUSP10,DUSP2,DUSP4,DUSP8,DUSP9,ERBB2,FGFR1,GRIN2A,GSK3A,GSK3B,HRAS,IKBKB,IL2RB,IL2RG,IL3RA,ITPR1,ITPR2,ITPR3,JAK2,JAK3,JUN,KRAS,LAMTOR2,LAT2,LCK,LYN,MAP2K2,MAP2K4,MAP2K7,MAP3K11,MAPK1,MAPK9,MAPKAP1,MARK3,MDM2,MLST8,NF1,NFATC1,NFKB1,NFKBIA,NRG2,PAK1,PDGFA,PEA15,PEBP1,PHB,PHLPP2,PIK3R1,PIK3R3,PPP2CA,PP…
Axon guidance	514	152	29.57	6.18378e-20	5.66846e-19	ABL1,ABLIM1,ACTB,ACTG1,ACTR2,ACTR3,AGRN,AKAP9,ALCAM,ANK1,APBB1IP,APH1B,ARPC1A,ARPC2,ARRB2,BRAF,BRAP,CACNA1C,CALM1,CDC42,CFL1,CNTNAP1,COL4A4,COL9A2,CSNK2A1,DLG3,DNM1,DNM2,DPYSL2,DPYSL4,DUSP10,DUSP2,DUSP4,DUSP8,DUSP9,EFNB1,ERBB2,EVL,FGFR1,GRIN2A,GSK3B,HRAS,HSP90AA1,HSP90AB1,HSPA8,IL2RB,IL2RG,IL3RA,ITGA5,ITGA9,ITGB1,JAK2,JAK3,KCNQ2,KIF4A,KRAS,LAMC1,LAMTOR2,LIMK2,LYN,MAP2K2,MAP3K11,MAPK1,MARK3,MYH10,…
Signaling by FGFR	317	109	34.38	6.15758e-20	5.66846e-19	ADCY3,ADRBK1,AHCYL1,AKAP9,AKT1,AKT1S1,AKT2,APBB1IP,ARRB2,BAD,BRAF,BRAP,CALM1,CD19,CD28,CD80,CDKN1A,CDKN1B,DUSP10,DUSP2,DUSP4,DUSP8,DUSP9,ERBB2,FGFR1,GRIN2A,GSK3A,GSK3B,HRAS,IL2RB,IL2RG,IL3RA,ITPR1,ITPR2,ITPR3,JAK2,JAK3,KRAS,LAMTOR2,LCK,MAP2K2,MAP3K11,MAPK1,MAPKAP1,MARK3,MDM2,MLST8,NF1,NRG2,PDGFA,PEA15,PEBP1,PHB,PHLPP2,PIK3R1,PIK3R3,PPP2CA,PPP2R1A,PPP2R5B,PPP2R5C,PPP2R5D,PPP5C,PRKCD,PSMA3,PSMA4,PS…
Presynaptic phase of homologous DNA pairing and strand exchange	39	31	79.49	8.39227e-20	7.65178e-19	ATR,ATRIP,BARD1,BLM,BRCA1,BRCA2,BRIP1,CHEK1,DNA2,EXO1,KAT5,NBN,RAD1,RAD51,RAD51C,RAD51D,RAD9A,RBBP8,RFC2,RFC3,RFC4,RFC5,RMI1,RMI2,RPA1,RPA2,RPA3,TOP3A,TOPBP1,WRN,XRCC2
Activation of APC/C and APC/C:Cdc20 mediated degradation of mitotic proteins	73	44	60.27	9.53493e-20	8.64737e-19	ANAPC1,ANAPC11,ANAPC4,ANAPC5,BUB1B,BUB3,CCNA2,CCNB1,CDC20,CDC23,CDK1,MAD2L1,NEK2,PLK1,PSMA3,PSMA4,PSMA5,PSMA7,PSMB1,PSMB10,PSMB2,PSMB3,PSMB6,PSMB9,PSMC1,PSMC2,PSMC3,PSMD11,PSMD12,PSMD13,PSMD14,PSMD2,PSMD3,PSMD4,PSMD8,PSME3,PSME4,PTTG1,RPS27A,UBA52,UBB,UBC,UBE2C,UBE2E1
DNA Double Strand Break Response	59	39	66.1	9.80381e-20	8.84418e-19	ABL1,BABAM1,BARD1,BAZ1B,BRCA1,BRCC3,CHEK2,H2AFX,HERC2,HIST1H2BB,HIST1H2BC,HIST1H2BD,HIST1H2BH,HIST1H2BJ,HIST1H2BK,HIST1H2BL,HIST1H2BM,HIST1H2BN,HIST1H2BO,HIST1H4A,HIST2H2BE,HIST3H2BB,HIST3H3,KAT5,KDM4A,KPNA2,MDC1,NBN,PPP5C,RPS27A,SMARCA5,SUMO1,TP53,UBA52,UBB,UBC,UBE2I,UBE2V2,WHSC1
Translesion synthesis by Y family DNA polymerases bypasses lesions on DNA template	37	30	81.08	1.15753e-19	1.03873e-18	ISG15,KIAA0101,MAD2L2,NPLOC4,PCNA,POLD1,POLD2,POLD3,POLD4,POLE,POLE2,POLH,REV3L,RFC1,RFC2,RFC3,RFC4,RFC5,RPA1,RPA2,RPA3,RPS27A,UBA52,UBA7,UBB,UBC,UBE2L6,UFD1L,USP10,VCP
Loss of Nlp from mitotic centrosomes	62	40	64.52	1.25647e-19	1.11577e-18	AKAP9,ALMS1,CCP110,CDK1,CDK5RAP2,CENPJ,CEP135,CEP152,CEP250,CEP41,CEP57,CEP63,CEP76,CEP78,CKAP5,CNTRL,DCTN2,DCTN3,DYNC1H1,HAUS2,HSP90AA1,MAPRE1,NDE1,NEDD1,NEK2,ODF2,OFD1,PAFAH1B1,PCM1,PCNT,PLK1,PLK4,PPP2R1A,SSNA1,TUBA1A,TUBA4A,TUBB,TUBB4B,TUBG1,YWHAE
Loss of proteins required for interphase microtubule organizationÂ from the centrosome	62	40	64.52	1.25647e-19	1.11577e-18	AKAP9,ALMS1,CCP110,CDK1,CDK5RAP2,CENPJ,CEP135,CEP152,CEP250,CEP41,CEP57,CEP63,CEP76,CEP78,CKAP5,CNTRL,DCTN2,DCTN3,DYNC1H1,HAUS2,HSP90AA1,MAPRE1,NDE1,NEDD1,NEK2,ODF2,OFD1,PAFAH1B1,PCM1,PCNT,PLK1,PLK4,PPP2R1A,SSNA1,TUBA1A,TUBA4A,TUBB,TUBB4B,TUBG1,YWHAE
E2F mediated regulation of DNA replication	33	28	84.85	1.81021e-19	1.59917e-18	CCNB1,CCNE1,CDC25A,CDC45,CDK1,CDT1,DHFR,E2F1,FBXO5,MCM8,ORC1,ORC2,ORC3,ORC4,ORC5,ORC6,PCNA,POLA1,POLA2,PPP2CA,PPP2R1A,PPP2R3B,PRIM1,PRIM2,RB1,RRM2,TFDP1,TYMS
RNA Polymerase I Chain Elongation	57	38	66.67	1.84809e-19	1.62422e-18	CBX3,CCNH,CD3EAP,CDK7,GTF2H5,H2AFX,H2AFZ,H3F3A,HIST1H2AB,HIST1H2AC,HIST1H2AD,HIST1H2AJ,HIST1H2BB,HIST1H2BC,HIST1H2BD,HIST1H2BH,HIST1H2BJ,HIST1H2BK,HIST1H2BL,HIST1H2BM,HIST1H2BN,HIST1H2BO,HIST1H3A,HIST1H4A,HIST2H2AC,HIST2H2BE,HIST2H3A,HIST3H2BB,POLR1C,POLR1D,POLR1E,POLR2F,POLR2H,TAF1A,TAF1B,TBP,TWISTNB,UBTF
Extension of Telomeres	29	26	89.66	1.88671e-19	1.64966e-18	APEX1,DKC1,DNA2,FEN1,NHP2,PCNA,POLA1,POLA2,POLD1,POLD2,POLD3,POLD4,POLE,POLE2,PRIM1,PRIM2,RFC1,RFC2,RFC3,RFC4,RFC5,RPA1,RPA2,RPA3,RUVBL2,WRAP53
Nonhomologous End-Joining (NHEJ)	52	36	69.23	2.37869e-19	2.06922e-18	BABAM1,BARD1,BRCA1,BRCC3,DCLRE1C,H2AFX,HERC2,HIST1H2BB,HIST1H2BC,HIST1H2BD,HIST1H2BH,HIST1H2BJ,HIST1H2BK,HIST1H2BL,HIST1H2BM,HIST1H2BN,HIST1H2BO,HIST1H4A,HIST2H2BE,HIST3H2BB,HIST3H3,KAT5,MDC1,NBN,PAXIP1,POLL,POLM,PRKDC,RIF1,SUMO1,TDP1,TDP2,UBE2V2,WHSC1,XRCC5,XRCC6
TNFR2 non-canonical NF-kB pathway	96	51	53.12	2.64071e-19	2.28549e-18	BIRC2,BIRC3,CD40,CD70,CUL1,EDA2R,EDARADD,LTA,MAP3K14,NFKB2,PSMA3,PSMA4,PSMA5,PSMA7,PSMB1,PSMB10,PSMB2,PSMB3,PSMB6,PSMB9,PSMC1,PSMC2,PSMC3,PSMD11,PSMD12,PSMD13,PSMD14,PSMD2,PSMD3,PSMD4,PSMD8,PSME3,PSME4,RELB,RPS27A,SKP1,TNF,TNFRSF12A,TNFRSF13C,TNFRSF14,TNFRSF17,TNFRSF1A,TNFRSF4,TNFSF11,TNFSF13B,TNFSF14,TNFSF4,UBA52,UBB,UBC,UBE2M
APC/C:Cdc20 mediated degradation of mitotic proteins	72	43	59.72	4.11046e-19	3.53956e-18	ANAPC1,ANAPC11,ANAPC4,ANAPC5,BUB1B,BUB3,CCNA2,CCNB1,CDC20,CDC23,CDK1,MAD2L1,NEK2,PSMA3,PSMA4,PSMA5,PSMA7,PSMB1,PSMB10,PSMB2,PSMB3,PSMB6,PSMB9,PSMC1,PSMC2,PSMC3,PSMD11,PSMD12,PSMD13,PSMD14,PSMD2,PSMD3,PSMD4,PSMD8,PSME3,PSME4,PTTG1,RPS27A,UBA52,UBB,UBC,UBE2C,UBE2E1
Transport of Mature mRNA derived from an Intron-Containing Transcript	50	35	70	4.26804e-19	3.65679e-18	EIF4E,NUP107,NUP133,NUP153,NUP155,NUP160,NUP205,NUP210,NUP214,NUP35,NUP37,NUP43,NUP50,NUP54,NUP85,NUP88,NUP93,NUP98,NUPL1,RAE1,RBM8A,RNPS1,SEH1L,SRRM1,SRSF1,SRSF11,SRSF2,SRSF3,SRSF4,SRSF7,SRSF9,TPR,U2AF1,U2AF2,UPF3B
Recruitment and ATM-mediated phosphorylation of repair and signaling proteins at DNA double strand breaks	58	38	65.52	4.62821e-19	3.94555e-18	ABL1,BABAM1,BARD1,BAZ1B,BRCA1,BRCC3,CHEK2,H2AFX,HERC2,HIST1H2BB,HIST1H2BC,HIST1H2BD,HIST1H2BH,HIST1H2BJ,HIST1H2BK,HIST1H2BL,HIST1H2BM,HIST1H2BN,HIST1H2BO,HIST1H4A,HIST2H2BE,HIST3H2BB,HIST3H3,KAT5,KDM4A,MDC1,NBN,PPP5C,RPS27A,SMARCA5,SUMO1,TP53,UBA52,UBB,UBC,UBE2I,UBE2V2,WHSC1
Fatty acid, triacylglycerol, and ketone body metabolism	213	82	38.5	1.07534e-18	9.12169e-18	AACS,ABCB4,ACAD10,ACADM,ACADVL,ACAT1,ACOT1,ACOT11,ACOT9,ACOX1,ACSF3,ACSL3,ACSL5,AGPAT2,ALAS1,ARNTL,BDH1,CARM1,CDK19,CDK8,CHD9,CLOCK,CPT2,ECI1,ELOVL6,ESRRA,FADS1,FASN,FHL2,GPAT2,HADH,HADHB,HMGCR,HMGCS1,HSD17B12,LPCAT1,LPCAT4,LPIN1,LPIN3,MCEE,MED11,MED13,MED16,MED18,MED19,MED20,MED22,MED25,MED26,MED30,MED4,MED6,MTF1,NCOA6,NCOR1,NCOR2,NFYB,NFYC,NRF1,OXCT1,PLIN2,PPARA,PPARGC1B,PPT2,PRKAB2,RGL1,RXRA,S…
Beta-catenin independent WNT signaling	144	64	44.44	1.30058e-18	1.09777e-17	ARRB2,CALM1,CTNNB1,DVL1,DVL3,FZD3,FZD5,FZD6,GNB1,GNB2,GNB4,GNB5,GNG10,GNG11,GNG2,GNG5,GNG7,GNG8,ITPR1,ITPR2,ITPR3,NFATC1,PARD6A,PDE6G,PFN1,PLCB2,PPP3CB,PSMA3,PSMA4,PSMA5,PSMA7,PSMB1,PSMB10,PSMB2,PSMB3,PSMB6,PSMB9,PSMC1,PSMC2,PSMC3,PSMD11,PSMD12,PSMD13,PSMD14,PSMD2,PSMD3,PSMD4,PSMD8,PSME3,PSME4,RAC1,RAC2,RAC3,RHOA,RPS27A,RYK,SCRIB,TCF7,TNRC6A,TNRC6C,UBA52,UBB,UBC,WNT11
Respiratory electron transport, ATP synthesis by chemiosmotic coupling, and heat production by uncoupling proteins.	116	56	48.28	1.6426e-18	1.37962e-17	ATP5A1,ATP5C1,ATP5D,ATP5F1,ATP5G1,ATP5G2,ATP5G3,ATP5J,ATP5J2,ATP5S,COX11,COX5A,COX6A1,COX6B1,COX7A2L,COX8A,CYC1,CYCS,ETFB,ETFDH,LRPPRC,NDUFA10,NDUFA11,NDUFA12,NDUFA13,NDUFA6,NDUFAB1,NDUFAF2,NDUFAF3,NDUFB1,NDUFB10,NDUFB11,NDUFB3,NDUFB4,NDUFB5,NDUFB6,NDUFB7,NDUFB9,NDUFC2,NDUFS1,NDUFS6,NDUFS7,NDUFS8,NDUFV1,NDUFV2,NDUFV3,SCO1,SDHB,SDHC,SURF1,UCP2,UQCRB,UQCRC1,UQCRC2,UQCRFS1,UQCRH
G1/S DNA Damage Checkpoints	60	38	63.33	2.64468e-18	2.21038e-17	CCNE1,CCNE2,CDC25A,CDK2,CDKN1A,CDKN1B,CHEK1,CHEK2,MDM2,PSMA3,PSMA4,PSMA5,PSMA7,PSMB1,PSMB10,PSMB2,PSMB3,PSMB6,PSMB9,PSMC1,PSMC2,PSMC3,PSMD11,PSMD12,PSMD13,PSMD14,PSMD2,PSMD3,PSMD4,PSMD8,PSME3,PSME4,RFWD2,RPS27A,TP53,UBA52,UBB,UBC
C-type lectin receptors (CLRs)	124	58	46.77	2.70528e-18	2.23908e-17	AHCYL1,CALM1,CCL17,CCL22,CUL1,HRAS,ICAM2,ICAM3,IKBKB,IL1B,ITPR1,ITPR2,ITPR3,KRAS,LYN,MAP3K14,NFATC1,NFKB1,NFKB2,NFKBIA,PAK1,PPP3CB,PRKCD,PSMA3,PSMA4,PSMA5,PSMA7,PSMB1,PSMB10,PSMB2,PSMB3,PSMB6,PSMB9,PSMC1,PSMC2,PSMC3,PSMD11,PSMD12,PSMD13,PSMD14,PSMD2,PSMD3,PSMD4,PSMD8,PSME3,PSME4,PYCARD,RAF1,RELB,RPS27A,RPS6KA5,SKP1,SRC,TAB2,UBA52,UBB,UBC,UBE2M
Toll-Like Receptors Cascades	142	63	44.37	2.69291e-18	2.23908e-17	BIRC2,BIRC3,CD14,CNPY3,CTSB,CTSS,CUL1,DHX9,DNM1,DNM2,DUSP4,ECSIT,EEA1,HMGB1,HSP90B1,IKBKB,IRAK2,IRF3,IRF7,ITGAM,ITGB2,JUN,LY96,MAP2K3,MAP2K4,MAP2K6,MAP2K7,MAPK1,MAPK11,MAPK14,MAPK7,MAPK9,MAPKAPK3,MEF2A,MEF2C,MYD88,NFKB1,NFKB2,NFKBIA,PELI1,PIK3C3,PPP2CA,PPP2R1A,PPP2R5D,PTPN11,RIPK3,RPS27A,RPS6KA1,RPS6KA3,RPS6KA5,SIGIRR,SKP1,SOCS1,TAB2,TANK,TICAM1,TLR1,TLR9,TNIP2,UBA52,UBB,UBC,UBE2D3
Mitochondrial protein import	52	35	67.31	3.10457e-18	2.55714e-17	ACO2,ATP5A1,ATP5G1,BCS1L,CHCHD4,COQ2,COX17,CS,CYC1,DNAJC19,FXN,GRPEL1,GRPEL2,HSCB,HSPA9,HSPD1,MTX1,MTX2,PAM16,SLC25A13,SLC25A4,SLC25A6,TIMM10,TIMM23,TIMM44,TIMM50,TIMM8A,TIMM8B,TOMM20,TOMM40,TOMM5,TOMM6,TOMM7,TOMM70A,VDAC1
Interactions of Rev with host cellular proteins	35	28	80	3.83163e-18	3.14083e-17	KPNB1,NPM1,NUP107,NUP133,NUP153,NUP155,NUP160,NUP205,NUP210,NUP214,NUP35,NUP37,NUP43,NUP50,NUP54,NUP85,NUP88,NUP93,NUP98,NUPL1,RAE1,RAN,RANBP1,RANGAP1,RCC1,SEH1L,TPR,XPO1
Telomere C-strand (Lagging Strand) Synthesis	23	22	95.65	4.04417e-18	3.29919e-17	APEX1,DNA2,FEN1,PCNA,POLA1,POLA2,POLD1,POLD2,POLD3,POLD4,POLE,POLE2,PRIM1,PRIM2,RFC1,RFC2,RFC3,RFC4,RFC5,RPA1,RPA2,RPA3
mRNA Splicing - Minor Pathway	50	34	68	5.7531e-18	4.67097e-17	DDX23,EFTUD2,LSM2,NHP2L1,PDCD7,POLR2C,POLR2D,POLR2F,POLR2H,POLR2I,POLR2J,RNPC3,SF3B2,SF3B3,SF3B4,SF3B5,SNRNP200,SNRNP25,SNRNP35,SNRNP40,SNRNP48,SNRPB,SNRPD1,SNRPD2,SNRPD3,SNRPE,SNRPF,SNRPG,SRSF1,SRSF2,SRSF7,TXNL4A,YBX1,ZCRB1
RNA Polymerase II Transcription	105	52	49.52	6.66105e-18	5.38251e-17	CCNH,CCNT1,CDK7,CDK9,CLP1,CPSF1,CPSF3,CSTF2,CSTF3,GTF2A2,GTF2E2,GTF2H5,NUDT21,PABPN1,POLR2C,POLR2D,POLR2F,POLR2H,POLR2I,POLR2J,RBM8A,RNPS1,SLBP,SNRPB,SNRPD3,SNRPE,SNRPF,SNRPG,SRRM1,SRSF1,SRSF11,SRSF2,SRSF3,SRSF4,SRSF7,SRSF9,SSRP1,SUPT4H1,TAF10,TAF12,TAF13,TAF2,TAF3,TAF5,TAF9,TAF9B,TBP,TCEA1,TCEB3,U2AF1,U2AF2,UPF3B
Interferon alpha/beta signaling	67	40	59.7	7.21529e-18	5.80286e-17	BST2,GBP2,HLA-A,HLA-B,HLA-C,HLA-F,HLA-G,IFI27,IFI35,IFI6,IFIT1,IFIT2,IFIT3,IFITM1,IFITM3,IFNAR1,IFNAR2,IP6K2,IRF1,IRF3,IRF4,IRF5,IRF7,IRF8,IRF9,ISG15,ISG20,MX1,MX2,OAS2,OAS3,OASL,PTPN11,PTPN6,RNASEL,SOCS1,STAT1,STAT2,USP18,XAF1
APC:Cdc20 mediated degradation of cell cycle proteins prior to satisfation of the cell cycle checkpoint	70	41	58.57	7.4247e-18	5.94325e-17	ANAPC1,ANAPC11,ANAPC4,ANAPC5,BUB1B,BUB3,CCNA2,CDC20,CDC23,CDK1,MAD2L1,NEK2,PSMA3,PSMA4,PSMA5,PSMA7,PSMB1,PSMB10,PSMB2,PSMB3,PSMB6,PSMB9,PSMC1,PSMC2,PSMC3,PSMD11,PSMD12,PSMD13,PSMD14,PSMD2,PSMD3,PSMD4,PSMD8,PSME3,PSME4,RPS27A,UBA52,UBB,UBC,UBE2C,UBE2E1
CLEC7A (Dectin-1) signaling	99	50	50.51	9.91569e-18	7.90011e-17	AHCYL1,CALM1,CCL17,CCL22,CUL1,IKBKB,IL1B,ITPR1,ITPR2,ITPR3,MAP3K14,NFATC1,NFKB1,NFKB2,NFKBIA,PPP3CB,PRKCD,PSMA3,PSMA4,PSMA5,PSMA7,PSMB1,PSMB10,PSMB2,PSMB3,PSMB6,PSMB9,PSMC1,PSMC2,PSMC3,PSMD11,PSMD12,PSMD13,PSMD14,PSMD2,PSMD3,PSMD4,PSMD8,PSME3,PSME4,PYCARD,RELB,RPS27A,SKP1,SRC,TAB2,UBA52,UBB,UBC,UBE2M
SCF(Skp2)-mediated degradation of p27/p21	56	36	64.29	1.00341e-17	7.9204e-17	CCNA2,CCNE1,CCNE2,CDK2,CDKN1A,CDKN1B,CKS1B,CUL1,PSMA3,PSMA4,PSMA5,PSMA7,PSMB1,PSMB10,PSMB2,PSMB3,PSMB6,PSMB9,PSMC1,PSMC2,PSMC3,PSMD11,PSMD12,PSMD13,PSMD14,PSMD2,PSMD3,PSMD4,PSMD8,PSME3,RPS27A,SKP1,SKP2,UBA52,UBB,UBC
tRNA processing in the nucleus	56	36	64.29	1.00341e-17	7.9204e-17	CLP1,CPSF1,CPSF4,CSTF2,DDX1,NUP107,NUP133,NUP153,NUP155,NUP160,NUP205,NUP210,NUP214,NUP35,NUP37,NUP43,NUP50,NUP54,NUP85,NUP88,NUP93,NUP98,NUPL1,POP4,POP7,RAE1,RAN,RPP25,RPP40,SEH1L,TPR,TRNT1,TSEN15,TSEN2,TSEN54,XPOT
Unfolded Protein Response (UPR)	90	47	52.22	1.66057e-17	1.30474e-16	ACADVL,ARFGAP1,ASNA1,ASNS,ATF3,ATF4,ATF6,ATP6V0D1,C19orf10,CXXC1,DCP2,DDX11,EXOSC1,EXOSC2,EXOSC3,EXOSC4,EXOSC5,EXOSC7,EXOSC8,EXOSC9,EXTL3,GFPT1,GSK3A,HDGF,HERPUD1,HSP90B1,KHSRP,KLHDC3,LMNA,NFYB,NFYC,PARN,PDIA5,PDIA6,PPP2R5B,PREB,SEC31A,SEC61G,SEC63,SERP1,SHC1,SRPRB,SYVN1,TATDN2,TPP1,WFS1,XBP1
Signaling by the B Cell Receptor (BCR)	214	80	37.38	2.17084e-17	1.69784e-16	AHCYL1,AKT1,AKT1S1,AKT2,BAD,BLK,BLNK,CALM1,CBLB,CD19,CD22,CD28,CD80,CDKN1A,CDKN1B,CUL1,DAPP1,ERBB2,FGFR1,GSK3A,GSK3B,HRAS,IKBKB,ITPR1,ITPR2,ITPR3,KRAS,LCK,LYN,MAPKAP1,MDM2,MLST8,NFKB1,NFKBIA,NFKBIE,NRG2,PDGFA,PHLPP2,PIK3R1,PIK3R3,PSMA3,PSMA4,PSMA5,PSMA7,PSMB1,PSMB10,PSMB2,PSMB3,PSMB6,PSMB9,PSMC1,PSMC2,PSMC3,PSMD11,PSMD12,PSMD13,PSMD14,PSMD2,PSMD3,PSMD4,PSMD8,PSME3,PSME4,PTEN,PTPN11,PTPN6,RASGRP1,…
Antigen processing-Cross presentation	81	44	54.32	2.4517e-17	1.90874e-16	B2M,CTSS,CYBA,CYBB,HLA-A,HLA-B,HLA-C,HLA-F,HLA-G,MRC2,NCF1,NCF2,PDIA3,PSMA3,PSMA4,PSMA5,PSMA7,PSMB1,PSMB10,PSMB2,PSMB3,PSMB6,PSMB9,PSMC1,PSMC2,PSMC3,PSMD11,PSMD12,PSMD13,PSMD14,PSMD2,PSMD3,PSMD4,PSMD8,PSME3,PSME4,RPS27A,SEC61G,TAP1,TAP2,TAPBP,UBA52,UBB,UBC
DNA methylation	32	26	81.25	3.02405e-17	2.33304e-16	DNMT1,DNMT3A,H2AFX,H2AFZ,H3F3A,HIST1H2AB,HIST1H2AC,HIST1H2AD,HIST1H2AJ,HIST1H2BB,HIST1H2BC,HIST1H2BD,HIST1H2BH,HIST1H2BJ,HIST1H2BK,HIST1H2BL,HIST1H2BM,HIST1H2BN,HIST1H2BO,HIST1H3A,HIST1H4A,HIST2H2AC,HIST2H2BE,HIST2H3A,HIST3H2BB,UHRF1
Toll Like Receptor 4 (TLR4) Cascade	122	56	45.9	3.02091e-17	2.33304e-16	BIRC2,BIRC3,CD14,CUL1,DHX9,DNM1,DNM2,DUSP4,ECSIT,HMGB1,IKBKB,IRAK2,IRF3,IRF7,ITGAM,ITGB2,JUN,LY96,MAP2K3,MAP2K4,MAP2K6,MAP2K7,MAPK1,MAPK11,MAPK14,MAPK7,MAPK9,MAPKAPK3,MEF2A,MEF2C,MYD88,NFKB1,NFKB2,NFKBIA,PELI1,PPP2CA,PPP2R1A,PPP2R5D,PTPN11,RIPK3,RPS27A,RPS6KA1,RPS6KA3,RPS6KA5,SIGIRR,SKP1,SOCS1,TAB2,TANK,TICAM1,TLR1,TNIP2,UBA52,UBB,UBC,UBE2D3
Cytosolic sensors of pathogen-associated DNA	66	39	59.09	3.07851e-17	2.36435e-16	CRCP,CTNNB1,DDX41,DHX9,DTX4,HMGB1,IFI16,IKBKB,IRF3,IRF7,LRRFIP1,MB21D1,MYD88,NFKB1,NFKB2,NFKBIA,POLR1C,POLR1D,POLR2F,POLR2H,POLR3B,POLR3E,POLR3F,POLR3G,POLR3GL,POLR3H,POLR3K,PRKDC,RIPK3,RPS27A,STAT6,TICAM1,TMEM173,TRIM32,UBA52,UBB,UBC,XRCC5,XRCC6
APC/C:Cdh1 mediated degradation of Cdc20 and other APC/C:Cdh1 targeted proteins in late mitosis/early G1	69	40	57.97	3.1088e-17	2.3663e-16	ANAPC1,ANAPC11,ANAPC4,ANAPC5,AURKA,AURKB,CDC20,CDC23,PLK1,PSMA3,PSMA4,PSMA5,PSMA7,PSMB1,PSMB10,PSMB2,PSMB3,PSMB6,PSMB9,PSMC1,PSMC2,PSMC3,PSMD11,PSMD12,PSMD13,PSMD14,PSMD2,PSMD3,PSMD4,PSMD8,PSME3,PSME4,PTTG1,RPS27A,SKP2,UBA52,UBB,UBC,UBE2C,UBE2E1
Cdc20:Phospho-APC/C mediated degradation of Cyclin A	69	40	57.97	3.1088e-17	2.3663e-16	ANAPC1,ANAPC11,ANAPC4,ANAPC5,BUB1B,BUB3,CCNA2,CDC20,CDC23,CDK1,MAD2L1,PSMA3,PSMA4,PSMA5,PSMA7,PSMB1,PSMB10,PSMB2,PSMB3,PSMB6,PSMB9,PSMC1,PSMC2,PSMC3,PSMD11,PSMD12,PSMD13,PSMD14,PSMD2,PSMD3,PSMD4,PSMD8,PSME3,PSME4,RPS27A,UBA52,UBB,UBC,UBE2C,UBE2E1
RNA Polymerase I Promoter Opening	30	25	83.33	3.91136e-17	2.95082e-16	H2AFX,H2AFZ,H3F3A,HIST1H2AB,HIST1H2AC,HIST1H2AD,HIST1H2AJ,HIST1H2BB,HIST1H2BC,HIST1H2BD,HIST1H2BH,HIST1H2BJ,HIST1H2BK,HIST1H2BL,HIST1H2BM,HIST1H2BN,HIST1H2BO,HIST1H3A,HIST1H4A,HIST2H2AC,HIST2H2BE,HIST2H3A,HIST3H2BB,MBD2,UBTF
Termination of translesion DNA synthesis	30	25	83.33	3.91136e-17	2.95082e-16	ISG15,KIAA0101,PCNA,POLD1,POLD2,POLD3,POLD4,POLE,POLE2,POLH,RFC1,RFC2,RFC3,RFC4,RFC5,RPA1,RPA2,RPA3,RPS27A,UBA52,UBA7,UBB,UBC,UBE2L6,USP10
Recognition of DNA damage by PCNA-containing replication complex	28	24	85.71	4.61942e-17	3.46965e-16	CUL4A,CUL4B,DTL,PCNA,POLD1,POLD2,POLD3,POLD4,POLE,POLE2,RFC1,RFC2,RFC3,RFC4,RFC5,RPA1,RPA2,RPA3,RPS27A,UBA52,UBB,UBC,USP1,ZBTB32
Interferon gamma signaling	92	47	51.09	5.23272e-17	3.91306e-16	B2M,CD44,CIITA,GBP1,GBP2,GBP3,GBP4,GBP5,GBP6,HLA-A,HLA-B,HLA-C,HLA-DPB1,HLA-DQA1,HLA-DQA2,HLA-DQB1,HLA-F,HLA-G,ICAM1,IFI30,IRF1,IRF3,IRF4,IRF5,IRF7,IRF8,IRF9,JAK2,MT2A,OAS2,OAS3,OASL,PIAS1,PML,PRKCD,PTAFR,PTPN11,PTPN6,SOCS1,SP100,STAT1,SUMO1,TRIM22,TRIM35,TRIM38,TRIM68,TRIM8
CDT1 association with the CDC6:ORC:origin complex	58	36	62.07	5.35655e-17	3.97083e-16	CDT1,GMNN,MCM8,ORC1,ORC2,ORC3,ORC4,ORC5,ORC6,PSMA3,PSMA4,PSMA5,PSMA7,PSMB1,PSMB10,PSMB2,PSMB3,PSMB6,PSMB9,PSMC1,PSMC2,PSMC3,PSMD11,PSMD12,PSMD13,PSMD14,PSMD2,PSMD3,PSMD4,PSMD8,PSME3,PSME4,RPS27A,UBA52,UBB,UBC
Formation of the beta-catenin:TCF transactivating complex	58	36	62.07	5.35655e-17	3.97083e-16	ASH2L,CTNNB1,H2AFX,H2AFZ,H3F3A,HDAC1,HIST1H2AB,HIST1H2AC,HIST1H2AD,HIST1H2AJ,HIST1H2BB,HIST1H2BC,HIST1H2BD,HIST1H2BH,HIST1H2BJ,HIST1H2BK,HIST1H2BL,HIST1H2BM,HIST1H2BN,HIST1H2BO,HIST1H3A,HIST1H4A,HIST2H2AC,HIST2H2BE,HIST2H3A,HIST3H2BB,HIST3H3,KAT5,LEO1,MEN1,MYC,PYGO2,SMARCA4,TCF4,TCF7,TRRAP
tRNA Aminoacylation	42	30	71.43	5.9909e-17	4.42186e-16	AARS,AIMP2,DARS,DARS2,EARS2,EEF1E1,EPRS,FARSA,FARSB,GARS,HARS2,IARS,IARS2,KARS,LARS,LARS2,MARS,NARS,NARS2,PPA1,PPA2,QARS,RARS,SARS,SARS2,TARS,VARS,VARS2,YARS,YARS2
ER-Phagosome pathway	64	38	59.38	6.25206e-17	4.59473e-16	B2M,HLA-A,HLA-B,HLA-C,HLA-F,HLA-G,PDIA3,PSMA3,PSMA4,PSMA5,PSMA7,PSMB1,PSMB10,PSMB2,PSMB3,PSMB6,PSMB9,PSMC1,PSMC2,PSMC3,PSMD11,PSMD12,PSMD13,PSMD14,PSMD2,PSMD3,PSMD4,PSMD8,PSME3,PSME4,RPS27A,SEC61G,TAP1,TAP2,TAPBP,UBA52,UBB,UBC
Deadenylation-dependent mRNA decay	50	33	66	7.09057e-17	5.18859e-16	CNOT1,CNOT10,CNOT3,CNOT4,CNOT6L,CNOT7,DCP1A,DCP1B,DCP2,DCPS,EIF4A1,EIF4A3,EIF4E,EIF4G1,EXOSC1,EXOSC2,EXOSC3,EXOSC4,EXOSC5,EXOSC7,EXOSC8,EXOSC9,LSM2,LSM3,LSM4,LSM5,LSM7,PAIP1,PAN3,PARN,PATL1,RQCD1,XRN1
Interleukin-3, 5 and GM-CSF signaling	252	88	34.92	7.90456e-17	5.75952e-16	AKAP9,APBB1IP,ARRB2,BLNK,BRAF,BRAP,CALM1,CRKL,DUSP10,DUSP2,DUSP4,DUSP8,DUSP9,ERBB2,FGFR1,GRIN2A,HCK,HRAS,IL2RB,IL2RG,IL3RA,INPP5D,JAK2,JAK3,KRAS,LAMTOR2,LYN,MAP2K2,MAP3K11,MAPK1,MARK3,NF1,NRG2,PDGFA,PEA15,PEBP1,PHB,PIK3R1,PIK3R3,PPP2CA,PPP2R1A,PPP2R5B,PPP2R5C,PPP2R5D,PPP5C,PSMA3,PSMA4,PSMA5,PSMA7,PSMB1,PSMB10,PSMB2,PSMB3,PSMB6,PSMB9,PSMC1,PSMC2,PSMC3,PSMD11,PSMD12,PSMD13,PSMD14,PSMD2,PSMD3,PSMD4,…
SIRT1 negatively regulates rRNA Expression	35	27	77.14	8.25092e-17	5.98631e-16	H2AFX,H2AFZ,H3F3A,HIST1H2AB,HIST1H2AC,HIST1H2AD,HIST1H2AJ,HIST1H2BB,HIST1H2BC,HIST1H2BD,HIST1H2BH,HIST1H2BJ,HIST1H2BK,HIST1H2BL,HIST1H2BM,HIST1H2BN,HIST1H2BO,HIST1H3A,HIST1H4A,HIST2H2AC,HIST2H2BE,HIST2H3A,HIST3H2BB,SUV39H1,TAF1A,TAF1B,TBP
MHC class II antigen presentation	103	50	48.54	8.31243e-17	6.00538e-16	AP1B1,AP1G1,AP1S2,AP1S3,ARF1,CANX,CENPE,CTSA,CTSB,CTSC,CTSF,CTSH,CTSO,CTSS,DCTN2,DCTN3,DCTN6,DNM1,DNM2,DYNC1H1,DYNLL2,HLA-DMA,HLA-DMB,HLA-DOA,HLA-DOB,HLA-DPB1,HLA-DQA1,HLA-DQA2,HLA-DQB1,IFI30,KIF11,KIF15,KIF18A,KIF20A,KIF22,KIF23,KIF2C,KIF3A,KIF3B,KIF4A,KIF5B,KIFAP3,KLC1,KLC2,RACGAP1,RILP,SEC13,SEC24A,SEC24D,SEC31A
Signalling to ERKs	244	86	35.25	9.30746e-17	6.69587e-16	AKAP9,APBB1IP,ARRB2,BRAF,BRAP,CALM1,CRKL,DUSP10,DUSP2,DUSP4,DUSP8,DUSP9,ERBB2,FGFR1,GRIN2A,HRAS,IL2RB,IL2RG,IL3RA,JAK2,JAK3,KIDINS220,KRAS,LAMTOR2,MAP2K2,MAP3K11,MAPK1,MAPK11,MAPK12,MAPK13,MAPK14,MAPKAPK3,MARK3,NF1,NRG2,PDGFA,PEA15,PEBP1,PHB,PPP2CA,PPP2R1A,PPP2R5B,PPP2R5C,PPP2R5D,PPP5C,PSMA3,PSMA4,PSMA5,PSMA7,PSMB1,PSMB10,PSMB2,PSMB3,PSMB6,PSMB9,PSMC1,PSMC2,PSMC3,PSMD11,PSMD12,PSMD13,PSMD14,PSMD2…
RMTs methylate histone arginines	45	31	68.89	9.47242e-17	6.78592e-16	ACTL6A,ARID1A,CARM1,CDK4,DNMT3A,H2AFX,H2AFZ,HIST1H2AB,HIST1H2AC,HIST1H2AD,HIST1H2AG,HIST1H2AH,HIST1H2AJ,HIST1H3A,HIST1H4A,HIST2H2AB,HIST2H2AC,HIST2H3A,JAK2,PBRM1,PRMT1,PRMT5,PRMT6,PRMT7,RBBP7,SMARCA2,SMARCA4,SMARCB1,SMARCC1,SMARCE1,WDR5
Nuclear Pore Complex (NPC) Disassembly	33	26	78.79	1.23265e-16	8.75697e-16	CCNB1,CCNB2,CDK1,NEK6,NEK9,NUP107,NUP133,NUP153,NUP155,NUP160,NUP205,NUP210,NUP214,NUP35,NUP37,NUP43,NUP50,NUP54,NUP85,NUP88,NUP93,NUP98,NUPL1,RAE1,SEH1L,TPR
Rev-mediated nuclear export of HIV RNA	33	26	78.79	1.23265e-16	8.75697e-16	NUP107,NUP133,NUP153,NUP155,NUP160,NUP205,NUP210,NUP214,NUP35,NUP37,NUP43,NUP50,NUP54,NUP85,NUP88,NUP93,NUP98,NUPL1,RAE1,RAN,RANBP1,RANGAP1,RCC1,SEH1L,TPR,XPO1
Nuclear import of Rev protein	31	25	80.65	1.74762e-16	1.23128e-15	KPNB1,NPM1,NUP107,NUP133,NUP153,NUP155,NUP160,NUP205,NUP210,NUP214,NUP35,NUP37,NUP43,NUP50,NUP54,NUP85,NUP88,NUP93,NUP98,NUPL1,RAE1,RAN,RCC1,SEH1L,TPR
Packaging Of Telomere Ends	31	25	80.65	1.74762e-16	1.23128e-15	ACD,H2AFX,H2AFZ,HIST1H2AB,HIST1H2AC,HIST1H2AD,HIST1H2AJ,HIST1H2BB,HIST1H2BC,HIST1H2BD,HIST1H2BH,HIST1H2BJ,HIST1H2BK,HIST1H2BL,HIST1H2BM,HIST1H2BN,HIST1H2BO,HIST1H4A,HIST2H2AC,HIST2H2BE,HIST3H2BB,HIST3H3,POT1,TERF2,TERF2IP
Lagging Strand Synthesis	21	20	95.24	1.85979e-16	1.30491e-15	APEX1,DNA2,FEN1,PCNA,POLA1,POLA2,POLD1,POLD2,POLD3,POLD4,PRIM1,PRIM2,RFC1,RFC2,RFC3,RFC4,RFC5,RPA1,RPA2,RPA3
Interleukin-2 signaling	243	85	34.98	2.36672e-16	1.6452e-15	AKAP9,APBB1IP,ARRB2,BRAF,BRAP,CALM1,DUSP10,DUSP2,DUSP4,DUSP8,DUSP9,ERBB2,FGFR1,GRIN2A,HRAS,IL2RB,IL2RG,IL3RA,INPP5D,JAK2,JAK3,KRAS,LAMTOR2,LCK,LGALS9,MAP2K2,MAP3K11,MAPK1,MARK3,NF1,NRG2,PDGFA,PEA15,PEBP1,PHB,PIK3R1,PIK3R3,PPP2CA,PPP2R1A,PPP2R5B,PPP2R5C,PPP2R5D,PPP5C,PSMA3,PSMA4,PSMA5,PSMA7,PSMB1,PSMB10,PSMB2,PSMB3,PSMB6,PSMB9,PSMC1,PSMC2,PSMC3,PSMD11,PSMD12,PSMD13,PSMD14,PSMD2,PSMD3,PSMD4,PSMD8,P…
p53-Dependent G1 DNA Damage Response	57	35	61.4	2.37372e-16	1.6452e-15	CCNE1,CCNE2,CDK2,CDKN1A,CDKN1B,MDM2,PSMA3,PSMA4,PSMA5,PSMA7,PSMB1,PSMB10,PSMB2,PSMB3,PSMB6,PSMB9,PSMC1,PSMC2,PSMC3,PSMD11,PSMD12,PSMD13,PSMD14,PSMD2,PSMD3,PSMD4,PSMD8,PSME3,PSME4,RFWD2,RPS27A,TP53,UBA52,UBB,UBC
p53-Dependent G1/S DNA damage checkpoint	57	35	61.4	2.37372e-16	1.6452e-15	CCNE1,CCNE2,CDK2,CDKN1A,CDKN1B,MDM2,PSMA3,PSMA4,PSMA5,PSMA7,PSMB1,PSMB10,PSMB2,PSMB3,PSMB6,PSMB9,PSMC1,PSMC2,PSMC3,PSMD11,PSMD12,PSMD13,PSMD14,PSMD2,PSMD3,PSMD4,PSMD8,PSME3,PSME4,RFWD2,RPS27A,TP53,UBA52,UBB,UBC
VEGFR2 mediated cell proliferation	239	84	35.15	2.56862e-16	1.77307e-15	AHCYL1,AKAP9,APBB1IP,ARRB2,BRAF,BRAP,CALM1,DUSP10,DUSP2,DUSP4,DUSP8,DUSP9,ERBB2,FGFR1,GRIN2A,HRAS,IL2RB,IL2RG,IL3RA,ITPR1,ITPR2,ITPR3,JAK2,JAK3,KRAS,LAMTOR2,MAP2K2,MAP3K11,MAPK1,MARK3,NF1,NRG2,PDGFA,PEA15,PEBP1,PHB,PPP2CA,PPP2R1A,PPP2R5B,PPP2R5C,PPP2R5D,PPP5C,PRKCD,PRKCZ,PSMA3,PSMA4,PSMA5,PSMA7,PSMB1,PSMB10,PSMB2,PSMB3,PSMB6,PSMB9,PSMC1,PSMC2,PSMC3,PSMD11,PSMD12,PSMD13,PSMD14,PSMD2,PSMD3,PSMD4,PS…
Activated TLR4 signalling	113	52	46.02	3.56704e-16	2.45234e-15	BIRC2,BIRC3,CD14,CUL1,DHX9,DUSP4,ECSIT,HMGB1,IKBKB,IRAK2,IRF3,IRF7,JUN,LY96,MAP2K3,MAP2K4,MAP2K6,MAP2K7,MAPK1,MAPK11,MAPK14,MAPK7,MAPK9,MAPKAPK3,MEF2A,MEF2C,MYD88,NFKB1,NFKB2,NFKBIA,PELI1,PPP2CA,PPP2R1A,PPP2R5D,PTPN11,RIPK3,RPS27A,RPS6KA1,RPS6KA3,RPS6KA5,SIGIRR,SKP1,SOCS1,TAB2,TANK,TICAM1,TLR1,TNIP2,UBA52,UBB,UBC,UBE2D3
Anchoring of the basal body to the plasma membrane	89	45	50.56	4.01297e-16	2.74784e-15	AKAP9,ALMS1,B9D1,CCP110,CDK1,CDK5RAP2,CENPJ,CEP135,CEP152,CEP250,CEP41,CEP57,CEP63,CEP76,CEP78,CKAP5,CNTRL,DCTN2,DCTN3,DYNC1H1,HAUS2,HSP90AA1,KIF24,MAPRE1,NDE1,NEDD1,NEK2,NPHP4,ODF2,OFD1,PAFAH1B1,PCM1,PCNT,PLK1,PLK4,PPP2R1A,SSNA1,TCTN1,TCTN3,TUBA1A,TUBA4A,TUBB,TUBB4B,TUBG1,YWHAE
Signalling to RAS	237	83	35.02	4.91352e-16	3.35102e-15	AKAP9,APBB1IP,ARRB2,BRAF,BRAP,CALM1,DUSP10,DUSP2,DUSP4,DUSP8,DUSP9,ERBB2,FGFR1,GRIN2A,HRAS,IL2RB,IL2RG,IL3RA,JAK2,JAK3,KRAS,LAMTOR2,MAP2K2,MAP3K11,MAPK1,MAPK11,MAPK12,MAPK13,MAPK14,MAPKAPK3,MARK3,NF1,NRG2,PDGFA,PEA15,PEBP1,PHB,PPP2CA,PPP2R1A,PPP2R5B,PPP2R5C,PPP2R5D,PPP5C,PSMA3,PSMA4,PSMA5,PSMA7,PSMB1,PSMB10,PSMB2,PSMB3,PSMB6,PSMB9,PSMC1,PSMC2,PSMC3,PSMD11,PSMD12,PSMD13,PSMD14,PSMD2,PSMD3,PSMD4,PS…
MyD88-independent TLR3/TLR4 cascade	97	47	48.45	7.63234e-16	5.14353e-15	BIRC2,BIRC3,CD14,CUL1,DHX9,DUSP4,HMGB1,IKBKB,IRAK2,IRF3,IRF7,JUN,LY96,MAP2K3,MAP2K4,MAP2K6,MAP2K7,MAPK1,MAPK11,MAPK14,MAPK7,MAPK9,MAPKAPK3,MEF2A,MEF2C,MYD88,NFKB1,NFKB2,NFKBIA,PPP2CA,PPP2R1A,PPP2R5D,PTPN11,RIPK3,RPS27A,RPS6KA1,RPS6KA3,RPS6KA5,SKP1,TAB2,TANK,TICAM1,TNIP2,UBA52,UBB,UBC,UBE2D3
TRIF-mediated TLR3/TLR4 signaling	97	47	48.45	7.63234e-16	5.14353e-15	BIRC2,BIRC3,CD14,CUL1,DHX9,DUSP4,HMGB1,IKBKB,IRAK2,IRF3,IRF7,JUN,LY96,MAP2K3,MAP2K4,MAP2K6,MAP2K7,MAPK1,MAPK11,MAPK14,MAPK7,MAPK9,MAPKAPK3,MEF2A,MEF2C,MYD88,NFKB1,NFKB2,NFKBIA,PPP2CA,PPP2R1A,PPP2R5D,PTPN11,RIPK3,RPS27A,RPS6KA1,RPS6KA3,RPS6KA5,SKP1,TAB2,TANK,TICAM1,TNIP2,UBA52,UBB,UBC,UBE2D3
Toll Like Receptor 3 (TLR3) Cascade	97	47	48.45	7.63234e-16	5.14353e-15	BIRC2,BIRC3,CD14,CUL1,DHX9,DUSP4,HMGB1,IKBKB,IRAK2,IRF3,IRF7,JUN,LY96,MAP2K3,MAP2K4,MAP2K6,MAP2K7,MAPK1,MAPK11,MAPK14,MAPK7,MAPK9,MAPKAPK3,MEF2A,MEF2C,MYD88,NFKB1,NFKB2,NFKBIA,PPP2CA,PPP2R1A,PPP2R5D,PTPN11,RIPK3,RPS27A,RPS6KA1,RPS6KA3,RPS6KA5,SKP1,TAB2,TANK,TICAM1,TNIP2,UBA52,UBB,UBC,UBE2D3
HDR through Single Strand Annealing (SSA)	37	27	72.97	9.12712e-16	6.12667e-15	ABL1,ATR,ATRIP,BARD1,BLM,BRCA1,BRIP1,DNA2,EXO1,KAT5,NBN,RAD1,RAD51,RAD9A,RBBP8,RFC2,RFC3,RFC4,RFC5,RMI1,RMI2,RPA1,RPA2,RPA3,TOP3A,TOPBP1,WRN
Gap-filling DNA repair synthesis and ligation in TC-NER	62	36	58.06	1.11257e-15	7.43893e-15	AQR,CCNH,CDK7,CUL4A,CUL4B,GTF2H5,HMGN1,PCNA,POLD1,POLD2,POLD3,POLD4,POLE,POLE2,POLR2C,POLR2D,POLR2F,POLR2H,POLR2I,POLR2J,PPIE,PRPF19,RFC1,RFC2,RFC3,RFC4,RFC5,RPA1,RPA2,RPA3,RPS27A,TCEA1,UBA52,UBB,UBC,XRCC1
MAPK family signaling cascades	276	91	32.97	1.42075e-15	9.46243e-15	AKAP9,APBB1IP,ARRB2,BRAF,BRAP,CALM1,CDC42,CDK1,DUSP10,DUSP2,DUSP4,DUSP8,DUSP9,ERBB2,ETV4,FGFR1,GRIN2A,HRAS,HSPB1,IL2RB,IL2RG,IL3RA,IL6ST,JAK2,JAK3,JUN,KRAS,LAMTOR2,MAP2K2,MAP3K11,MAPK1,MAPKAPK5,MARK3,MYC,NF1,NRG2,PAK1,PDGFA,PEA15,PEBP1,PHB,PPP2CA,PPP2R1A,PPP2R5B,PPP2R5C,PPP2R5D,PPP5C,PSMA3,PSMA4,PSMA5,PSMA7,PSMB1,PSMB10,PSMB2,PSMB3,PSMB6,PSMB9,PSMC1,PSMC2,PSMC3,PSMD11,PSMD12,PSMD13,PSMD14,PSMD2,P…
Base Excision Repair	35	26	74.29	1.52322e-15	1.00663e-14	APEX1,FEN1,MBD4,MUTYH,NTHL1,OGG1,PARP1,PARP2,PCNA,PNKP,POLD1,POLD2,POLD3,POLD4,POLE,POLE2,RFC1,RFC2,RFC3,RFC4,RFC5,RPA1,RPA2,RPA3,UNG,XRCC1
Resolution of Abasic Sites (AP sites)	35	26	74.29	1.52322e-15	1.00663e-14	APEX1,FEN1,MBD4,MUTYH,NTHL1,OGG1,PARP1,PARP2,PCNA,PNKP,POLD1,POLD2,POLD3,POLD4,POLE,POLE2,RFC1,RFC2,RFC3,RFC4,RFC5,RPA1,RPA2,RPA3,UNG,XRCC1
Downstream signaling events of B Cell Receptor (BCR)	170	66	38.82	1.55332e-15	1.02256e-14	AKT1,AKT1S1,AKT2,BAD,CD19,CD28,CD80,CDKN1A,CDKN1B,CUL1,ERBB2,FGFR1,GSK3A,GSK3B,HRAS,IKBKB,KRAS,LCK,MAPKAP1,MDM2,MLST8,NFKB1,NFKBIA,NFKBIE,NRG2,PDGFA,PHLPP2,PIK3R1,PIK3R3,PSMA3,PSMA4,PSMA5,PSMA7,PSMB1,PSMB10,PSMB2,PSMB3,PSMB6,PSMB9,PSMC1,PSMC2,PSMC3,PSMD11,PSMD12,PSMD13,PSMD14,PSMD2,PSMD3,PSMD4,PSMD8,PSME3,PSME4,PTEN,PTPN11,RASGRP1,RASGRP3,RPS27A,SKP1,THEM4,TNRC6A,TNRC6C,TRIB3,TSC2,UBA52,UBB,UBC
Resolution of D-loop Structures through Synthesis-Dependent Strand Annealing (SDSA)	26	22	84.62	1.70317e-15	1.11689e-14	BARD1,BLM,BRCA1,BRCA2,BRIP1,DNA2,EXO1,KAT5,NBN,PALB2,RAD51,RAD51AP1,RAD51C,RAD51D,RBBP8,RMI1,RMI2,RTEL1,TOP3A,WRN,XRCC2,XRCC3
Gastrin-CREB signalling pathway via PKC and MAPK	423	122	28.84	2.41356e-15	1.57668e-14	ABHD6,ADRA1A,ADRBK1,AKAP9,ANXA1,APBB1IP,ARRB2,AVP,BRAF,BRAP,CALM1,DGKA,DGKD,DGKQ,DGKZ,DUSP10,DUSP2,DUSP4,DUSP8,DUSP9,EDN1,ERBB2,FGFR1,GCGR,GNB1,GNB2,GNB4,GNB5,GNG10,GNG11,GNG2,GNG5,GNG7,GNG8,GPR132,GPR68,GRIN2A,GRK5,HCRTR1,HRAS,IL2RB,IL2RG,IL3RA,ITPR1,ITPR2,ITPR3,JAK2,JAK3,KRAS,LAMTOR2,LTB4R2,MAP2K2,MAP3K11,MAPK1,MAPK7,MARK3,MGLL,NF1,NPFF,NRG2,P2RY1,PDGFA,PEA15,PEBP1,PHB,PIK3R1,PIK3R3,PLCB2,PPP2C…
Cyclin D associated events in G1	38	27	71.05	2.72601e-15	1.76724e-14	CCND2,CCNH,CDK4,CDK7,CDKN1A,CDKN1B,CDKN2A,CDKN2C,CDKN2D,CKS1B,CUL1,E2F1,E2F2,PPP2CA,PPP2R1A,PPP2R2A,PPP2R3B,RB1,RBL1,RPS27A,SKP1,SKP2,TFDP1,TFDP2,UBA52,UBB,UBC
G1 Phase	38	27	71.05	2.72601e-15	1.76724e-14	CCND2,CCNH,CDK4,CDK7,CDKN1A,CDKN1B,CDKN2A,CDKN2C,CDKN2D,CKS1B,CUL1,E2F1,E2F2,PPP2CA,PPP2R1A,PPP2R2A,PPP2R3B,RB1,RBL1,RPS27A,SKP1,SKP2,TFDP1,TFDP2,UBA52,UBB,UBC
Transcription-Coupled Nucleotide Excision Repair (TC-NER)	76	40	52.63	2.91574e-15	1.88308e-14	AQR,CCNH,CDK7,COPS3,COPS4,COPS6,COPS7B,CUL4A,CUL4B,GTF2H5,HMGN1,PCNA,POLD1,POLD2,POLD3,POLD4,POLE,POLE2,POLR2C,POLR2D,POLR2F,POLR2H,POLR2I,POLR2J,PPIE,PRPF19,RFC1,RFC2,RFC3,RFC4,RFC5,RPA1,RPA2,RPA3,RPS27A,TCEA1,UBA52,UBB,UBC,XRCC1
Respiratory electron transport	93	45	48.39	3.34602e-15	2.15282e-14	COX11,COX5A,COX6A1,COX6B1,COX7A2L,COX8A,CYC1,CYCS,ETFB,ETFDH,LRPPRC,NDUFA10,NDUFA11,NDUFA12,NDUFA13,NDUFA6,NDUFAB1,NDUFAF2,NDUFAF3,NDUFB1,NDUFB10,NDUFB11,NDUFB3,NDUFB4,NDUFB5,NDUFB6,NDUFB7,NDUFB9,NDUFC2,NDUFS1,NDUFS6,NDUFS7,NDUFS8,NDUFV1,NDUFV2,NDUFV3,SCO1,SDHB,SDHC,SURF1,UQCRB,UQCRC1,UQCRC2,UQCRFS1,UQCRH
APC/C:Cdc20 mediated degradation of Securin	64	36	56.25	4.42739e-15	2.83786e-14	ANAPC1,ANAPC11,ANAPC4,ANAPC5,CDC20,CDC23,PSMA3,PSMA4,PSMA5,PSMA7,PSMB1,PSMB10,PSMB2,PSMB3,PSMB6,PSMB9,PSMC1,PSMC2,PSMC3,PSMD11,PSMD12,PSMD13,PSMD14,PSMD2,PSMD3,PSMD4,PSMD8,PSME3,PSME4,PTTG1,RPS27A,UBA52,UBB,UBC,UBE2C,UBE2E1
Hh mutants abrogate ligand secretion	55	33	60	4.50916e-15	2.8687e-14	DERL2,ERLEC1,OS9,PSMA3,PSMA4,PSMA5,PSMA7,PSMB1,PSMB10,PSMB2,PSMB3,PSMB6,PSMB9,PSMC1,PSMC2,PSMC3,PSMD11,PSMD12,PSMD13,PSMD14,PSMD2,PSMD3,PSMD4,PSMD8,PSME3,PSME4,RPS27A,SEL1L,SYVN1,UBA52,UBB,UBC,VCP
Hh mutants that don't undergo autocatalytic processing are degraded by ERAD	55	33	60	4.50916e-15	2.8687e-14	DERL2,ERLEC1,OS9,PSMA3,PSMA4,PSMA5,PSMA7,PSMB1,PSMB10,PSMB2,PSMB3,PSMB6,PSMB9,PSMC1,PSMC2,PSMC3,PSMD11,PSMD12,PSMD13,PSMD14,PSMD2,PSMD3,PSMD4,PSMD8,PSME3,PSME4,RPS27A,SEL1L,SYVN1,UBA52,UBB,UBC,VCP
Dectin-1 mediated noncanonical NF-kB signaling	61	35	57.38	4.61406e-15	2.92453e-14	CCL17,CCL22,CUL1,MAP3K14,NFKB2,PSMA3,PSMA4,PSMA5,PSMA7,PSMB1,PSMB10,PSMB2,PSMB3,PSMB6,PSMB9,PSMC1,PSMC2,PSMC3,PSMD11,PSMD12,PSMD13,PSMD14,PSMD2,PSMD3,PSMD4,PSMD8,PSME3,PSME4,RELB,RPS27A,SKP1,UBA52,UBB,UBC,UBE2M
NS1 Mediated Effects on Host Pathways	39	27	69.23	7.65993e-15	4.83711e-14	CPSF4,ISG15,KPNA2,KPNA3,KPNB1,NUP107,NUP133,NUP153,NUP155,NUP160,NUP205,NUP210,NUP214,NUP35,NUP37,NUP43,NUP50,NUP54,NUP85,NUP88,NUP93,NUP98,NUPL1,PABPN1,RAE1,SEH1L,TPR
Activated PKN1 stimulates transcription of AR (androgen receptor) regulated genes KLK2 and KLK3	34	25	73.53	8.05319e-15	5.06667e-14	H2AFX,H2AFZ,H3F3A,HIST1H2AB,HIST1H2AC,HIST1H2AD,HIST1H2AJ,HIST1H2BB,HIST1H2BC,HIST1H2BD,HIST1H2BH,HIST1H2BJ,HIST1H2BK,HIST1H2BL,HIST1H2BM,HIST1H2BN,HIST1H2BO,HIST1H3A,HIST1H4A,HIST2H2AC,HIST2H2BE,HIST2H3A,HIST3H2BB,KDM1A,PKN1
Glucose metabolism	75	39	52	1.0975e-14	6.87954e-14	ADPGK,AGL,ALDOA,ALDOC,CALM1,ENO1,ENO2,GAA,GAPDH,GBE1,GOT2,GPI,HK2,MDH2,PCK2,PFKFB2,PFKFB3,PFKFB4,PFKM,PFKP,PGAM1,PGK1,PGM1,PHKA2,PHKB,PPP2CA,PPP2R1A,PPP2R5D,PYGB,PYGL,RPS27A,SLC25A1,SLC25A10,SLC25A13,TPI1,UBA52,UBB,UBC,UGP2
Gap-filling DNA repair synthesis and ligation in GG-NER	23	20	86.96	1.17572e-14	7.34289e-14	PCNA,POLD1,POLD2,POLD3,POLD4,POLE,POLE2,RFC1,RFC2,RFC3,RFC4,RFC5,RPA1,RPA2,RPA3,RPS27A,UBA52,UBB,UBC,XRCC1
Factors involved in megakaryocyte development and platelet production	125	53	42.4	1.30111e-14	8.09631e-14	ABL1,AK3,AKAP1,CABLES1,CABLES2,CAPZA1,CAPZB,CBX5,CDC42,CDK2,CENPE,DOCK10,EHD1,H3F3A,HBG1,HDAC1,HDAC2,HIST1H3A,HIST2H3A,HMG20B,IRF1,IRF3,IRF7,JAK2,JMJD1C,KDM1A,KIF11,KIF15,KIF18A,KIF20A,KIF22,KIF23,KIF2C,KIF3A,KIF3B,KIF4A,KIF5B,KIFAP3,KIFC1,KLC1,KLC2,MAFK,MFN1,MFN2,MYB,RAC1,RACGAP1,RAD51C,SH2B2,SIN3A,TP53,WEE1,ZFPM1
Interleukin receptor SHC signaling	236	80	33.9	1.31935e-14	8.17999e-14	AKAP9,APBB1IP,ARRB2,BRAF,BRAP,CALM1,DUSP10,DUSP2,DUSP4,DUSP8,DUSP9,ERBB2,FGFR1,GRIN2A,HRAS,IL2RB,IL2RG,IL3RA,INPP5D,JAK2,JAK3,KRAS,LAMTOR2,MAP2K2,MAP3K11,MAPK1,MARK3,NF1,NRG2,PDGFA,PEA15,PEBP1,PHB,PIK3R1,PIK3R3,PPP2CA,PPP2R1A,PPP2R5B,PPP2R5C,PPP2R5D,PPP5C,PSMA3,PSMA4,PSMA5,PSMA7,PSMB1,PSMB10,PSMB2,PSMB3,PSMB6,PSMB9,PSMC1,PSMC2,PSMC3,PSMD11,PSMD12,PSMD13,PSMD14,PSMD2,PSMD3,PSMD4,PSMD8,PSME3,PSME4,…
Degradation of beta-catenin by the destruction complex	82	41	50	1.33862e-14	8.26939e-14	AES,CTBP1,CTBP2,CTNNB1,CUL1,GSK3B,HDAC1,PPP2CA,PPP2R1A,PPP2R5B,PPP2R5C,PPP2R5D,PSMA3,PSMA4,PSMA5,PSMA7,PSMB1,PSMB10,PSMB2,PSMB3,PSMB6,PSMB9,PSMC1,PSMC2,PSMC3,PSMD11,PSMD12,PSMD13,PSMD14,PSMD2,PSMD3,PSMD4,PSMD8,PSME3,PSME4,RPS27A,SKP1,TCF7,UBA52,UBB,UBC
MAPK1/MAPK3 signaling	232	79	34.05	1.45764e-14	8.97213e-14	AKAP9,APBB1IP,ARRB2,BRAF,BRAP,CALM1,CDK1,DUSP10,DUSP2,DUSP4,DUSP8,DUSP9,ERBB2,FGFR1,GRIN2A,HRAS,IL2RB,IL2RG,IL3RA,IL6ST,JAK2,JAK3,KRAS,LAMTOR2,MAP2K2,MAP3K11,MAPK1,MARK3,NF1,NRG2,PDGFA,PEA15,PEBP1,PHB,PPP2CA,PPP2R1A,PPP2R5B,PPP2R5C,PPP2R5D,PPP5C,PSMA3,PSMA4,PSMA5,PSMA7,PSMB1,PSMB10,PSMB2,PSMB3,PSMB6,PSMB9,PSMC1,PSMC2,PSMC3,PSMD11,PSMD12,PSMD13,PSMD14,PSMD2,PSMD3,PSMD4,PSMD8,PSME3,PSME4,PTPN11,RAF…
Transmembrane transport of small molecules	584	152	26.03	1.55895e-14	9.56117e-14	ABCA6,ABCA7,ABCB10,ABCB4,ABCC10,ABCC5,ABCD3,ABCE1,ABCF1,ADCY3,ADD3,ANO3,ANO6,ANO7,ANO9,AQP5,AQP9,ASPH,ATP1A1,ATP1A3,ATP1A4,ATP1B1,ATP1B2,ATP1B3,ATP2A2,ATP2A3,ATP6AP1,ATP6V0A1,ATP6V0B,ATP6V0C,ATP6V0D1,ATP6V0E1,ATP6V1A,ATP6V1D,ATP6V1E2,ATP6V1F,ATP6V1G1,ATP7A,ATP8A1,AVP,CLIC2,CUTC,CYBRD1,EIF2S2,FLVCR1,FTH1,FTL,FXYD2,GABRA3,GNAS,GNB1,GNB2,GNB4,GNB5,GNG10,GNG11,GNG2,GNG5,GNG7,GNG8,HEPH,HK2,MCOLN2,NIPA…
Dual incision in TC-NER	63	35	55.56	1.77913e-14	1.08725e-13	AQR,CCNH,CDK7,CUL4A,CUL4B,GTF2H5,HMGN1,PCNA,POLD1,POLD2,POLD3,POLD4,POLE,POLE2,POLR2C,POLR2D,POLR2F,POLR2H,POLR2I,POLR2J,PPIE,PRPF19,RFC1,RFC2,RFC3,RFC4,RFC5,RPA1,RPA2,RPA3,RPS27A,TCEA1,UBA52,UBB,UBC
AUF1 (hnRNP D0) binds and destabilizes mRNA	54	32	59.26	1.93096e-14	1.17582e-13	EIF4G1,HNRNPD,HSPA1A,HSPA8,HSPB1,PSMA3,PSMA4,PSMA5,PSMA7,PSMB1,PSMB10,PSMB2,PSMB3,PSMB6,PSMB9,PSMC1,PSMC2,PSMC3,PSMD11,PSMD12,PSMD13,PSMD14,PSMD2,PSMD3,PSMD4,PSMD8,PSME3,PSME4,RPS27A,UBA52,UBB,UBC
Interactions of Vpr with host cellular proteins	40	27	67.5	2.03783e-14	1.23648e-13	BANF1,HMGA1,NUP107,NUP133,NUP153,NUP155,NUP160,NUP205,NUP210,NUP214,NUP35,NUP37,NUP43,NUP50,NUP54,NUP85,NUP88,NUP93,NUP98,NUPL1,PSIP1,RAE1,SEH1L,SLC25A4,SLC25A5,SLC25A6,TPR
Regulation of lipid metabolism by Peroxisome proliferator-activated receptor alpha (PPARalpha)	115	50	43.48	2.17948e-14	1.31774e-13	ABCB4,ACADM,ACOX1,ALAS1,ARNTL,CARM1,CDK19,CDK8,CHD9,CLOCK,CPT2,ESRRA,FADS1,FHL2,HMGCR,HMGCS1,MED11,MED13,MED16,MED18,MED19,MED20,MED22,MED25,MED26,MED30,MED4,MED6,MTF1,NCOA6,NCOR1,NCOR2,NFYB,NFYC,NRF1,PLIN2,PPARA,PPARGC1B,RGL1,RXRA,SIN3A,SIN3B,SLC27A1,SP1,SREBF1,TBL1X,TEAD4,TGS1,TRIB3,TXNRD1
Generic Transcription Pathway	561	147	26.2	2.37061e-14	1.42823e-13	AKT1,AKT2,CARM1,CCNT1,CDK8,CDK9,CHD9,COX11,COX5A,COX6A1,COX6B1,COX7A2L,COX8A,CYCS,ESRRA,GLS,GPI,GSR,HDAC1,HIPK1,HIPK2,KAT2A,KRBA1,LAMTOR2,LRPPRC,MED13,MED16,MED20,MED25,MED26,MED30,MED4,MED6,MEN1,MLST8,MYC,NCOA6,NCOR1,NCOR2,NOTCH1,NR2C2AP,NR2F6,NR3C1,NR4A3,PARP1,PPARA,PPM1A,PRDX1,PRDX2,PRDX5,PRKAB1,PRKAB2,PTEN,RBL1,RBPJ,RNF111,RPS27A,RRAGA,RRAGD,RRM2B,RXRA,SCO1,SESN1,SESN2,SFN,SMAD4,SP1,SURF1,TBL…
Signaling by Leptin	234	79	33.76	2.47962e-14	1.48865e-13	AKAP9,APBB1IP,ARRB2,BRAF,BRAP,CALM1,DUSP10,DUSP2,DUSP4,DUSP8,DUSP9,ERBB2,FGFR1,GRIN2A,HRAS,IL2RB,IL2RG,IL3RA,JAK2,JAK3,KRAS,LAMTOR2,MAP2K2,MAP3K11,MAPK1,MARK3,NF1,NRG2,PDGFA,PEA15,PEBP1,PHB,PPP2CA,PPP2R1A,PPP2R5B,PPP2R5C,PPP2R5D,PPP5C,PSMA3,PSMA4,PSMA5,PSMA7,PSMB1,PSMB10,PSMB2,PSMB3,PSMB6,PSMB9,PSMC1,PSMC2,PSMC3,PSMD11,PSMD12,PSMD13,PSMD14,PSMD2,PSMD3,PSMD4,PSMD8,PSME3,PSME4,PTPN11,RAF1,RAP1B,RAS…
Host Interactions with Influenza Factors	43	28	65.12	2.69207e-14	1.61052e-13	CPSF4,ISG15,KPNA2,KPNA3,KPNB1,NUP107,NUP133,NUP153,NUP155,NUP160,NUP205,NUP210,NUP214,NUP35,NUP37,NUP43,NUP50,NUP54,NUP85,NUP88,NUP93,NUP98,NUPL1,PABPN1,RAE1,SEH1L,SLC25A6,TPR
Hedgehog ligand biogenesis	64	35	54.69	3.39202e-14	2.02217e-13	DERL2,ERLEC1,HHAT,OS9,P4HB,PSMA3,PSMA4,PSMA5,PSMA7,PSMB1,PSMB10,PSMB2,PSMB3,PSMB6,PSMB9,PSMC1,PSMC2,PSMC3,PSMD11,PSMD12,PSMD13,PSMD14,PSMD2,PSMD3,PSMD4,PSMD8,PSME3,PSME4,RPS27A,SEL1L,SYVN1,UBA52,UBB,UBC,VCP
Fanconi Anemia Pathway	38	26	68.42	3.7769e-14	2.24377e-13	APITD1,ATR,ATRIP,DCLRE1B,EME1,FANCA,FANCB,FANCC,FANCD2,FANCE,FANCF,FANCG,FANCI,FANCL,RPA1,RPA2,RPA3,RPS27A,SLX1A,STRA13,UBA52,UBB,UBC,UBE2T,USP1,ZBTB32
NIK-->noncanonical NF-kB signaling	58	33	56.9	3.90217e-14	2.31014e-13	CUL1,MAP3K14,NFKB2,PSMA3,PSMA4,PSMA5,PSMA7,PSMB1,PSMB10,PSMB2,PSMB3,PSMB6,PSMB9,PSMC1,PSMC2,PSMC3,PSMD11,PSMD12,PSMD13,PSMD14,PSMD2,PSMD3,PSMD4,PSMD8,PSME3,PSME4,RELB,RPS27A,SKP1,UBA52,UBB,UBC,UBE2M
FRS-mediated FGFR1 signaling	227	77	33.92	3.95974e-14	2.31211e-13	AKAP9,APBB1IP,ARRB2,BRAF,BRAP,CALM1,DUSP10,DUSP2,DUSP4,DUSP8,DUSP9,ERBB2,FGFR1,GRIN2A,HRAS,IL2RB,IL2RG,IL3RA,JAK2,JAK3,KRAS,LAMTOR2,MAP2K2,MAP3K11,MAPK1,MARK3,NF1,NRG2,PDGFA,PEA15,PEBP1,PHB,PPP2CA,PPP2R1A,PPP2R5B,PPP2R5C,PPP2R5D,PPP5C,PSMA3,PSMA4,PSMA5,PSMA7,PSMB1,PSMB10,PSMB2,PSMB3,PSMB6,PSMB9,PSMC1,PSMC2,PSMC3,PSMD11,PSMD12,PSMD13,PSMD14,PSMD2,PSMD3,PSMD4,PSMD8,PSME3,PSME4,PTPN11,RAF1,RAP1B,RAS…
FRS-mediated FGFR2 signaling	227	77	33.92	3.95974e-14	2.31211e-13	AKAP9,APBB1IP,ARRB2,BRAF,BRAP,CALM1,DUSP10,DUSP2,DUSP4,DUSP8,DUSP9,ERBB2,FGFR1,GRIN2A,HRAS,IL2RB,IL2RG,IL3RA,JAK2,JAK3,KRAS,LAMTOR2,MAP2K2,MAP3K11,MAPK1,MARK3,NF1,NRG2,PDGFA,PEA15,PEBP1,PHB,PPP2CA,PPP2R1A,PPP2R5B,PPP2R5C,PPP2R5D,PPP5C,PSMA3,PSMA4,PSMA5,PSMA7,PSMB1,PSMB10,PSMB2,PSMB3,PSMB6,PSMB9,PSMC1,PSMC2,PSMC3,PSMD11,PSMD12,PSMD13,PSMD14,PSMD2,PSMD3,PSMD4,PSMD8,PSME3,PSME4,PTPN11,RAF1,RAP1B,RAS…
FRS-mediated FGFR3 signaling	227	77	33.92	3.95974e-14	2.31211e-13	AKAP9,APBB1IP,ARRB2,BRAF,BRAP,CALM1,DUSP10,DUSP2,DUSP4,DUSP8,DUSP9,ERBB2,FGFR1,GRIN2A,HRAS,IL2RB,IL2RG,IL3RA,JAK2,JAK3,KRAS,LAMTOR2,MAP2K2,MAP3K11,MAPK1,MARK3,NF1,NRG2,PDGFA,PEA15,PEBP1,PHB,PPP2CA,PPP2R1A,PPP2R5B,PPP2R5C,PPP2R5D,PPP5C,PSMA3,PSMA4,PSMA5,PSMA7,PSMB1,PSMB10,PSMB2,PSMB3,PSMB6,PSMB9,PSMC1,PSMC2,PSMC3,PSMD11,PSMD12,PSMD13,PSMD14,PSMD2,PSMD3,PSMD4,PSMD8,PSME3,PSME4,PTPN11,RAF1,RAP1B,RAS…
FRS-mediated FGFR4 signaling	227	77	33.92	3.95974e-14	2.31211e-13	AKAP9,APBB1IP,ARRB2,BRAF,BRAP,CALM1,DUSP10,DUSP2,DUSP4,DUSP8,DUSP9,ERBB2,FGFR1,GRIN2A,HRAS,IL2RB,IL2RG,IL3RA,JAK2,JAK3,KRAS,LAMTOR2,MAP2K2,MAP3K11,MAPK1,MARK3,NF1,NRG2,PDGFA,PEA15,PEBP1,PHB,PPP2CA,PPP2R1A,PPP2R5B,PPP2R5C,PPP2R5D,PPP5C,PSMA3,PSMA4,PSMA5,PSMA7,PSMB1,PSMB10,PSMB2,PSMB3,PSMB6,PSMB9,PSMC1,PSMC2,PSMC3,PSMD11,PSMD12,PSMD13,PSMD14,PSMD2,PSMD3,PSMD4,PSMD8,PSME3,PSME4,PTPN11,RAF1,RAP1B,RAS…
Resolution of D-Loop Structures	33	24	72.73	4.2138e-14	2.45206e-13	BARD1,BLM,BRCA1,BRCA2,BRIP1,DNA2,EME1,EXO1,KAT5,NBN,PALB2,RAD51,RAD51AP1,RAD51C,RAD51D,RBBP8,RMI1,RMI2,RTEL1,SLX1A,TOP3A,WRN,XRCC2,XRCC3
Prolonged ERK activation events	233	78	33.48	6.03301e-14	3.49873e-13	AKAP9,APBB1IP,ARRB2,BRAF,BRAP,CALM1,CRKL,DUSP10,DUSP2,DUSP4,DUSP8,DUSP9,ERBB2,FGFR1,GRIN2A,HRAS,IL2RB,IL2RG,IL3RA,JAK2,JAK3,KIDINS220,KRAS,LAMTOR2,MAP2K2,MAP3K11,MAPK1,MARK3,NF1,NRG2,PDGFA,PEA15,PEBP1,PHB,PPP2CA,PPP2R1A,PPP2R5B,PPP2R5C,PPP2R5D,PPP5C,PSMA3,PSMA4,PSMA5,PSMA7,PSMB1,PSMB10,PSMB2,PSMB3,PSMB6,PSMB9,PSMC1,PSMC2,PSMC3,PSMD11,PSMD12,PSMD13,PSMD14,PSMD2,PSMD3,PSMD4,PSMD8,PSME3,PSME4,RAF1,R…
Cytosolic tRNA aminoacylation	24	20	83.33	6.10814e-14	3.5303e-13	AARS,AIMP2,DARS,EEF1E1,EPRS,FARSA,FARSB,GARS,IARS,KARS,LARS,MARS,NARS,PPA1,QARS,RARS,SARS,TARS,VARS,YARS
Transport of Mature mRNAs Derived from Intronless Transcripts	36	25	69.44	6.90061e-14	3.97485e-13	CPSF1,CPSF3,EIF4E,NUP107,NUP133,NUP153,NUP155,NUP160,NUP205,NUP210,NUP214,NUP35,NUP37,NUP43,NUP50,NUP54,NUP85,NUP88,NUP93,NUP98,NUPL1,RAE1,SEH1L,SLBP,TPR
Resolution of AP sites via the multiple-nucleotide patch replacement pathway	22	19	86.36	7.25784e-14	4.16654e-13	APEX1,FEN1,PARP1,PARP2,PCNA,POLD1,POLD2,POLD3,POLD4,POLE,POLE2,RFC1,RFC2,RFC3,RFC4,RFC5,RPA1,RPA2,RPA3
Toll Like Receptor 9 (TLR9) Cascade	89	42	47.19	8.29607e-14	4.74658e-13	CUL1,DHX9,DUSP4,ECSIT,EEA1,HMGB1,IKBKB,IRAK2,IRF7,JUN,MAP2K3,MAP2K4,MAP2K6,MAP2K7,MAPK1,MAPK11,MAPK14,MAPK7,MAPK9,MAPKAPK3,MEF2A,MEF2C,MYD88,NFKB1,NFKB2,NFKBIA,PELI1,PIK3C3,PPP2CA,PPP2R1A,PPP2R5D,RPS27A,RPS6KA1,RPS6KA3,RPS6KA5,SKP1,TAB2,TLR9,TNIP2,UBA52,UBB,UBC
ARMS-mediated activation	230	77	33.48	8.70329e-14	4.94637e-13	AKAP9,APBB1IP,ARRB2,BRAF,BRAP,CALM1,DUSP10,DUSP2,DUSP4,DUSP8,DUSP9,ERBB2,FGFR1,GRIN2A,HRAS,IL2RB,IL2RG,IL3RA,JAK2,JAK3,KIDINS220,KRAS,LAMTOR2,MAP2K2,MAP3K11,MAPK1,MARK3,NF1,NRG2,PDGFA,PEA15,PEBP1,PHB,PPP2CA,PPP2R1A,PPP2R5B,PPP2R5C,PPP2R5D,PPP5C,PSMA3,PSMA4,PSMA5,PSMA7,PSMB1,PSMB10,PSMB2,PSMB3,PSMB6,PSMB9,PSMC1,PSMC2,PSMC3,PSMD11,PSMD12,PSMD13,PSMD14,PSMD2,PSMD3,PSMD4,PSMD8,PSME3,PSME4,RAF1,RAP1B,…
Signalling to p38 via RIT and RIN	230	77	33.48	8.70329e-14	4.94637e-13	AKAP9,APBB1IP,ARRB2,BRAF,BRAP,CALM1,DUSP10,DUSP2,DUSP4,DUSP8,DUSP9,ERBB2,FGFR1,GRIN2A,HRAS,IL2RB,IL2RG,IL3RA,JAK2,JAK3,KRAS,LAMTOR2,MAP2K2,MAP3K11,MAPK1,MARK3,NF1,NRG2,PDGFA,PEA15,PEBP1,PHB,PPP2CA,PPP2R1A,PPP2R5B,PPP2R5C,PPP2R5D,PPP5C,PSMA3,PSMA4,PSMA5,PSMA7,PSMB1,PSMB10,PSMB2,PSMB3,PSMB6,PSMB9,PSMC1,PSMC2,PSMC3,PSMD11,PSMD12,PSMD13,PSMD14,PSMD2,PSMD3,PSMD4,PSMD8,PSME3,PSME4,RAF1,RAP1B,RASA2,RASA…
GRB2 events in EGFR signaling	226	76	33.63	9.6771e-14	5.37442e-13	AKAP9,APBB1IP,ARRB2,BRAF,BRAP,CALM1,DUSP10,DUSP2,DUSP4,DUSP8,DUSP9,ERBB2,FGFR1,GRIN2A,HRAS,IL2RB,IL2RG,IL3RA,JAK2,JAK3,KRAS,LAMTOR2,MAP2K2,MAP3K11,MAPK1,MARK3,NF1,NRG2,PDGFA,PEA15,PEBP1,PHB,PPP2CA,PPP2R1A,PPP2R5B,PPP2R5C,PPP2R5D,PPP5C,PSMA3,PSMA4,PSMA5,PSMA7,PSMB1,PSMB10,PSMB2,PSMB3,PSMB6,PSMB9,PSMC1,PSMC2,PSMC3,PSMD11,PSMD12,PSMD13,PSMD14,PSMD2,PSMD3,PSMD4,PSMD8,PSME3,PSME4,RAF1,RAP1B,RASA2,RASA…
GRB2 events in ERBB2 signaling	226	76	33.63	9.6771e-14	5.37442e-13	AKAP9,APBB1IP,ARRB2,BRAF,BRAP,CALM1,DUSP10,DUSP2,DUSP4,DUSP8,DUSP9,ERBB2,FGFR1,GRIN2A,HRAS,IL2RB,IL2RG,IL3RA,JAK2,JAK3,KRAS,LAMTOR2,MAP2K2,MAP3K11,MAPK1,MARK3,NF1,NRG2,PDGFA,PEA15,PEBP1,PHB,PPP2CA,PPP2R1A,PPP2R5B,PPP2R5C,PPP2R5D,PPP5C,PSMA3,PSMA4,PSMA5,PSMA7,PSMB1,PSMB10,PSMB2,PSMB3,PSMB6,PSMB9,PSMC1,PSMC2,PSMC3,PSMD11,PSMD12,PSMD13,PSMD14,PSMD2,PSMD3,PSMD4,PSMD8,PSME3,PSME4,RAF1,RAP1B,RASA2,RASA…
RAF/MAP kinase cascade	226	76	33.63	9.6771e-14	5.37442e-13	AKAP9,APBB1IP,ARRB2,BRAF,BRAP,CALM1,DUSP10,DUSP2,DUSP4,DUSP8,DUSP9,ERBB2,FGFR1,GRIN2A,HRAS,IL2RB,IL2RG,IL3RA,JAK2,JAK3,KRAS,LAMTOR2,MAP2K2,MAP3K11,MAPK1,MARK3,NF1,NRG2,PDGFA,PEA15,PEBP1,PHB,PPP2CA,PPP2R1A,PPP2R5B,PPP2R5C,PPP2R5D,PPP5C,PSMA3,PSMA4,PSMA5,PSMA7,PSMB1,PSMB10,PSMB2,PSMB3,PSMB6,PSMB9,PSMC1,PSMC2,PSMC3,PSMD11,PSMD12,PSMD13,PSMD14,PSMD2,PSMD3,PSMD4,PSMD8,PSME3,PSME4,RAF1,RAP1B,RASA2,RASA…
SHC1 events in EGFR signaling	226	76	33.63	9.6771e-14	5.37442e-13	AKAP9,APBB1IP,ARRB2,BRAF,BRAP,CALM1,DUSP10,DUSP2,DUSP4,DUSP8,DUSP9,ERBB2,FGFR1,GRIN2A,HRAS,IL2RB,IL2RG,IL3RA,JAK2,JAK3,KRAS,LAMTOR2,MAP2K2,MAP3K11,MAPK1,MARK3,NF1,NRG2,PDGFA,PEA15,PEBP1,PHB,PPP2CA,PPP2R1A,PPP2R5B,PPP2R5C,PPP2R5D,PPP5C,PSMA3,PSMA4,PSMA5,PSMA7,PSMB1,PSMB10,PSMB2,PSMB3,PSMB6,PSMB9,PSMC1,PSMC2,PSMC3,PSMD11,PSMD12,PSMD13,PSMD14,PSMD2,PSMD3,PSMD4,PSMD8,PSME3,PSME4,RAF1,RAP1B,RASA2,RASA…
SHC1 events in ERBB2 signaling	226	76	33.63	9.6771e-14	5.37442e-13	AKAP9,APBB1IP,ARRB2,BRAF,BRAP,CALM1,DUSP10,DUSP2,DUSP4,DUSP8,DUSP9,ERBB2,FGFR1,GRIN2A,HRAS,IL2RB,IL2RG,IL3RA,JAK2,JAK3,KRAS,LAMTOR2,MAP2K2,MAP3K11,MAPK1,MARK3,NF1,NRG2,PDGFA,PEA15,PEBP1,PHB,PPP2CA,PPP2R1A,PPP2R5B,PPP2R5C,PPP2R5D,PPP5C,PSMA3,PSMA4,PSMA5,PSMA7,PSMB1,PSMB10,PSMB2,PSMB3,PSMB6,PSMB9,PSMC1,PSMC2,PSMC3,PSMD11,PSMD12,PSMD13,PSMD14,PSMD2,PSMD3,PSMD4,PSMD8,PSME3,PSME4,RAF1,RAP1B,RASA2,RASA…
SHC1 events in ERBB4 signaling	226	76	33.63	9.6771e-14	5.37442e-13	AKAP9,APBB1IP,ARRB2,BRAF,BRAP,CALM1,DUSP10,DUSP2,DUSP4,DUSP8,DUSP9,ERBB2,FGFR1,GRIN2A,HRAS,IL2RB,IL2RG,IL3RA,JAK2,JAK3,KRAS,LAMTOR2,MAP2K2,MAP3K11,MAPK1,MARK3,NF1,NRG2,PDGFA,PEA15,PEBP1,PHB,PPP2CA,PPP2R1A,PPP2R5B,PPP2R5C,PPP2R5D,PPP5C,PSMA3,PSMA4,PSMA5,PSMA7,PSMB1,PSMB10,PSMB2,PSMB3,PSMB6,PSMB9,PSMC1,PSMC2,PSMC3,PSMD11,PSMD12,PSMD13,PSMD14,PSMD2,PSMD3,PSMD4,PSMD8,PSME3,PSME4,RAF1,RAP1B,RASA2,RASA…
SOS-mediated signalling	226	76	33.63	9.6771e-14	5.37442e-13	AKAP9,APBB1IP,ARRB2,BRAF,BRAP,CALM1,DUSP10,DUSP2,DUSP4,DUSP8,DUSP9,ERBB2,FGFR1,GRIN2A,HRAS,IL2RB,IL2RG,IL3RA,JAK2,JAK3,KRAS,LAMTOR2,MAP2K2,MAP3K11,MAPK1,MARK3,NF1,NRG2,PDGFA,PEA15,PEBP1,PHB,PPP2CA,PPP2R1A,PPP2R5B,PPP2R5C,PPP2R5D,PPP5C,PSMA3,PSMA4,PSMA5,PSMA7,PSMB1,PSMB10,PSMB2,PSMB3,PSMB6,PSMB9,PSMC1,PSMC2,PSMC3,PSMD11,PSMD12,PSMD13,PSMD14,PSMD2,PSMD3,PSMD4,PSMD8,PSME3,PSME4,RAF1,RAP1B,RASA2,RASA…
Dual Incision in GG-NER	39	26	66.67	9.79872e-14	5.42429e-13	CHD1L,CUL4A,CUL4B,DDB2,GTF2H5,PARP1,PARP2,PCNA,POLD1,POLD2,POLD3,POLD4,POLE,POLE2,RFC1,RFC2,RFC3,RFC4,RFC5,RPA1,RPA2,RPA3,RPS27A,UBA52,UBB,UBC
MyD88:Mal cascade initiated on plasma membrane	93	43	46.24	1.03392e-13	5.6501e-13	CD14,CUL1,DHX9,DUSP4,ECSIT,HMGB1,IKBKB,IRAK2,JUN,LY96,MAP2K3,MAP2K4,MAP2K6,MAP2K7,MAPK1,MAPK11,MAPK14,MAPK7,MAPK9,MAPKAPK3,MEF2A,MEF2C,MYD88,NFKB1,NFKB2,NFKBIA,PELI1,PPP2CA,PPP2R1A,PPP2R5D,RPS27A,RPS6KA1,RPS6KA3,RPS6KA5,SIGIRR,SKP1,SOCS1,TAB2,TLR1,TNIP2,UBA52,UBB,UBC
Toll Like Receptor 2 (TLR2) Cascade	93	43	46.24	1.03392e-13	5.6501e-13	CD14,CUL1,DHX9,DUSP4,ECSIT,HMGB1,IKBKB,IRAK2,JUN,LY96,MAP2K3,MAP2K4,MAP2K6,MAP2K7,MAPK1,MAPK11,MAPK14,MAPK7,MAPK9,MAPKAPK3,MEF2A,MEF2C,MYD88,NFKB1,NFKB2,NFKBIA,PELI1,PPP2CA,PPP2R1A,PPP2R5D,RPS27A,RPS6KA1,RPS6KA3,RPS6KA5,SIGIRR,SKP1,SOCS1,TAB2,TLR1,TNIP2,UBA52,UBB,UBC
Toll Like Receptor TLR1:TLR2 Cascade	93	43	46.24	1.03392e-13	5.6501e-13	CD14,CUL1,DHX9,DUSP4,ECSIT,HMGB1,IKBKB,IRAK2,JUN,LY96,MAP2K3,MAP2K4,MAP2K6,MAP2K7,MAPK1,MAPK11,MAPK14,MAPK7,MAPK9,MAPKAPK3,MEF2A,MEF2C,MYD88,NFKB1,NFKB2,NFKBIA,PELI1,PPP2CA,PPP2R1A,PPP2R5D,RPS27A,RPS6KA1,RPS6KA3,RPS6KA5,SIGIRR,SKP1,SOCS1,TAB2,TLR1,TNIP2,UBA52,UBB,UBC
Toll Like Receptor TLR6:TLR2 Cascade	93	43	46.24	1.03392e-13	5.6501e-13	CD14,CUL1,DHX9,DUSP4,ECSIT,HMGB1,IKBKB,IRAK2,JUN,LY96,MAP2K3,MAP2K4,MAP2K6,MAP2K7,MAPK1,MAPK11,MAPK14,MAPK7,MAPK9,MAPKAPK3,MEF2A,MEF2C,MYD88,NFKB1,NFKB2,NFKBIA,PELI1,PPP2CA,PPP2R1A,PPP2R5D,RPS27A,RPS6KA1,RPS6KA3,RPS6KA5,SIGIRR,SKP1,SOCS1,TAB2,TLR1,TNIP2,UBA52,UBB,UBC
Frs2-mediated activation	231	77	33.33	1.12664e-13	6.13714e-13	AKAP9,APBB1IP,ARRB2,BRAF,BRAP,CALM1,CRKL,DUSP10,DUSP2,DUSP4,DUSP8,DUSP9,ERBB2,FGFR1,GRIN2A,HRAS,IL2RB,IL2RG,IL3RA,JAK2,JAK3,KRAS,LAMTOR2,MAP2K2,MAP3K11,MAPK1,MARK3,NF1,NRG2,PDGFA,PEA15,PEBP1,PHB,PPP2CA,PPP2R1A,PPP2R5B,PPP2R5C,PPP2R5D,PPP5C,PSMA3,PSMA4,PSMA5,PSMA7,PSMB1,PSMB10,PSMB2,PSMB3,PSMB6,PSMB9,PSMC1,PSMC2,PSMC3,PSMD11,PSMD12,PSMD13,PSMD14,PSMD2,PSMD3,PSMD4,PSMD8,PSME3,PSME4,RAF1,RAP1B,RASA2…
p75 NTR receptor-mediated signalling	83	40	48.19	1.34618e-13	7.30969e-13	AATF,ABR,AKAP13,APH1B,ARHGDIA,ARHGEF18,ARHGEF3,BAD,CASP2,CASP3,ECT2,FGD2,FGD3,HDAC1,HDAC2,IKBKB,ITGB3BP,MAG,MAGED1,MYD88,NCSTN,NET1,NFKB1,NFKBIA,PLEKHG5,PRDM4,PRKCI,PSEN2,RAC1,RHOA,RPS27A,RTN4,SQSTM1,TIAM1,TRIO,UBA52,UBB,UBC,VAV2,YWHAE
Autodegradation of Cdh1 by Cdh1:APC/C	60	33	55	1.4692e-13	7.95232e-13	ANAPC1,ANAPC11,ANAPC4,ANAPC5,CDC23,PSMA3,PSMA4,PSMA5,PSMA7,PSMB1,PSMB10,PSMB2,PSMB3,PSMB6,PSMB9,PSMC1,PSMC2,PSMC3,PSMD11,PSMD12,PSMD13,PSMD14,PSMD2,PSMD3,PSMD4,PSMD8,PSME3,RPS27A,UBA52,UBB,UBC,UBE2C,UBE2E1
SCF-beta-TrCP mediated degradation of Emi1	54	31	57.41	1.65705e-13	8.94073e-13	CDC20,CUL1,FBXO5,PSMA3,PSMA4,PSMA5,PSMA7,PSMB1,PSMB10,PSMB2,PSMB3,PSMB6,PSMB9,PSMC1,PSMC2,PSMC3,PSMD11,PSMD12,PSMD13,PSMD14,PSMD2,PSMD3,PSMD4,PSMD8,PSME3,PSME4,RPS27A,SKP1,UBA52,UBB,UBC
TP53 Regulates Metabolic Genes	77	38	49.35	2.10513e-13	1.12869e-12	AKT1,AKT2,COX11,COX5A,COX6A1,COX6B1,COX7A2L,COX8A,CYCS,GLS,GPI,GSR,LAMTOR2,LRPPRC,MLST8,PRDX1,PRDX2,PRDX5,PRKAB1,PRKAB2,PTEN,RRAGA,RRAGD,RRM2B,SCO1,SESN1,SESN2,SFN,SURF1,TP53,TSC1,TSC2,TXN,TXNRD1,YWHAE,YWHAH,YWHAQ,YWHAZ
Transcriptional Regulation by TP53	77	38	49.35	2.10513e-13	1.12869e-12	AKT1,AKT2,COX11,COX5A,COX6A1,COX6B1,COX7A2L,COX8A,CYCS,GLS,GPI,GSR,LAMTOR2,LRPPRC,MLST8,PRDX1,PRDX2,PRDX5,PRKAB1,PRKAB2,PTEN,RRAGA,RRAGD,RRM2B,SCO1,SESN1,SESN2,SFN,SURF1,TP53,TSC1,TSC2,TXN,TXNRD1,YWHAE,YWHAH,YWHAQ,YWHAZ
PCP/CE pathway	91	42	46.15	2.15438e-13	1.15148e-12	ARRB2,DVL1,DVL3,FZD3,FZD5,FZD6,PARD6A,PFN1,PSMA3,PSMA4,PSMA5,PSMA7,PSMB1,PSMB10,PSMB2,PSMB3,PSMB6,PSMB9,PSMC1,PSMC2,PSMC3,PSMD11,PSMD12,PSMD13,PSMD14,PSMD2,PSMD3,PSMD4,PSMD8,PSME3,PSME4,RAC1,RAC2,RAC3,RHOA,RPS27A,RYK,SCRIB,UBA52,UBB,UBC,WNT11
Resolution of D-loop Structures through Holliday Junction Intermediates	32	23	71.88	2.18059e-13	1.16184e-12	BARD1,BLM,BRCA1,BRCA2,BRIP1,DNA2,EME1,EXO1,KAT5,NBN,PALB2,RAD51,RAD51AP1,RAD51C,RAD51D,RBBP8,RMI1,RMI2,SLX1A,TOP3A,WRN,XRCC2,XRCC3
Formation of Incision Complex in GG-NER	43	27	62.79	2.90324e-13	1.54207e-12	CCNH,CDK7,CHD1L,CUL4A,CUL4B,DDB2,GTF2H5,PARP1,PARP2,PIAS1,PIAS3,RAD23A,RAD23B,RNF111,RPA1,RPA2,RPA3,RPS27A,SUMO1,SUMO2,SUMO3,UBA52,UBB,UBC,UBE2I,UBE2V2,XPC
Stabilization of p53	52	30	57.69	3.40869e-13	1.78435e-12	MDM2,PSMA3,PSMA4,PSMA5,PSMA7,PSMB1,PSMB10,PSMB2,PSMB3,PSMB6,PSMB9,PSMC1,PSMC2,PSMC3,PSMD11,PSMD12,PSMD13,PSMD14,PSMD2,PSMD3,PSMD4,PSMD8,PSME3,PSME4,RFWD2,RPS27A,TP53,UBA52,UBB,UBC
Transport of Mature mRNA Derived from an Intronless Transcript	35	24	68.57	3.41171e-13	1.78435e-12	CPSF1,CPSF3,EIF4E,NUP107,NUP133,NUP153,NUP155,NUP160,NUP205,NUP210,NUP214,NUP35,NUP37,NUP43,NUP50,NUP54,NUP85,NUP88,NUP93,NUP98,NUPL1,RAE1,SEH1L,TPR
Ubiquitin Mediated Degradation of Phosphorylated Cdc25A	52	30	57.69	3.40869e-13	1.78435e-12	CDC25A,CHEK1,CHEK2,PSMA3,PSMA4,PSMA5,PSMA7,PSMB1,PSMB10,PSMB2,PSMB3,PSMB6,PSMB9,PSMC1,PSMC2,PSMC3,PSMD11,PSMD12,PSMD13,PSMD14,PSMD2,PSMD3,PSMD4,PSMD8,PSME3,PSME4,RPS27A,UBA52,UBB,UBC
p53-Independent DNA Damage Response	52	30	57.69	3.40869e-13	1.78435e-12	CDC25A,CHEK1,CHEK2,PSMA3,PSMA4,PSMA5,PSMA7,PSMB1,PSMB10,PSMB2,PSMB3,PSMB6,PSMB9,PSMC1,PSMC2,PSMC3,PSMD11,PSMD12,PSMD13,PSMD14,PSMD2,PSMD3,PSMD4,PSMD8,PSME3,PSME4,RPS27A,UBA52,UBB,UBC
p53-Independent G1/S DNA damage checkpoint	52	30	57.69	3.40869e-13	1.78435e-12	CDC25A,CHEK1,CHEK2,PSMA3,PSMA4,PSMA5,PSMA7,PSMB1,PSMB10,PSMB2,PSMB3,PSMB6,PSMB9,PSMC1,PSMC2,PSMC3,PSMD11,PSMD12,PSMD13,PSMD14,PSMD2,PSMD3,PSMD4,PSMD8,PSME3,PSME4,RPS27A,UBA52,UBB,UBC
MyD88 dependent cascade initiated on endosome	85	40	47.06	3.62111e-13	1.88231e-12	CUL1,DHX9,DUSP4,ECSIT,HMGB1,IKBKB,IRAK2,IRF7,JUN,MAP2K3,MAP2K4,MAP2K6,MAP2K7,MAPK1,MAPK11,MAPK14,MAPK7,MAPK9,MAPKAPK3,MEF2A,MEF2C,MYD88,NFKB1,NFKB2,NFKBIA,PELI1,PPP2CA,PPP2R1A,PPP2R5D,RPS27A,RPS6KA1,RPS6KA3,RPS6KA5,SKP1,TAB2,TLR9,TNIP2,UBA52,UBB,UBC
Toll Like Receptor 7/8 (TLR7/8) Cascade	85	40	47.06	3.62111e-13	1.88231e-12	CUL1,DHX9,DUSP4,ECSIT,HMGB1,IKBKB,IRAK2,IRF7,JUN,MAP2K3,MAP2K4,MAP2K6,MAP2K7,MAPK1,MAPK11,MAPK14,MAPK7,MAPK9,MAPKAPK3,MEF2A,MEF2C,MYD88,NFKB1,NFKB2,NFKBIA,PELI1,PPP2CA,PPP2R1A,PPP2R5D,RPS27A,RPS6KA1,RPS6KA3,RPS6KA5,SKP1,TAB2,TLR9,TNIP2,UBA52,UBB,UBC
Phospholipid metabolism	146	56	38.36	3.85191e-13	1.9962e-12	ABHD4,ACHE,AGPAT2,ARF1,ARF3,CDS2,CEPT1,CHKA,CHPT1,CPNE1,CPNE3,CPNE7,CRLS1,EPT1,ETNK1,FIG4,GNPAT,GPAT2,HADHB,INPP5D,INPP5E,LPCAT1,LPCAT3,LPCAT4,LPGAT1,LPIN1,LPIN3,MBOAT7,MGLL,MTMR14,MTMR4,PCYT2,PHOSPHO1,PI4K2A,PI4K2B,PI4KA,PI4KB,PIK3C2A,PIK3C3,PIK3R1,PIK3R3,PIP4K2B,PITPNB,PLA2G16,PLA2G4A,PLD1,PLD2,PLD3,PLD6,PNPLA2,PTDSS1,PTDSS2,PTEN,PTPMT1,SACM1L,VAC14
PCNA-Dependent Long Patch Base Excision Repair	19	17	89.47	4.68289e-13	2.41218e-12	APEX1,FEN1,PCNA,POLD1,POLD2,POLD3,POLD4,POLE,POLE2,RFC1,RFC2,RFC3,RFC4,RFC5,RPA1,RPA2,RPA3
Translesion Synthesis by POLH	19	17	89.47	4.68289e-13	2.41218e-12	NPLOC4,PCNA,POLH,RFC1,RFC2,RFC3,RFC4,RFC5,RPA1,RPA2,RPA3,RPS27A,UBA52,UBB,UBC,UFD1L,VCP
Rho GTPase cycle	123	50	40.65	5.15245e-13	2.64606e-12	ABR,AKAP13,ARAP1,ARAP2,ARHGAP10,ARHGAP11A,ARHGAP11B,ARHGAP12,ARHGAP18,ARHGAP19,ARHGAP25,ARHGAP26,ARHGAP30,ARHGAP32,ARHGAP33,ARHGDIA,ARHGDIB,ARHGEF18,ARHGEF3,CDC42,DEPDC1B,DEPDC7,ECT2,FGD2,FGD3,GDI1,GDI2,GMIP,HMHA1,MYO9A,MYO9B,NET1,PLEKHG5,RAC1,RAC2,RAC3,RACGAP1,RALBP1,RHOA,RHOB,RHOBTB2,RHOC,RHOH,RHOQ,RHOT1,RHOV,SRGAP2,TIAM1,TRIO,VAV2
TRAF6 Mediated Induction of proinflammatory cytokines	72	36	50	5.43124e-13	2.78086e-12	CUL1,DHX9,DUSP4,HMGB1,IKBKB,IRAK2,JUN,MAP2K3,MAP2K4,MAP2K6,MAP2K7,MAPK1,MAPK11,MAPK14,MAPK7,MAPK9,MAPKAPK3,MEF2A,MEF2C,MYD88,NFKB1,NFKB2,NFKBIA,PPP2CA,PPP2R1A,PPP2R5D,RPS27A,RPS6KA1,RPS6KA3,RPS6KA5,SKP1,TAB2,TNIP2,UBA52,UBB,UBC
Transport of the SLBP Dependant Mature mRNA	33	23	69.7	6.22676e-13	3.17863e-12	EIF4E,NUP107,NUP133,NUP153,NUP155,NUP160,NUP205,NUP210,NUP214,NUP35,NUP37,NUP43,NUP50,NUP54,NUP85,NUP88,NUP93,NUP98,NUPL1,RAE1,SEH1L,SLBP,TPR
PPARA activates gene expression	112	47	41.96	6.37804e-13	3.24614e-12	ABCB4,ACADM,ACOX1,ALAS1,ARNTL,CARM1,CDK19,CDK8,CHD9,CLOCK,CPT2,ESRRA,FADS1,FHL2,HMGCR,HMGCS1,MED11,MED13,MED16,MED18,MED19,MED20,MED22,MED25,MED26,MED30,MED4,MED6,MTF1,NCOA6,NCOR1,NFYB,NFYC,NRF1,PLIN2,PPARA,PPARGC1B,RGL1,RXRA,SLC27A1,SP1,SREBF1,TBL1X,TEAD4,TGS1,TRIB3,TXNRD1
TRAF6 mediated induction of NFkB and MAP kinases upon TLR7/8 or 9 activation	83	39	46.99	7.56441e-13	3.83849e-12	CUL1,DHX9,DUSP4,ECSIT,HMGB1,IKBKB,IRAK2,JUN,MAP2K3,MAP2K4,MAP2K6,MAP2K7,MAPK1,MAPK11,MAPK14,MAPK7,MAPK9,MAPKAPK3,MEF2A,MEF2C,MYD88,NFKB1,NFKB2,NFKBIA,PELI1,PPP2CA,PPP2R1A,PPP2R5D,RPS27A,RPS6KA1,RPS6KA3,RPS6KA5,SKP1,TAB2,TLR9,TNIP2,UBA52,UBB,UBC
Export of Viral Ribonucleoproteins from Nucleus	36	24	66.67	8.85501e-13	4.48006e-12	HSPA1A,NUP107,NUP133,NUP153,NUP155,NUP160,NUP205,NUP210,NUP214,NUP35,NUP37,NUP43,NUP50,NUP54,NUP85,NUP88,NUP93,NUP98,NUPL1,RAE1,RAN,SEH1L,TPR,XPO1
Cleavage of Growing Transcript in the Termination Region	42	26	61.9	1.2994e-12	6.44032e-12	CLP1,CPSF1,CPSF3,CSTF2,CSTF3,NUDT21,PABPN1,RBM8A,RNPS1,SLBP,SNRPB,SNRPD3,SNRPE,SNRPF,SNRPG,SRRM1,SRSF1,SRSF11,SRSF2,SRSF3,SRSF4,SRSF7,SRSF9,U2AF1,U2AF2,UPF3B
Leading Strand Synthesis	14	14	100	1.29534e-12	6.44032e-12	PCNA,POLA1,POLA2,POLD1,POLD2,POLD3,POLD4,PRIM1,PRIM2,RFC1,RFC2,RFC3,RFC4,RFC5
Polymerase switching	14	14	100	1.29534e-12	6.44032e-12	PCNA,POLA1,POLA2,POLD1,POLD2,POLD3,POLD4,PRIM1,PRIM2,RFC1,RFC2,RFC3,RFC4,RFC5
Polymerase switching on the C-strand of the telomere	14	14	100	1.29534e-12	6.44032e-12	PCNA,POLA1,POLA2,POLD1,POLD2,POLD3,POLD4,PRIM1,PRIM2,RFC1,RFC2,RFC3,RFC4,RFC5
Post-Elongation Processing of the Transcript	42	26	61.9	1.2994e-12	6.44032e-12	CLP1,CPSF1,CPSF3,CSTF2,CSTF3,NUDT21,PABPN1,RBM8A,RNPS1,SLBP,SNRPB,SNRPD3,SNRPE,SNRPF,SNRPG,SRRM1,SRSF1,SRSF11,SRSF2,SRSF3,SRSF4,SRSF7,SRSF9,U2AF1,U2AF2,UPF3B
RNA Polymerase II Transcription Termination	42	26	61.9	1.2994e-12	6.44032e-12	CLP1,CPSF1,CPSF3,CSTF2,CSTF3,NUDT21,PABPN1,RBM8A,RNPS1,SLBP,SNRPB,SNRPD3,SNRPE,SNRPF,SNRPG,SRRM1,SRSF1,SRSF11,SRSF2,SRSF3,SRSF4,SRSF7,SRSF9,U2AF1,U2AF2,UPF3B
Removal of the Flap Intermediate	14	14	100	1.29534e-12	6.44032e-12	DNA2,FEN1,PCNA,POLA1,POLA2,POLD1,POLD2,POLD3,POLD4,PRIM1,PRIM2,RPA1,RPA2,RPA3
Protein folding	54	30	55.56	1.32054e-12	6.52614e-12	ACTB,ARL2,CCT2,CCT3,CCT4,CCT6A,CCT7,CCT8,FBXO4,FBXW4,FBXW5,FBXW7,NOP56,PFDN1,PFDN2,PFDN5,PFDN6,SPHK1,TBCA,TBCB,TBCD,TCP1,TUBA1A,TUBA1B,TUBA1C,TUBA3C,TUBA4A,TUBB2A,TUBB4B,TUBB6
Autodegradation of the E3 ubiquitin ligase COP1	51	29	56.86	1.40337e-12	6.88237e-12	PSMA3,PSMA4,PSMA5,PSMA7,PSMB1,PSMB10,PSMB2,PSMB3,PSMB6,PSMB9,PSMC1,PSMC2,PSMC3,PSMD11,PSMD12,PSMD13,PSMD14,PSMD2,PSMD3,PSMD4,PSMD8,PSME3,PSME4,RFWD2,RPS27A,TP53,UBA52,UBB,UBC
Mitochondrial biogenesis	51	29	56.86	1.40337e-12	6.88237e-12	ALAS1,CARM1,CHD9,CYCS,ESRRA,GABPA,GABPB1,HCFC1,MAPK11,MAPK12,MAPK14,MEF2C,MEF2D,NCOA6,NCOR1,NRF1,POLRMT,PPARA,PPARGC1B,PPRC1,PRKAB1,PRKAB2,RXRA,SSBP1,TBL1X,TFAM,TFB1M,TFB2M,TGS1
Viral Messenger RNA Synthesis	45	27	60	1.40473e-12	6.88237e-12	NUP107,NUP133,NUP153,NUP155,NUP160,NUP205,NUP210,NUP214,NUP35,NUP37,NUP43,NUP50,NUP54,NUP85,NUP88,NUP93,NUP98,NUPL1,POLR2C,POLR2D,POLR2F,POLR2H,POLR2I,POLR2J,RAE1,SEH1L,TPR
Regulation of Glucokinase by Glucokinase Regulatory Protein	29	21	72.41	1.95093e-12	9.53105e-12	NUP107,NUP133,NUP153,NUP155,NUP160,NUP205,NUP210,NUP214,NUP35,NUP37,NUP43,NUP50,NUP54,NUP85,NUP88,NUP93,NUP98,NUPL1,RAE1,SEH1L,TPR
Cyclin A/B1 associated events during G2/M transition	22	18	81.82	2.12034e-12	1.03291e-11	CCNA2,CCNB1,CCNB2,CCNH,CDC25A,CDC25B,CDC25C,CDK1,CDK2,CDK7,FOXM1,PKMYT1,PLK1,PPP2CA,PPP2R1A,PPP2R2A,WEE1,XPO1
Vpr-mediated nuclear import of PICs	37	24	64.86	2.18052e-12	1.0592e-11	BANF1,HMGA1,NUP107,NUP133,NUP153,NUP155,NUP160,NUP205,NUP210,NUP214,NUP35,NUP37,NUP43,NUP50,NUP54,NUP85,NUP88,NUP93,NUP98,NUPL1,PSIP1,RAE1,SEH1L,TPR
Regulation of cholesterol biosynthesis by SREBP (SREBF)	55	30	54.55	2.51134e-12	1.21643e-11	CARM1,CHD9,CYP51A1,DHCR7,ELOVL6,FASN,FDPS,HMGCR,HMGCS1,IDI1,INSIG2,KPNB1,LSS,MTF1,MVK,NCOA6,NFYB,NFYC,PMVK,PPARA,RAN,RXRA,SEC24A,SEC24D,SP1,SQLE,SREBF1,TBL1X,TGS1,TM7SF2
Processive synthesis on the lagging strand	16	15	93.75	2.53951e-12	1.22313e-11	APEX1,DNA2,FEN1,PCNA,POLA1,POLA2,POLD1,POLD2,POLD3,POLD4,PRIM1,PRIM2,RPA1,RPA2,RPA3
Translesion synthesis by REV1	16	15	93.75	2.53951e-12	1.22313e-11	MAD2L2,PCNA,REV3L,RFC1,RFC2,RFC3,RFC4,RFC5,RPA1,RPA2,RPA3,RPS27A,UBA52,UBB,UBC
Transport of the SLBP independent Mature mRNA	32	22	68.75	3.08865e-12	1.48342e-11	EIF4E,NUP107,NUP133,NUP153,NUP155,NUP160,NUP205,NUP210,NUP214,NUP35,NUP37,NUP43,NUP50,NUP54,NUP85,NUP88,NUP93,NUP98,NUPL1,RAE1,SEH1L,TPR
Signaling by TGF-beta Receptor Complex	72	35	48.61	3.26482e-12	1.56363e-11	ARHGEF18,CCNT1,CDK8,CDK9,F11R,FKBP1A,HDAC1,MEN1,MTMR4,MYC,NCOR1,NCOR2,PARD6A,PARP1,PPM1A,PPP1CB,PPP1CC,PRKCZ,RBL1,RHOA,RNF111,RPS27A,SMAD4,SP1,STUB1,TFDP1,TFDP2,UBA52,UBB,UBC,UBE2D3,UBE2M,UCHL5,USP15,XPO1
Cooperation of Prefoldin and TriC/CCT in actin and tubulin folding	27	20	74.07	3.31478e-12	1.58311e-11	ACTB,CCT2,CCT3,CCT4,CCT6A,CCT7,CCT8,PFDN1,PFDN2,PFDN5,PFDN6,TCP1,TUBA1A,TUBA1B,TUBA1C,TUBA3C,TUBA4A,TUBB2A,TUBB4B,TUBB6
NCAM signaling for neurite out-growth	264	81	30.68	3.77326e-12	1.79704e-11	AGRN,AKAP9,APBB1IP,ARRB2,BRAF,BRAP,CACNA1C,CALM1,COL4A4,COL9A2,DUSP10,DUSP2,DUSP4,DUSP8,DUSP9,ERBB2,FGFR1,GRIN2A,HRAS,IL2RB,IL2RG,IL3RA,JAK2,JAK3,KRAS,LAMTOR2,MAP2K2,MAP3K11,MAPK1,MARK3,NF1,NRG2,PDGFA,PEA15,PEBP1,PHB,PPP2CA,PPP2R1A,PPP2R5B,PPP2R5C,PPP2R5D,PPP5C,PSMA3,PSMA4,PSMA5,PSMA7,PSMB1,PSMB10,PSMB2,PSMB3,PSMB6,PSMB9,PSMC1,PSMC2,PSMC3,PSMD11,PSMD12,PSMD13,PSMD14,PSMD2,PSMD3,PSMD4,PSMD8,PSME3,…
Metabolism of polyamines	83	38	45.78	4.05299e-12	1.90894e-11	ADI1,AMD1,ASL,AZIN1,CPS1,ENOPH1,GAMT,GATM,MTAP,OAZ1,ODC1,PAOX,PSMA3,PSMA4,PSMA5,PSMA7,PSMB1,PSMB10,PSMB2,PSMB3,PSMB6,PSMB9,PSMC1,PSMC2,PSMC3,PSMD11,PSMD12,PSMD13,PSMD14,PSMD2,PSMD3,PSMD4,PSMD8,PSME3,PSME4,SAT1,SMS,SRM
MyD88 cascade initiated on plasma membrane	83	38	45.78	4.05299e-12	1.90894e-11	CUL1,DHX9,DUSP4,ECSIT,HMGB1,IKBKB,IRAK2,JUN,MAP2K3,MAP2K4,MAP2K6,MAP2K7,MAPK1,MAPK11,MAPK14,MAPK7,MAPK9,MAPKAPK3,MEF2A,MEF2C,MYD88,NFKB1,NFKB2,NFKBIA,PELI1,PPP2CA,PPP2R1A,PPP2R5D,RPS27A,RPS6KA1,RPS6KA3,RPS6KA5,SKP1,TAB2,TNIP2,UBA52,UBB,UBC
Toll Like Receptor 10 (TLR10) Cascade	83	38	45.78	4.05299e-12	1.90894e-11	CUL1,DHX9,DUSP4,ECSIT,HMGB1,IKBKB,IRAK2,JUN,MAP2K3,MAP2K4,MAP2K6,MAP2K7,MAPK1,MAPK11,MAPK14,MAPK7,MAPK9,MAPKAPK3,MEF2A,MEF2C,MYD88,NFKB1,NFKB2,NFKBIA,PELI1,PPP2CA,PPP2R1A,PPP2R5D,RPS27A,RPS6KA1,RPS6KA3,RPS6KA5,SKP1,TAB2,TNIP2,UBA52,UBB,UBC
Toll Like Receptor 5 (TLR5) Cascade	83	38	45.78	4.05299e-12	1.90894e-11	CUL1,DHX9,DUSP4,ECSIT,HMGB1,IKBKB,IRAK2,JUN,MAP2K3,MAP2K4,MAP2K6,MAP2K7,MAPK1,MAPK11,MAPK14,MAPK7,MAPK9,MAPKAPK3,MEF2A,MEF2C,MYD88,NFKB1,NFKB2,NFKBIA,PELI1,PPP2CA,PPP2R1A,PPP2R5D,RPS27A,RPS6KA1,RPS6KA3,RPS6KA5,SKP1,TAB2,TNIP2,UBA52,UBB,UBC
NEP/NS2 Interacts with the Cellular Export Machinery	35	23	65.71	4.20375e-12	1.97449e-11	NUP107,NUP133,NUP153,NUP155,NUP160,NUP205,NUP210,NUP214,NUP35,NUP37,NUP43,NUP50,NUP54,NUP85,NUP88,NUP93,NUP98,NUPL1,RAE1,RAN,SEH1L,TPR,XPO1
Degradation of DVL	56	30	53.57	4.67589e-12	2.19022e-11	DACT1,DVL1,DVL3,PSMA3,PSMA4,PSMA5,PSMA7,PSMB1,PSMB10,PSMB2,PSMB3,PSMB6,PSMB9,PSMC1,PSMC2,PSMC3,PSMD11,PSMD12,PSMD13,PSMD14,PSMD2,PSMD3,PSMD4,PSMD8,PSME3,PSME4,RPS27A,UBA52,UBB,UBC
Activation of NF-kappaB in B cells	66	33	50	5.0189e-12	2.34445e-11	CUL1,IKBKB,NFKB1,NFKBIA,NFKBIE,PSMA3,PSMA4,PSMA5,PSMA7,PSMB1,PSMB10,PSMB2,PSMB3,PSMB6,PSMB9,PSMC1,PSMC2,PSMC3,PSMD11,PSMD12,PSMD13,PSMD14,PSMD2,PSMD3,PSMD4,PSMD8,PSME3,PSME4,RPS27A,SKP1,UBA52,UBB,UBC
Intrinsic Pathway for Apoptosis	38	24	63.16	5.12086e-12	2.38554e-11	AKT1,AKT2,BAD,BAK1,BAX,BBC3,BCL2,BCL2L1,BID,BMF,CASP3,CASP7,CYCS,DYNLL2,E2F1,PMAIP1,PPP3CC,SFN,TFDP1,TP53,YWHAE,YWHAH,YWHAQ,YWHAZ
CDK-mediated phosphorylation and removal of Cdc6	50	28	56	5.69471e-12	2.62418e-11	CDK2,PSMA3,PSMA4,PSMA5,PSMA7,PSMB1,PSMB10,PSMB2,PSMB3,PSMB6,PSMB9,PSMC1,PSMC2,PSMC3,PSMD11,PSMD12,PSMD13,PSMD14,PSMD2,PSMD3,PSMD4,PSMD8,PSME3,PSME4,RPS27A,UBA52,UBB,UBC
Regulation of Apoptosis	50	28	56	5.69471e-12	2.62418e-11	ARHGAP10,PSMA3,PSMA4,PSMA5,PSMA7,PSMB1,PSMB10,PSMB2,PSMB3,PSMB6,PSMB9,PSMC1,PSMC2,PSMC3,PSMD11,PSMD12,PSMD13,PSMD14,PSMD2,PSMD3,PSMD4,PSMD8,PSME3,PSME4,RPS27A,UBA52,UBB,UBC
Ubiquitin-dependent degradation of Cyclin D	50	28	56	5.69471e-12	2.62418e-11	CDK4,PSMA3,PSMA4,PSMA5,PSMA7,PSMB1,PSMB10,PSMB2,PSMB3,PSMB6,PSMB9,PSMC1,PSMC2,PSMC3,PSMD11,PSMD12,PSMD13,PSMD14,PSMD2,PSMD3,PSMD4,PSMD8,PSME3,PSME4,RPS27A,UBA52,UBB,UBC
Ubiquitin-dependent degradation of Cyclin D1	50	28	56	5.69471e-12	2.62418e-11	CDK4,PSMA3,PSMA4,PSMA5,PSMA7,PSMB1,PSMB10,PSMB2,PSMB3,PSMB6,PSMB9,PSMC1,PSMC2,PSMC3,PSMD11,PSMD12,PSMD13,PSMD14,PSMD2,PSMD3,PSMD4,PSMD8,PSME3,PSME4,RPS27A,UBA52,UBB,UBC
MAP kinase activation in TLR cascade	60	31	51.67	7.28142e-12	3.34631e-11	CUL1,DUSP4,IKBKB,IRAK2,JUN,MAP2K3,MAP2K4,MAP2K6,MAP2K7,MAPK1,MAPK11,MAPK14,MAPK7,MAPK9,MAPKAPK3,MEF2A,MEF2C,NFKB1,PPP2CA,PPP2R1A,PPP2R5D,RPS27A,RPS6KA1,RPS6KA3,RPS6KA5,SKP1,TAB2,TNIP2,UBA52,UBB,UBC
Purine metabolism	33	22	66.67	8.0206e-12	3.66625e-11	ADA,ADK,ADSL,ADSS,AMPD3,APRT,ATIC,DCK,DGUOK,GART,GMPR2,GMPS,GPX1,HPRT1,IMPDH1,IMPDH2,NT5C,NT5E,PAICS,PFAS,PNP,PPAT
Transport of Ribonucleoproteins into the Host Nucleus	33	22	66.67	8.0206e-12	3.66625e-11	KPNB1,NUP107,NUP133,NUP153,NUP155,NUP160,NUP205,NUP210,NUP214,NUP35,NUP37,NUP43,NUP50,NUP54,NUP85,NUP88,NUP93,NUP98,NUPL1,RAE1,SEH1L,TPR
Biosynthesis of the N-glycan precursor (dolichol lipid-linked oligosaccharide, LLO) and transfer to a nascent protein	67	33	49.25	8.54723e-12	3.88614e-11	ALG1,ALG10B,ALG12,ALG13,ALG2,ALG3,ALG5,ALG6,ALG8,CMAS,CTSA,DOLPP1,DPAGT1,DPM1,DPM2,DPM3,GFPT1,GLB1,GMPPA,GMPPB,GNE,GNPNAT1,NANS,NEU1,PMM2,RFT1,SLC17A5,ST3GAL1,ST3GAL2,ST3GAL4,ST3GAL5,ST6GAL1,UAP1
Regulation of RAS by GAPs	67	33	49.25	8.54723e-12	3.88614e-11	HRAS,KRAS,NF1,PSMA3,PSMA4,PSMA5,PSMA7,PSMB1,PSMB10,PSMB2,PSMB3,PSMB6,PSMB9,PSMC1,PSMC2,PSMC3,PSMD11,PSMD12,PSMD13,PSMD14,PSMD2,PSMD3,PSMD4,PSMD8,PSME3,PSME4,RASA2,RASA3,RASAL3,RPS27A,UBA52,UBB,UBC
FCERI mediated MAPK activation	283	84	29.68	1.05821e-11	4.79853e-11	AKAP9,APBB1IP,ARRB2,BRAF,BRAP,CALM1,DUSP10,DUSP2,DUSP4,DUSP8,DUSP9,ERBB2,FGFR1,GRIN2A,HRAS,IL2RB,IL2RG,IL3RA,JAK2,JAK3,JUN,KRAS,LAMTOR2,LYN,MAP2K2,MAP2K4,MAP2K7,MAP3K11,MAPK1,MAPK9,MARK3,NF1,NRG2,PAK1,PDGFA,PEA15,PEBP1,PHB,PPP2CA,PPP2R1A,PPP2R5B,PPP2R5C,PPP2R5D,PPP5C,PSMA3,PSMA4,PSMA5,PSMA7,PSMB1,PSMB10,PSMB2,PSMB3,PSMB6,PSMB9,PSMC1,PSMC2,PSMC3,PSMD11,PSMD12,PSMD13,PSMD14,PSMD2,PSMD3,PSMD4,PSMD8,…
RNA Polymerase I Transcription Initiation	48	27	56.25	1.1815e-11	5.34339e-11	CCNH,CD3EAP,CDK7,CHD3,CHD4,EHMT2,GATAD2A,GTF2H5,HDAC1,HDAC2,KAT2A,MBD3,MTA1,MTA2,POLR1C,POLR1D,POLR1E,POLR2F,POLR2H,RBBP4,RBBP7,TAF1A,TAF1B,TBP,TTF1,TWISTNB,UBTF
Activation of gene expression by SREBF (SREBP)	42	25	59.52	1.22545e-11	5.5275e-11	CARM1,CHD9,CYP51A1,DHCR7,ELOVL6,FASN,FDPS,HMGCR,HMGCS1,IDI1,LSS,MTF1,MVK,NCOA6,NFYB,NFYC,PMVK,PPARA,RXRA,SP1,SQLE,SREBF1,TBL1X,TGS1,TM7SF2
MAPK6/MAPK4 signaling	93	40	43.01	1.28893e-11	5.79849e-11	CDC42,CDK1,ETV4,HSPB1,JUN,MAPKAPK5,MYC,PAK1,PSMA3,PSMA4,PSMA5,PSMA7,PSMB1,PSMB10,PSMB2,PSMB3,PSMB6,PSMB9,PSMC1,PSMC2,PSMC3,PSMD11,PSMD12,PSMD13,PSMD14,PSMD2,PSMD3,PSMD4,PSMD8,PSME3,PSME4,RAC1,RPS27A,SEPT7,TNRC6A,TNRC6C,UBA52,UBB,UBC,XPO1
Amyloid formation	58	30	51.72	1.52815e-11	6.85655e-11	B2M,BACE1,CST3,GSN,H2AFX,H2AFZ,H3F3A,HIST1H2AB,HIST1H2AC,HIST1H2AD,HIST1H2AJ,HIST1H2BB,HIST1H2BC,HIST1H2BD,HIST1H2BH,HIST1H2BJ,HIST1H2BK,HIST1H2BL,HIST1H2BM,HIST1H2BN,HIST1H2BO,HIST1H3A,HIST1H4A,HIST2H2AC,HIST2H2BE,HIST2H3A,HIST3H2BB,HSPG2,IAPP,ITM2B
Prefoldin mediated transfer of substrate to CCT/TriC	26	19	73.08	1.74565e-11	7.81189e-11	ACTB,CCT2,CCT3,CCT4,CCT6A,CCT7,CCT8,PFDN1,PFDN2,PFDN5,PFDN6,TCP1,TUBA1A,TUBA1C,TUBA3C,TUBA4A,TUBB2A,TUBB4B,TUBB6
KSRP (KHSRP) binds and destabilizes mRNA	17	15	88.24	1.87304e-11	8.3165e-11	AKT1,DCP2,EXOSC1,EXOSC2,EXOSC3,EXOSC4,EXOSC5,EXOSC7,EXOSC8,EXOSC9,KHSRP,MAPK11,MAPK14,PARN,YWHAZ
Translesion synthesis by POLI	17	15	88.24	1.87304e-11	8.3165e-11	MAD2L2,PCNA,REV3L,RFC1,RFC2,RFC3,RFC4,RFC5,RPA1,RPA2,RPA3,RPS27A,UBA52,UBB,UBC
Translesion synthesis by POLK	17	15	88.24	1.87304e-11	8.3165e-11	MAD2L2,PCNA,REV3L,RFC1,RFC2,RFC3,RFC4,RFC5,RPA1,RPA2,RPA3,RPS27A,UBA52,UBB,UBC
Negative regulators of RIG-I/MDA5 signaling	34	22	64.71	1.96717e-11	8.71173e-11	CYLD,DDX58,HERC5,IFIH1,IRF3,ISG15,MAVS,NLRC5,NLRX1,OTUD5,PCBP2,PIN1,RNF125,RPS27A,TAX1BP1,TNFAIP3,UBA52,UBA7,UBB,UBC,UBE2D3,UBE2L6
Vpu mediated degradation of CD4	52	28	53.85	2.04575e-11	9.03628e-11	PSMA3,PSMA4,PSMA5,PSMA7,PSMB1,PSMB10,PSMB2,PSMB3,PSMB6,PSMB9,PSMC1,PSMC2,PSMC3,PSMD11,PSMD12,PSMD13,PSMD14,PSMD2,PSMD3,PSMD4,PSMD8,PSME3,PSME4,RPS27A,SKP1,UBA52,UBB,UBC
Regulation of activated PAK-2p34 by proteasome mediated degradation	49	27	55.1	2.27588e-11	1.00268e-10	PSMA3,PSMA4,PSMA5,PSMA7,PSMB1,PSMB10,PSMB2,PSMB3,PSMB6,PSMB9,PSMC1,PSMC2,PSMC3,PSMD11,PSMD12,PSMD13,PSMD14,PSMD2,PSMD3,PSMD4,PSMD8,PSME3,PSME4,RPS27A,UBA52,UBB,UBC
Negative regulation of MAPK pathway	40	24	60	2.49208e-11	1.09229e-10	BRAF,BRAP,DUSP10,DUSP2,DUSP4,DUSP8,DUSP9,HRAS,KRAS,MAP2K2,MAPK1,MARK3,PEBP1,PPP2CA,PPP2R1A,PPP2R5B,PPP2R5C,PPP2R5D,PPP5C,RAF1,RPS27A,UBA52,UBB,UBC
PKMTs methylate histone lysines	40	24	60	2.49208e-11	1.09229e-10	AEBP2,ASH2L,DOT1L,DPY30,EED,EHMT1,EHMT2,EZH2,HIST1H3A,HIST1H4A,HIST2H3A,NSD1,RBBP4,RBBP7,SETD8,SETDB2,SMYD2,SMYD3,SUV39H1,SUV39H2,SUZ12,WDR5,WHSC1,WHSC1L1
Degradation of GLI1 by the proteasome	59	30	50.85	2.68779e-11	1.16905e-10	CUL1,NUMB,PSMA3,PSMA4,PSMA5,PSMA7,PSMB1,PSMB10,PSMB2,PSMB3,PSMB6,PSMB9,PSMC1,PSMC2,PSMC3,PSMD11,PSMD12,PSMD13,PSMD14,PSMD2,PSMD3,PSMD4,PSMD8,PSME3,PSME4,RPS27A,SKP1,UBA52,UBB,UBC
Degradation of GLI2 by the proteasome	59	30	50.85	2.68779e-11	1.16905e-10	CUL1,GSK3B,PSMA3,PSMA4,PSMA5,PSMA7,PSMB1,PSMB10,PSMB2,PSMB3,PSMB6,PSMB9,PSMC1,PSMC2,PSMC3,PSMD11,PSMD12,PSMD13,PSMD14,PSMD2,PSMD3,PSMD4,PSMD8,PSME3,PSME4,RPS27A,SKP1,UBA52,UBB,UBC
GLI3 is processed to GLI3R by the proteasome	59	30	50.85	2.68779e-11	1.16905e-10	CUL1,GSK3B,PSMA3,PSMA4,PSMA5,PSMA7,PSMB1,PSMB10,PSMB2,PSMB3,PSMB6,PSMB9,PSMC1,PSMC2,PSMC3,PSMD11,PSMD12,PSMD13,PSMD14,PSMD2,PSMD3,PSMD4,PSMD8,PSME3,PSME4,RPS27A,SKP1,UBA52,UBB,UBC
RIG-I/MDA5 mediated induction of IFN-alpha/beta pathways	80	36	45	2.75807e-11	1.19657e-10	CASP10,CYLD,DAK,DDX58,DHX58,DHX9,HERC5,HMGB1,IFIH1,IKBKB,IRF1,IRF3,IRF7,ISG15,MAVS,MYD88,NFKB1,NFKB2,NFKBIA,NLRC5,NLRX1,OTUD5,PCBP2,PIN1,RNF125,RPS27A,SIKE1,TANK,TAX1BP1,TNFAIP3,UBA52,UBA7,UBB,UBC,UBE2D3,UBE2L6
Asymmetric localization of PCP proteins	63	31	49.21	3.76547e-11	1.62947e-10	FZD3,FZD5,PARD6A,PSMA3,PSMA4,PSMA5,PSMA7,PSMB1,PSMB10,PSMB2,PSMB3,PSMB6,PSMB9,PSMC1,PSMC2,PSMC3,PSMD11,PSMD12,PSMD13,PSMD14,PSMD2,PSMD3,PSMD4,PSMD8,PSME3,PSME4,RPS27A,SCRIB,UBA52,UBB,UBC
Clathrin derived vesicle budding	70	33	47.14	3.88711e-11	1.67362e-10	AP1B1,AP1G1,AP1S2,AP1S3,AP3S1,AP4B1,AP4E1,ARF1,BLOC1S1,CHMP2A,CTSZ,DNM2,FTH1,FTL,GAK,GNS,HGS,HIP1R,HSPA8,IGF2R,M6PR,PICALM,PIK3C2A,SNAPIN,SNX2,SNX5,STX4,TGOLN2,TPD52,TXNDC5,VAMP2,VAMP7,VAMP8
trans-Golgi Network Vesicle Budding	70	33	47.14	3.88711e-11	1.67362e-10	AP1B1,AP1G1,AP1S2,AP1S3,AP3S1,AP4B1,AP4E1,ARF1,BLOC1S1,CHMP2A,CTSZ,DNM2,FTH1,FTL,GAK,GNS,HGS,HIP1R,HSPA8,IGF2R,M6PR,PICALM,PIK3C2A,SNAPIN,SNX2,SNX5,STX4,TGOLN2,TPD52,TXNDC5,VAMP2,VAMP7,VAMP8
Signaling by Hedgehog	136	50	36.76	4.24251e-11	1.82204e-10	ADCY3,ADRBK1,ARRB2,CUL1,DERL2,ERLEC1,FUZ,GNAS,GPR161,GSK3B,HHAT,IFT122,KIF3A,NUMB,OFD1,OS9,P4HB,PSMA3,PSMA4,PSMA5,PSMA7,PSMB1,PSMB10,PSMB2,PSMB3,PSMB6,PSMB9,PSMC1,PSMC2,PSMC3,PSMD11,PSMD12,PSMD13,PSMD14,PSMD2,PSMD3,PSMD4,PSMD8,PSME3,PSME4,RPS27A,SEL1L,SKP1,SYVN1,TTC21B,TULP3,UBA52,UBB,UBC,VCP
Glucose transport	41	24	58.54	5.20086e-11	2.22801e-10	HK2,NUP107,NUP133,NUP153,NUP155,NUP160,NUP205,NUP210,NUP214,NUP35,NUP37,NUP43,NUP50,NUP54,NUP85,NUP88,NUP93,NUP98,NUPL1,RAE1,SEH1L,SLC2A1,SLC37A4,TPR
Unwinding of DNA	12	12	100	6.48904e-11	2.77288e-10	CDC45,GINS1,GINS2,GINS3,GINS4,MCM2,MCM3,MCM4,MCM5,MCM6,MCM7,MCM8
Downstream TCR signaling	101	41	40.59	6.59024e-11	2.80909e-10	CUL1,HLA-DPB1,HLA-DQA1,HLA-DQA2,HLA-DQB1,IKBKB,INPP5D,LCK,NFKB1,NFKBIA,PIK3R1,PSMA3,PSMA4,PSMA5,PSMA7,PSMB1,PSMB10,PSMB2,PSMB3,PSMB6,PSMB9,PSMC1,PSMC2,PSMC3,PSMD11,PSMD12,PSMD13,PSMD14,PSMD2,PSMD3,PSMD4,PSMD8,PSME3,PSME4,PTEN,RPS27A,SKP1,TAB2,UBA52,UBB,UBC
Vif-mediated degradation of APOBEC3G	54	28	51.85	6.73607e-11	2.86409e-10	APOBEC3G,PSMA3,PSMA4,PSMA5,PSMA7,PSMB1,PSMB10,PSMB2,PSMB3,PSMB6,PSMB9,PSMC1,PSMC2,PSMC3,PSMD11,PSMD12,PSMD13,PSMD14,PSMD2,PSMD3,PSMD4,PSMD8,PSME3,PSME4,RPS27A,UBA52,UBB,UBC
G alpha (12/13) signalling events	75	34	45.33	7.5977e-11	3.22241e-10	ABR,ADRA1A,AKAP13,ARHGEF18,ARHGEF3,CDC42,ECT2,FGD2,FGD3,GNA13,GNB1,GNB2,GNB4,GNB5,GNG10,GNG11,GNG2,GNG5,GNG7,GNG8,NET1,PIK3R1,PIK3R3,PLEKHG5,RAC1,RAC2,RHOA,RHOB,RHOC,ROCK2,TBXA2R,TIAM1,TRIO,VAV2
Chaperonin-mediated protein folding	48	26	54.17	8.95047e-11	3.78674e-10	ACTB,CCT2,CCT3,CCT4,CCT6A,CCT7,CCT8,FBXO4,FBXW4,FBXW5,FBXW7,NOP56,PFDN1,PFDN2,PFDN5,PFDN6,SPHK1,TCP1,TUBA1A,TUBA1B,TUBA1C,TUBA3C,TUBA4A,TUBB2A,TUBB4B,TUBB6
Activation of BH3-only proteins	25	18	72	9.0693e-11	3.81807e-10	AKT1,AKT2,BAD,BBC3,BCL2,BID,BMF,DYNLL2,E2F1,PMAIP1,PPP3CC,SFN,TFDP1,TP53,YWHAE,YWHAH,YWHAQ,YWHAZ
G0 and Early G1	25	18	72	9.0693e-11	3.81807e-10	CCNA2,CCNE1,CCNE2,CDC25A,CDK1,CDK2,DYRK1A,E2F1,HDAC1,LIN54,LIN9,MYBL2,PCNA,RBBP4,RBL1,TFDP1,TFDP2,TOP2A
Transcriptional activation of mitochondrial biogenesis	42	24	57.14	1.05014e-10	4.41007e-10	ALAS1,CARM1,CHD9,CYCS,ESRRA,GABPA,GABPB1,HCFC1,MEF2C,MEF2D,NCOA6,NCOR1,NRF1,POLRMT,PPARA,PPARGC1B,PPRC1,RXRA,SSBP1,TBL1X,TFAM,TFB1M,TFB2M,TGS1
Mismatch repair (MMR) directed by MSH2:MSH6 (MutSalpha)	14	13	92.86	1.11534e-10	4.66092e-10	EXO1,MLH1,MSH2,MSH6,PCNA,PMS2,POLD1,POLD2,POLD3,POLD4,RPA1,RPA2,RPA3
Mitotic Telophase/Cytokinesis	14	13	92.86	1.11534e-10	4.66092e-10	KIF20A,KIF23,MAU2,NUDC,PDS5A,PDS5B,PLK1,RAD21,SMC1A,SMC3,STAG1,STAG2,WAPAL
Transport to the Golgi and subsequent modification	95	39	41.05	1.27845e-10	5.32949e-10	B4GALT2,BET1,CD59,CTSC,CTSZ,F8,FUCA1,LMAN1,LMAN1L,MAN1C1,MANEA,MGAT1,MGAT3,MIA3,NAPB,NAPG,NSF,PPP6C,PREB,RAB1A,RAB1B,SCFD1,SEC13,SEC16A,SEC22B,SEC22C,SEC24A,SEC24D,SEC31A,SERPINA1,ST3GAL4,ST6GAL1,STX5,TGFA,TMED10,TRAPPC1,TRAPPC2L,TRAPPC6A,YKT6
Hedgehog 'off' state	99	40	40.4	1.33183e-10	5.53846e-10	ADCY3,CUL1,FUZ,GNAS,GPR161,GSK3B,IFT122,KIF3A,NUMB,OFD1,PSMA3,PSMA4,PSMA5,PSMA7,PSMB1,PSMB10,PSMB2,PSMB3,PSMB6,PSMB9,PSMC1,PSMC2,PSMC3,PSMD11,PSMD12,PSMD13,PSMD14,PSMD2,PSMD3,PSMD4,PSMD8,PSME3,PSME4,RPS27A,SKP1,TTC21B,TULP3,UBA52,UBB,UBC
Detoxification of Reactive Oxygen Species	28	19	67.86	1.37589e-10	5.70776e-10	ATOX1,ATP7A,CCS,CYCS,ERO1L,GPX1,GSR,GSTP1,NUDT2,P4HB,PRDX1,PRDX2,PRDX3,PRDX5,PRDX6,SOD1,SOD2,TXN,TXNRD1
XBP1(S) activates chaperone genes	56	28	50	2.05252e-10	8.49404e-10	ACADVL,ARFGAP1,ASNA1,ATP6V0D1,C19orf10,CXXC1,DDX11,EXTL3,GFPT1,GSK3A,HDGF,KLHDC3,LMNA,PDIA5,PDIA6,PPP2R5B,PREB,SEC31A,SEC61G,SEC63,SERP1,SHC1,SRPRB,SYVN1,TATDN2,TPP1,WFS1,XBP1
RNA Polymerase III Abortive And Retractive Initiation	40	23	57.5	2.17089e-10	8.94049e-10	BRF1,CRCP,GTF3A,GTF3C2,GTF3C4,GTF3C5,NFIC,POLR1C,POLR1D,POLR2F,POLR2H,POLR3B,POLR3E,POLR3F,POLR3G,POLR3GL,POLR3H,POLR3K,POU2F1,SNAPC2,SNAPC5,SSB,TBP
RNA Polymerase III Transcription	40	23	57.5	2.17089e-10	8.94049e-10	BRF1,CRCP,GTF3A,GTF3C2,GTF3C4,GTF3C5,NFIC,POLR1C,POLR1D,POLR2F,POLR2H,POLR3B,POLR3E,POLR3F,POLR3G,POLR3GL,POLR3H,POLR3K,POU2F1,SNAPC2,SNAPC5,SSB,TBP
ATF4 activates genes	26	18	69.23	2.55475e-10	1.0496e-09	ASNS,ATF3,ATF4,ATF6,DCP2,EXOSC1,EXOSC2,EXOSC3,EXOSC4,EXOSC5,EXOSC7,EXOSC8,EXOSC9,HERPUD1,KHSRP,NFYB,NFYC,PARN
Regulation of ornithine decarboxylase (ODC)	50	26	52	2.97303e-10	1.21851e-09	AZIN1,OAZ1,ODC1,PSMA3,PSMA4,PSMA5,PSMA7,PSMB1,PSMB10,PSMB2,PSMB3,PSMB6,PSMB9,PSMC1,PSMC2,PSMC3,PSMD11,PSMD12,PSMD13,PSMD14,PSMD2,PSMD3,PSMD4,PSMD8,PSME3,PSME4
Hexose transport	47	25	53.19	3.4607e-10	1.41498e-09	HK2,NUP107,NUP133,NUP153,NUP155,NUP160,NUP205,NUP210,NUP214,NUP35,NUP37,NUP43,NUP50,NUP54,NUP85,NUP88,NUP93,NUP98,NUPL1,RAE1,SEH1L,SLC2A1,SLC37A4,SLC5A3,TPR
Degradation of AXIN	54	27	50	4.31591e-10	1.75623e-09	PSMA3,PSMA4,PSMA5,PSMA7,PSMB1,PSMB10,PSMB2,PSMB3,PSMB6,PSMB9,PSMC1,PSMC2,PSMC3,PSMD11,PSMD12,PSMD13,PSMD14,PSMD2,PSMD3,PSMD4,PSMD8,PSME3,PSME4,RPS27A,UBA52,UBB,UBC
Golgi Associated Vesicle Biogenesis	54	27	50	4.31591e-10	1.75623e-09	AP1B1,AP1G1,AP1S2,AP1S3,AP3S1,AP4B1,AP4E1,ARF1,BLOC1S1,DNM2,FTH1,FTL,GAK,HIP1R,HSPA8,IGF2R,PICALM,PIK3C2A,SNAPIN,SNX2,SNX5,TGOLN2,TPD52,TXNDC5,VAMP2,VAMP7,VAMP8
ER to Golgi Anterograde Transport	68	31	45.59	4.34829e-10	1.7652e-09	BET1,CD59,CTSC,CTSZ,F8,LMAN1,LMAN1L,MIA3,NAPB,NAPG,NSF,PPP6C,PREB,RAB1A,RAB1B,SCFD1,SEC13,SEC16A,SEC22B,SEC22C,SEC24A,SEC24D,SEC31A,SERPINA1,STX5,TGFA,TMED10,TRAPPC1,TRAPPC2L,TRAPPC6A,YKT6
RNA Polymerase III Transcription Initiation	35	21	60	4.44475e-10	1.80007e-09	BRF1,CRCP,GTF3A,GTF3C2,GTF3C4,GTF3C5,POLR1C,POLR1D,POLR2F,POLR2H,POLR3B,POLR3E,POLR3F,POLR3G,POLR3GL,POLR3H,POLR3K,POU2F1,SNAPC2,SNAPC5,TBP
DNA Damage Recognition in GG-NER	38	22	57.89	4.48186e-10	1.8108e-09	ACTB,ACTL6A,COPS3,COPS4,COPS6,COPS7B,CUL4A,CUL4B,DDB2,INO80E,MCRS1,PARP1,PARP2,RAD23A,RAD23B,RPS27A,TFPT,UBA52,UBB,UBC,XPC,YY1
Establishment of Sister Chromatid Cohesion	11	11	100	4.59074e-10	1.8504e-09	CDCA5,ESCO1,ESCO2,PDS5A,PDS5B,RAD21,SMC1A,SMC3,STAG1,STAG2,WAPAL
Death Receptor Signalling	51	26	50.98	5.24706e-10	2.10996e-09	BIRC2,BIRC3,CASP10,CFLAR,CLIP3,CYLD,FAS,GNB2L1,IKBKB,NSMAF,RBCK1,RNF31,RPS27A,SHARPIN,TAB2,TAX1BP1,TNF,TNFAIP3,TNFRSF10B,TNFRSF1A,TRADD,TRAF1,UBA52,UBB,UBC,USP4
G1/S-Specific Transcription	17	14	82.35	5.76588e-10	2.31314e-09	CCNE1,CDC25A,CDC45,CDK1,CDT1,DHFR,E2F1,FBXO5,ORC1,PCNA,POLA1,RRM2,TFDP1,TYMS
IRE1alpha activates chaperones	58	28	48.28	5.83414e-10	2.33502e-09	ACADVL,ARFGAP1,ASNA1,ATP6V0D1,C19orf10,CXXC1,DDX11,EXTL3,GFPT1,GSK3A,HDGF,KLHDC3,LMNA,PDIA5,PDIA6,PPP2R5B,PREB,SEC31A,SEC61G,SEC63,SERP1,SHC1,SRPRB,SYVN1,TATDN2,TPP1,WFS1,XBP1
RNA Polymerase III Transcription Initiation From Type 1 Promoter	27	18	66.67	6.6434e-10	2.65269e-09	BRF1,CRCP,GTF3A,GTF3C2,GTF3C4,GTF3C5,POLR1C,POLR1D,POLR2F,POLR2H,POLR3B,POLR3E,POLR3F,POLR3G,POLR3GL,POLR3H,POLR3K,TBP
TCR signaling	120	44	36.67	6.75988e-10	2.6929e-09	CUL1,EVL,HLA-DPB1,HLA-DQA1,HLA-DQA2,HLA-DQB1,IKBKB,INPP5D,LCK,NFKB1,NFKBIA,PAK1,PIK3R1,PSMA3,PSMA4,PSMA5,PSMA7,PSMB1,PSMB10,PSMB2,PSMB3,PSMB6,PSMB9,PSMC1,PSMC2,PSMC3,PSMD11,PSMD12,PSMD13,PSMD14,PSMD2,PSMD3,PSMD4,PSMD8,PSME3,PSME4,PTEN,PTPRC,RPS27A,SKP1,TAB2,UBA52,UBB,UBC
Association of licensing factors with the pre-replicative complex	15	13	86.67	7.26857e-10	2.88207e-09	CDT1,E2F1,E2F2,GMNN,ORC1,ORC2,ORC3,ORC4,ORC5,RPS27A,UBA52,UBB,UBC
Mismatch Repair	15	13	86.67	7.26857e-10	2.88207e-09	EXO1,MLH1,MSH2,MSH6,PCNA,PMS2,POLD1,POLD2,POLD3,POLD4,RPA1,RPA2,RPA3
Costimulation by the CD28 family	73	32	43.84	7.86679e-10	3.11204e-09	AKT1,AKT2,BTLA,CD274,CD28,CD80,CDC42,HLA-DPB1,HLA-DQA1,HLA-DQA2,HLA-DQB1,LCK,LYN,MAP3K14,MAPKAP1,MLST8,PAK1,PDCD1,PIK3R1,PIK3R3,PPP2CA,PPP2R1A,PPP2R5B,PPP2R5C,PPP2R5D,PTPN11,PTPN6,RAC1,SRC,THEM4,TNFRSF14,TRIB3
Post-Elongation Processing of Intron-Containing pre-mRNA	33	20	60.61	9.03445e-10	3.55744e-09	CLP1,CPSF1,CPSF3,CSTF2,CSTF3,NUDT21,PABPN1,RBM8A,RNPS1,SRRM1,SRSF1,SRSF11,SRSF2,SRSF3,SRSF4,SRSF7,SRSF9,U2AF1,U2AF2,UPF3B
mRNA 3'-end processing	33	20	60.61	9.03445e-10	3.55744e-09	CLP1,CPSF1,CPSF3,CSTF2,CSTF3,NUDT21,PABPN1,RBM8A,RNPS1,SRRM1,SRSF1,SRSF11,SRSF2,SRSF3,SRSF4,SRSF7,SRSF9,U2AF1,U2AF2,UPF3B
COPII (Coat Protein 2) Mediated Vesicle Transport	66	30	45.45	9.05773e-10	3.55839e-09	BET1,CD59,CTSC,CTSZ,F8,LMAN1,LMAN1L,NAPB,NAPG,NSF,PPP6C,PREB,RAB1A,RAB1B,SCFD1,SEC13,SEC16A,SEC22B,SEC22C,SEC24A,SEC24D,SEC31A,SERPINA1,STX5,TGFA,TMED10,TRAPPC1,TRAPPC2L,TRAPPC6A,YKT6
Circadian Clock	63	29	46.03	1.19287e-09	4.6755e-09	ARNTL,ARNTL2,AVP,CARM1,CHD9,CLOCK,CRY2,CUL1,DBP,HIF1A,MEF2C,MEF2D,NAMPT,NCOA6,NCOR1,NR3C1,PER2,PPARA,PPP1CB,PPP1CC,RPS27A,RXRA,SKP1,SREBF1,TBL1X,TGS1,UBA52,UBB,UBC
Formation of tubulin folding intermediates by CCT/TriC	20	15	75	1.39576e-09	5.43327e-09	CCT2,CCT3,CCT4,CCT6A,CCT7,CCT8,TCP1,TUBA1A,TUBA1B,TUBA1C,TUBA3C,TUBA4A,TUBB2A,TUBB4B,TUBB6
Metabolism of nitric oxide	20	15	75	1.39576e-09	5.43327e-09	AKT1,CALM1,CAV1,CYGB,DDAH1,DHFR,DNM2,GCH1,GCHFR,HSP90AA1,LYPLA1,NOS3,NOSIP,PTS,SPR
eNOS activation and regulation	20	15	75	1.39576e-09	5.43327e-09	AKT1,CALM1,CAV1,CYGB,DDAH1,DHFR,DNM2,GCH1,GCHFR,HSP90AA1,LYPLA1,NOS3,NOSIP,PTS,SPR
Metabolism of vitamins and cofactors	90	36	40	1.5307e-09	5.93146e-09	ACP5,AMN,CD320,COASY,CTRB2,CYB5A,DHFR,FASN,FPGS,GPHN,GSTO1,LMBRD1,MCCC1,MMACHC,MOCS3,MTHFD1,MTHFD1L,MTHFR,MTR,MTRR,NADK,NADSYN1,NAMPT,NFS1,NMNAT1,PANK1,PDXK,PDZD11,PNPO,PPCS,SHMT1,SHMT2,SLC19A1,SLC2A1,THTPA,TPK1
Metabolism of water-soluble vitamins and cofactors	90	36	40	1.5307e-09	5.93146e-09	ACP5,AMN,CD320,COASY,CTRB2,CYB5A,DHFR,FASN,FPGS,GPHN,GSTO1,LMBRD1,MCCC1,MMACHC,MOCS3,MTHFD1,MTHFD1L,MTHFR,MTR,MTRR,NADK,NADSYN1,NAMPT,NFS1,NMNAT1,PANK1,PDXK,PDZD11,PNPO,PPCS,SHMT1,SHMT2,SLC19A1,SLC2A1,THTPA,TPK1
Regulation of TNFR1 signaling	34	20	58.82	1.9008e-09	7.34888e-09	BIRC2,BIRC3,CLIP3,CYLD,GNB2L1,IKBKB,RBCK1,RNF31,RPS27A,SHARPIN,TAX1BP1,TNF,TNFAIP3,TNFRSF1A,TRADD,TRAF1,UBA52,UBB,UBC,USP4
Platelet homeostasis	79	33	41.77	1.95579e-09	7.5444e-09	ATP2A2,ATP2A3,FGR,GNAS,GNB1,GNB2,GNB4,GNB5,GNG10,GNG11,GNG2,GNG5,GNG7,GNG8,ITPR1,ITPR2,ITPR3,KCNMB1,KCNMB2,LRP8,MAPK14,NOS3,P2RX1,PLA2G4A,PPP2CA,PPP2R1A,PPP2R5B,PPP2R5C,PPP2R5D,PTGIR,PTPN11,PTPN6,TRPC6
APC-Cdc20 mediated degradation of Nek2A	23	16	69.57	2.33838e-09	8.99987e-09	ANAPC1,ANAPC11,ANAPC4,ANAPC5,BUB1B,BUB3,CDC20,CDC23,MAD2L1,NEK2,RPS27A,UBA52,UBB,UBC,UBE2C,UBE2E1
Cell death signalling via NRAGE, NRIF and NADE	61	28	45.9	2.49028e-09	9.54143e-09	AATF,ABR,AKAP13,APH1B,ARHGEF18,ARHGEF3,BAD,CASP2,CASP3,ECT2,FGD2,FGD3,ITGB3BP,MAGED1,NCSTN,NET1,PLEKHG5,PSEN2,RAC1,RPS27A,SQSTM1,TIAM1,TRIO,UBA52,UBB,UBC,VAV2,YWHAE
SLC-mediated transmembrane transport	263	74	28.14	2.48817e-09	9.54143e-09	AVP,HEPH,HK2,NUP107,NUP133,NUP153,NUP155,NUP160,NUP205,NUP210,NUP214,NUP35,NUP37,NUP43,NUP50,NUP54,NUP85,NUP88,NUP93,NUP98,NUPL1,PDZD11,RAE1,RUNX1,SEH1L,SLC11A2,SLC12A2,SLC12A6,SLC15A3,SLC15A4,SLC16A1,SLC16A10,SLC16A3,SLC16A7,SLC17A5,SLC17A7,SLC1A1,SLC1A5,SLC22A18,SLC25A10,SLC26A6,SLC27A1,SLC29A1,SLC2A1,SLC2A6,SLC2A8,SLC30A5,SLC31A1,SLC33A1,SLC34A3,SLC35C1,SLC37A4,SLC38A1,SLC38A2,SLC38A5,SLC39A14…
Glycerophospholipid biosynthesis	96	37	38.54	3.09069e-09	1.18153e-08	ABHD4,ACHE,AGPAT2,CDS2,CEPT1,CHKA,CHPT1,CPNE1,CPNE3,CPNE7,CRLS1,EPT1,ETNK1,GNPAT,GPAT2,HADHB,LPCAT1,LPCAT3,LPCAT4,LPGAT1,LPIN1,LPIN3,MBOAT7,MGLL,PCYT2,PHOSPHO1,PITPNB,PLA2G16,PLA2G4A,PLD1,PLD2,PLD3,PLD6,PNPLA2,PTDSS1,PTDSS2,PTPMT1
RNA Polymerase III Transcription Initiation From Type 2 Promoter	26	17	65.38	3.15197e-09	1.20226e-08	BRF1,CRCP,GTF3C2,GTF3C4,GTF3C5,POLR1C,POLR1D,POLR2F,POLR2H,POLR3B,POLR3E,POLR3F,POLR3G,POLR3GL,POLR3H,POLR3K,TBP
E2F-enabled inhibition of pre-replication complex formation	10	10	100	3.24679e-09	1.23291e-08	CCNB1,CDC25A,CDK1,MCM8,ORC1,ORC2,ORC3,ORC4,ORC5,ORC6
Removal of the Flap Intermediate from the C-strand	10	10	100	3.24679e-09	1.23291e-08	DNA2,FEN1,PCNA,POLD1,POLD2,POLD3,POLD4,RPA1,RPA2,RPA3
Polo-like kinase mediated events	16	13	81.25	3.36881e-09	1.2764e-08	CCNB1,CCNB2,CDC25A,CDC25C,CENPF,FOXM1,LIN54,LIN9,MYBL2,PKMYT1,PLK1,RBBP4,WEE1
PERK regulates gene expression	29	18	62.07	3.68537e-09	1.39325e-08	ASNS,ATF3,ATF4,ATF6,DCP2,EXOSC1,EXOSC2,EXOSC3,EXOSC4,EXOSC5,EXOSC7,EXOSC8,EXOSC9,HERPUD1,KHSRP,NFYB,NFYC,PARN
Signaling by NOTCH	122	43	35.25	4.28137e-09	1.61499e-08	APH1B,ARRB2,ATP2A2,ATP2A3,CDK8,CUL1,DTX2,DTX4,E2F1,FBXW7,FCER2,HDAC1,HDAC2,HDAC5,HDAC7,HEY1,HIF1A,JUN,KAT2A,MFNG,MIB2,MYC,NCOR1,NCOR2,NCSTN,NOTCH1,NUMB,POGLUT1,PSEN2,RBPJ,RPS27A,SEL1L,SKP1,ST3GAL4,TBL1X,TFDP1,TFDP2,TNRC6A,TNRC6C,TP53,UBA52,UBB,UBC
Mismatch repair (MMR) directed by MSH2:MSH3 (MutSbeta)	14	12	85.71	4.46558e-09	1.68075e-08	EXO1,MLH1,MSH2,PCNA,PMS2,POLD1,POLD2,POLD3,POLD4,RPA1,RPA2,RPA3
Processive synthesis on the C-strand of the telomere	12	11	91.67	4.79509e-09	1.8008e-08	APEX1,DNA2,FEN1,PCNA,POLD1,POLD2,POLD3,POLD4,RPA1,RPA2,RPA3
mTOR signalling	39	21	53.85	6.72324e-09	2.51937e-08	AKT1,AKT1S1,AKT2,CAB39,EIF4E,EIF4EBP1,EIF4G1,LAMTOR2,MLST8,PPM1A,PRKAB1,PRKAB2,RPS6,RPS6KB1,RRAGA,RRAGD,STK11,STRADA,STRADB,TSC1,TSC2
Cross-presentation of soluble exogenous antigens (endosomes)	49	24	48.98	6.82718e-09	2.55271e-08	MRC2,PSMA3,PSMA4,PSMA5,PSMA7,PSMB1,PSMB10,PSMB2,PSMB3,PSMB6,PSMB9,PSMC1,PSMC2,PSMC3,PSMD11,PSMD12,PSMD13,PSMD14,PSMD2,PSMD3,PSMD4,PSMD8,PSME3,PSME4
Kinesins	27	17	62.96	7.38094e-09	2.75372e-08	CENPE,KIF11,KIF15,KIF18A,KIF20A,KIF22,KIF23,KIF2C,KIF3A,KIF3B,KIF4A,KIF5B,KIFAP3,KIFC1,KLC1,KLC2,RACGAP1
Integration of energy metabolism	107	39	36.45	7.53216e-09	2.804e-08	ADCY3,AHCYL1,AKAP5,ARL2,ARL2BP,CACNA1C,CACNA1E,FASN,GCGR,GNAI2,GNAS,GNB1,GNB2,GNB4,GNB5,GNG10,GNG11,GNG2,GNG5,GNG7,GNG8,ITPR1,ITPR2,ITPR3,MARCKS,PLCB2,PPP2CA,PPP2R1A,PPP2R5D,PRKAB2,SLC25A4,SLC25A5,SLC25A6,SLC2A1,SNAP25,STK11,TALDO1,TKT,VAMP2
Sphingolipid metabolism	75	31	41.33	8.13743e-09	3.02273e-08	ACER2,ALDH3A2,ARSA,ARSD,ASAH1,CERK,CERS2,CERS3,CERS5,CERS6,CSNK1G2,CTSA,DEGS1,GLB1,GM2A,HEXA,KDSR,NEU1,OSBP,PPAP2A,PSAP,SGMS1,SGPP1,SGPP2,SMPD4,SPHK1,SPHK2,SPTLC2,SUMF1,UGCG,VAPA
Mitophagy	22	15	68.18	1.15692e-08	4.27886e-08	MAP1LC3B,MFN1,MFN2,RPS27A,SQSTM1,TOMM20,TOMM40,TOMM5,TOMM6,TOMM7,TOMM70A,UBA52,UBB,UBC,VDAC1
Pink/Parkin Mediated Mitophagy	22	15	68.18	1.15692e-08	4.27886e-08	MAP1LC3B,MFN1,MFN2,RPS27A,SQSTM1,TOMM20,TOMM40,TOMM5,TOMM6,TOMM7,TOMM70A,UBA52,UBB,UBC,VDAC1
PKB-mediated events	40	21	52.5	1.22609e-08	4.52485e-08	AKT1,AKT1S1,AKT2,CAB39,EIF4E,EIF4EBP1,EIF4G1,LAMTOR2,MLST8,PPM1A,PRKAB1,PRKAB2,RPS6,RPS6KB1,RRAGA,RRAGD,STK11,STRADA,STRADB,TSC1,TSC2
Butyrate Response Factor 1 (BRF1) binds and destabilizes mRNA	17	13	76.47	1.24435e-08	4.57246e-08	AKT1,DCP1A,DCP2,EXOSC1,EXOSC2,EXOSC3,EXOSC4,EXOSC5,EXOSC7,EXOSC8,EXOSC9,XRN1,ZFP36L1
Tristetraprolin (TTP, ZFP36) binds and destabilizes mRNA	17	13	76.47	1.24435e-08	4.57246e-08	DCP1A,DCP2,EXOSC1,EXOSC2,EXOSC3,EXOSC4,EXOSC5,EXOSC7,EXOSC8,EXOSC9,TNPO1,XRN1,ZFP36
RAF activation	25	16	64	1.46706e-08	5.37923e-08	BRAF,BRAP,HRAS,JAK2,KRAS,MAP2K2,MAP3K11,MARK3,PHB,PPP2CA,PPP2R1A,PPP2R5B,PPP2R5C,PPP2R5D,RAF1,SRC
Glycolysis	31	18	58.06	1.65153e-08	6.04262e-08	ALDOA,ALDOC,ENO1,ENO2,GAPDH,GPI,HK2,PFKFB2,PFKFB3,PFKFB4,PFKM,PFKP,PGAM1,PGK1,PPP2CA,PPP2R1A,PPP2R5D,TPI1
TNF signaling	44	22	50	1.78787e-08	6.52746e-08	BIRC2,BIRC3,CLIP3,CYLD,GNB2L1,IKBKB,NSMAF,RBCK1,RNF31,RPS27A,SHARPIN,TAB2,TAX1BP1,TNF,TNFAIP3,TNFRSF1A,TRADD,TRAF1,UBA52,UBB,UBC,USP4
Nucleotide-binding domain, leucine rich repeat containing receptor (NLR) signaling pathways	51	24	47.06	1.85844e-08	6.77061e-08	BCL2,BCL2L1,BIRC2,BIRC3,CASP1,CASP2,CASP4,CYLD,HSP90AB1,IKBKB,IRAK2,MAP2K6,MAPK11,MAPK12,MAPK13,MAPK14,MEFV,PANX1,PSTPIP1,PYCARD,SUGT1,TAB2,TNFAIP3,TXN
Transcriptional regulation of white adipocyte differentiation	78	31	39.74	2.46902e-08	8.97588e-08	CARM1,CDK19,CDK4,CDK8,CEBPB,CEBPD,CHD9,EBF1,EGR2,MED11,MED13,MED16,MED18,MED19,MED20,MED22,MED25,MED26,MED30,MED4,MED6,NCOA6,NCOR1,NCOR2,NFKB1,PPARA,RXRA,SREBF1,TBL1X,TGS1,TNF
Lysosome Vesicle Biogenesis	35	19	54.29	2.96952e-08	1.07724e-07	AP1B1,AP1G1,AP1S2,AP1S3,AP4B1,AP4E1,ARF1,BLOC1S1,CHMP2A,CTSZ,DNM2,GNS,HGS,HSPA8,M6PR,TXNDC5,VAMP2,VAMP7,VAMP8
Apoptotic execution phase	52	24	46.15	2.98797e-08	1.08163e-07	ACIN1,BIRC2,CASP3,CASP6,CASP7,CLSPN,CTNNB1,DBNL,DNM1L,GSN,HIST1H1A,HIST1H1B,HIST1H1C,HIST1H1D,HIST1H1E,HMGB1,HMGB2,KPNB1,LMNA,LMNB1,PRKCD,SPTAN1,TJP2,VIM
Pyruvate metabolism and Citric Acid (TCA) cycle	45	22	48.89	3.02963e-08	1.09439e-07	ACO2,CS,D2HGDH,DLAT,DLST,FH,GLO1,HAGH,IDH3A,L2HGDH,LDHA,LDHB,MDH2,PDK1,PDK2,PDK3,RXRA,SDHB,SDHC,SLC16A1,SLC16A3,SUCLG2
Purine ribonucleoside monophosphate biosynthesis	11	10	90.91	3.1124e-08	1.12191e-07	ADSL,ADSS,ATIC,GART,GMPS,IMPDH1,IMPDH2,PAICS,PFAS,PPAT
tRNA modification in the nucleus and cytosol	39	20	51.28	4.59693e-08	1.65354e-07	ADAT2,ALKBH8,CTU1,CTU2,EPRS,LCMT2,METTL1,NSUN2,PUS1,PUS7,QTRTD1,THG1L,TPRKB,TRIT1,TRMT1,TRMT112,TRMT5,TRMT6,TRMT61A,TYW3
Formation of TC-NER Pre-Incision Complex	53	24	45.28	4.72777e-08	1.69702e-07	AQR,CCNH,CDK7,COPS3,COPS4,COPS6,COPS7B,CUL4A,CUL4B,GTF2H5,HMGN1,POLR2C,POLR2D,POLR2F,POLR2H,POLR2I,POLR2J,PPIE,PRPF19,RPS27A,TCEA1,UBA52,UBB,UBC
Signaling by NOTCH1	72	29	40.28	4.87865e-08	1.7475e-07	APH1B,ARRB2,CDK8,CUL1,DTX2,DTX4,FBXW7,HDAC1,HDAC2,HDAC5,HDAC7,HEY1,HIF1A,KAT2A,MIB2,MYC,NCOR1,NCOR2,NCSTN,NOTCH1,NUMB,PSEN2,RBPJ,RPS27A,SKP1,TBL1X,UBA52,UBB,UBC
APC/C:Cdc20 mediated degradation of Cyclin B	21	14	66.67	5.61177e-08	2.00169e-07	ANAPC1,ANAPC11,ANAPC4,ANAPC5,CCNB1,CDC20,CDC23,CDK1,RPS27A,UBA52,UBB,UBC,UBE2C,UBE2E1
Synthesis and interconversion of nucleotide di- and triphosphates	21	14	66.67	5.61177e-08	2.00169e-07	AK2,CTPS2,DTYMK,GLRX,GSR,GUK1,NME1,NME2,NME4,RRM1,RRM2,RRM2B,TXN,TXNRD1
Ca2+ pathway	61	26	42.62	6.06684e-08	2.15949e-07	CALM1,CTNNB1,FZD3,FZD5,FZD6,GNB1,GNB2,GNB4,GNB5,GNG10,GNG11,GNG2,GNG5,GNG7,GNG8,ITPR1,ITPR2,ITPR3,NFATC1,PDE6G,PLCB2,PPP3CB,TCF7,TNRC6A,TNRC6C,WNT11
Transcriptional activity of SMAD2/SMAD3:SMAD4 heterotrimer	43	21	48.84	6.38863e-08	2.26929e-07	CCNT1,CDK8,CDK9,HDAC1,MEN1,MYC,NCOR1,NCOR2,PARP1,PPM1A,RBL1,RNF111,RPS27A,SMAD4,SP1,TFDP1,TFDP2,UBA52,UBB,UBC,UBE2D3
Antigen Presentation: Folding, assembly and peptide loading of class I MHC	24	15	62.5	6.68612e-08	2.37003e-07	B2M,CANX,HLA-A,HLA-B,HLA-C,HLA-F,HLA-G,PDIA3,SEC13,SEC24A,SEC24D,SEC31A,TAP1,TAP2,TAPBP
Hedgehog 'on' state	85	32	37.65	6.77383e-08	2.39614e-07	ADRBK1,ARRB2,GPR161,KIF3A,NUMB,PSMA3,PSMA4,PSMA5,PSMA7,PSMB1,PSMB10,PSMB2,PSMB3,PSMB6,PSMB9,PSMC1,PSMC2,PSMC3,PSMD11,PSMD12,PSMD13,PSMD14,PSMD2,PSMD3,PSMD4,PSMD8,PSME3,PSME4,RPS27A,UBA52,UBB,UBC
HSF1 activation	30	17	56.67	6.83865e-08	2.41406e-07	DNAJB6,EEF1A1,FKBP4,HSF1,HSP90AA1,HSP90AB1,HSPA1A,HSPA1B,HSPH1,MRPL18,PTGES3,RPA1,RPA2,RPA3,UBB,VCP,YWHAE
Cell surface interactions at the vascular wall	99	35	35.35	1.05189e-07	3.70551e-07	ATP1B1,ATP1B2,ATP1B3,CAV1,CD44,CD47,CEACAM1,F11R,HRAS,INPP5D,ITGA4,ITGA5,ITGAM,ITGAX,ITGB1,ITGB2,JAM2,KRAS,LCK,LYN,MAG,PIK3R1,PPIA,PROCR,PTPN11,PTPN6,SELL,SELPLG,SHC1,SLC16A1,SLC16A3,SLC3A2,SLC7A11,SLC7A5,SRC
RNA Polymerase II Pre-transcription Events	63	26	41.27	1.33277e-07	4.68531e-07	CCNH,CCNT1,CDK7,CDK9,GTF2A2,GTF2E2,GTF2H5,POLR2C,POLR2D,POLR2F,POLR2H,POLR2I,POLR2J,SSRP1,SUPT4H1,TAF10,TAF12,TAF13,TAF2,TAF3,TAF5,TAF9,TAF9B,TBP,TCEA1,TCEB3
Semaphorin interactions	67	27	40.3	1.38562e-07	4.86108e-07	CDC42,CFL1,DPYSL2,DPYSL4,ERBB2,GSK3B,HSP90AA1,HSP90AB1,ITGB1,LIMK2,MYH10,MYH14,MYL12B,MYL6,PAK1,PLXNA1,PTPRC,RAC1,RAC2,RHOA,RHOB,RHOC,ROCK2,SEMA4A,SEMA4D,SEMA7A,TYROBP
Endosomal Sorting Complex Required For Transport (ESCRT)	28	16	57.14	1.42797e-07	4.98913e-07	CHMP2A,CHMP3,CHMP4B,CHMP5,HGS,RPS27A,TSG101,UBA52,UBB,UBC,VPS28,VPS36,VPS37B,VPS37C,VPS37D,VTA1
RNA Polymerase III Transcription Initiation From Type 3 Promoter	28	16	57.14	1.42797e-07	4.98913e-07	CRCP,POLR1C,POLR1D,POLR2F,POLR2H,POLR3B,POLR3E,POLR3F,POLR3G,POLR3GL,POLR3H,POLR3K,POU2F1,SNAPC2,SNAPC5,TBP
Synthesis of substrates in N-glycan biosythesis	52	23	44.23	1.53232e-07	5.34276e-07	ALG5,CMAS,CTSA,DOLPP1,DPM1,DPM2,DPM3,GFPT1,GLB1,GMPPA,GMPPB,GNE,GNPNAT1,NANS,NEU1,PMM2,SLC17A5,ST3GAL1,ST3GAL2,ST3GAL4,ST3GAL5,ST6GAL1,UAP1
Chk1/Chk2(Cds1) mediated inactivation of Cyclin B:Cdk1 complex	12	10	83.33	1.62768e-07	5.65214e-07	CCNB1,CDC25C,CDK1,CHEK1,SFN,WEE1,YWHAE,YWHAH,YWHAQ,YWHAZ
Inhibition of replication initiation of damaged DNA by RB1/E2F1	12	10	83.33	1.62768e-07	5.65214e-07	E2F1,POLA1,POLA2,PPP2CA,PPP2R1A,PPP2R3B,PRIM1,PRIM2,RB1,TFDP1
Response to elevated platelet cytosolic Ca2+	84	31	36.9	1.82988e-07	6.34135e-07	ACTN4,ALDOA,CALM1,CALU,CD63,CD9,CFD,CFL1,F13A1,F8,FLNA,IGF1,LAMP2,PDGFA,PFN1,PLEK,PPIA,PSAP,SERPINA1,SOD1,SPARC,SRGN,STX4,STXBP3,THBS1,TIMP1,TMSB4X,TUBA4A,VEGFA,VEGFB,WDR1
Translocation of GLUT4 to the plasma membrane	60	25	41.67	1.85243e-07	6.40646e-07	AKT1,AKT2,ASPSCR1,CALM1,EXOC7,KIF3A,KIF3B,KIFAP3,MYO5A,PRKAB1,PRKAB2,RAB10,RAB13,RAC1,RALGAPB,RHOQ,SFN,STX4,STXBP3,TBC1D1,VAMP2,YWHAE,YWHAH,YWHAQ,YWHAZ
Cohesin Loading onto Chromatin	10	9	90	2.00338e-07	6.90055e-07	MAU2,PDS5A,PDS5B,RAD21,SMC1A,SMC3,STAG1,STAG2,WAPAL
Tetrahydrobiopterin (BH4) synthesis, recycling, salvage and regulation	10	9	90	2.00338e-07	6.90055e-07	AKT1,CALM1,DHFR,GCH1,GCHFR,HSP90AA1,NOS3,PTS,SPR
Sphingolipid de novo biosynthesis	35	18	51.43	2.05485e-07	7.06353e-07	ACER2,ALDH3A2,CERS2,CERS3,CERS5,CERS6,CSNK1G2,DEGS1,KDSR,OSBP,PPAP2A,SGMS1,SGPP1,SGPP2,SPHK1,SPHK2,SPTLC2,VAPA
CD28 co-stimulation	32	17	53.12	2.43166e-07	8.30856e-07	AKT1,AKT2,CD28,CD80,CDC42,LCK,LYN,MAP3K14,MAPKAP1,MLST8,PAK1,PIK3R1,PIK3R3,RAC1,SRC,THEM4,TRIB3
Oncogene Induced Senescence	32	17	53.12	2.43166e-07	8.30856e-07	CDK4,CDKN2A,CDKN2C,CDKN2D,E2F1,E2F2,MAPK1,MDM2,RPS27A,SP1,TFDP1,TNRC6A,TNRC6C,TP53,UBA52,UBB,UBC
Signal amplification	32	17	53.12	2.43166e-07	8.30856e-07	GNA13,GNAI2,GNB1,GNB2,GNB4,GNB5,GNG10,GNG11,GNG2,GNG5,GNG7,GNG8,MAPK14,P2RY1,PLA2G4A,SRC,TBXA2R
Constitutive Signaling by NOTCH1 HD+PEST Domain Mutants	57	24	42.11	2.56534e-07	8.67838e-07	APH1B,CDK8,CUL1,FBXW7,HDAC1,HDAC2,HDAC5,HDAC7,HEY1,KAT2A,MIB2,MYC,NCOR1,NCOR2,NCSTN,NOTCH1,PSEN2,RBPJ,RPS27A,SKP1,TBL1X,UBA52,UBB,UBC
Constitutive Signaling by NOTCH1 PEST Domain Mutants	57	24	42.11	2.56534e-07	8.67838e-07	APH1B,CDK8,CUL1,FBXW7,HDAC1,HDAC2,HDAC5,HDAC7,HEY1,KAT2A,MIB2,MYC,NCOR1,NCOR2,NCSTN,NOTCH1,PSEN2,RBPJ,RPS27A,SKP1,TBL1X,UBA52,UBB,UBC
Signaling by NOTCH1 HD+PEST Domain Mutants in Cancer	57	24	42.11	2.56534e-07	8.67838e-07	APH1B,CDK8,CUL1,FBXW7,HDAC1,HDAC2,HDAC5,HDAC7,HEY1,KAT2A,MIB2,MYC,NCOR1,NCOR2,NCSTN,NOTCH1,PSEN2,RBPJ,RPS27A,SKP1,TBL1X,UBA52,UBB,UBC
Signaling by NOTCH1 PEST Domain Mutants in Cancer	57	24	42.11	2.56534e-07	8.67838e-07	APH1B,CDK8,CUL1,FBXW7,HDAC1,HDAC2,HDAC5,HDAC7,HEY1,KAT2A,MIB2,MYC,NCOR1,NCOR2,NCSTN,NOTCH1,PSEN2,RBPJ,RPS27A,SKP1,TBL1X,UBA52,UBB,UBC
Signaling by NOTCH1 in Cancer	57	24	42.11	2.56534e-07	8.67838e-07	APH1B,CDK8,CUL1,FBXW7,HDAC1,HDAC2,HDAC5,HDAC7,HEY1,KAT2A,MIB2,MYC,NCOR1,NCOR2,NCSTN,NOTCH1,PSEN2,RBPJ,RPS27A,SKP1,TBL1X,UBA52,UBB,UBC
Opioid Signalling	81	30	37.04	2.62285e-07	8.85538e-07	ADCY3,ADRBK1,AHCYL1,CALM1,GNAI2,GNAZ,GNB1,GNB2,GNB4,GNB5,GNG10,GNG11,GNG2,GNG5,GNG7,GNG8,ITPR1,ITPR2,ITPR3,MAPK1,PDE4A,PDE4B,PLA2G4A,PLCB2,PPP2CA,PPP2R1A,PPP2R5D,PPP3CB,PPP3CC,PRKCD
Branched-chain amino acid catabolism	23	14	60.87	2.97723e-07	9.94098e-07	ACADSB,ACAT1,ALDH6A1,ALDH9A1,AUH,BCAT1,BCAT2,BCKDHA,BCKDK,DBT,HSD17B10,IVD,MCCC1,SHMT1
Cholesterol biosynthesis	23	14	60.87	2.97723e-07	9.94098e-07	CYP51A1,DHCR24,DHCR7,EBP,FDPS,HMGCR,HMGCS1,IDI1,LBR,LSS,MVK,PMVK,SQLE,TM7SF2
Deadenylation of mRNA	23	14	60.87	2.97723e-07	9.94098e-07	CNOT1,CNOT10,CNOT3,CNOT4,CNOT6L,CNOT7,EIF4A1,EIF4A3,EIF4E,EIF4G1,PAIP1,PAN3,PARN,RQCD1
RNA Polymerase III Transcription Termination	23	14	60.87	2.97723e-07	9.94098e-07	CRCP,NFIC,POLR1C,POLR1D,POLR2F,POLR2H,POLR3B,POLR3E,POLR3F,POLR3G,POLR3GL,POLR3H,POLR3K,SSB
TNFR1-induced NFkappaB signaling pathway	26	15	57.69	2.97938e-07	9.94098e-07	BIRC2,BIRC3,CYLD,GNB2L1,IKBKB,RBCK1,RNF31,SHARPIN,TAB2,TNF,TNFAIP3,TNFRSF1A,TRADD,TRAF1,USP4
VEGFR2 mediated vascular permeability	26	15	57.69	2.97938e-07	9.94098e-07	AKT1,AKT2,CALM1,CAV1,CTNNB1,CTNND1,HSP90AA1,MAPKAP1,MLST8,NOS3,PAK1,RAC1,THEM4,TRIB3,VAV2
Activation of BAD and translocation to mitochondria	15	11	73.33	3.60031e-07	1.19893e-06	AKT1,AKT2,BAD,BCL2,BID,PPP3CC,SFN,YWHAE,YWHAH,YWHAQ,YWHAZ
Transcription of the HIV genome	66	26	39.39	4.00382e-07	1.3307e-06	CCNH,CCNT1,CDK7,CDK9,GTF2A2,GTF2E2,GTF2H5,POLR2C,POLR2D,POLR2F,POLR2H,POLR2I,POLR2J,SSRP1,SUPT4H1,TAF10,TAF12,TAF13,TAF2,TAF3,TAF5,TAF9,TAF9B,TBP,TCEA1,TCEB3
Cell-Cell communication	131	41	31.3	4.13439e-07	1.37143e-06	ACTN4,ANG,CADM1,CASK,CD151,CD47,CLDN14,CLDN19,CTNNB1,CTNND1,F11R,FLNA,FLNC,ILK,ITGB1,LAMC2,LIMS1,MAPK11,MAPK12,MAPK13,MAPK14,MLLT4,NCK2,NTN1,PAK1,PARD6A,PARVB,PIK3R1,PRKCI,PTK2B,PTPN11,PTPN6,PXN,RAC1,RSU1,SIRPB1,SKAP2,SPTAN1,SRC,TESK1,TYROBP
NOTCH1 Intracellular Domain Regulates Transcription	47	21	44.68	4.29708e-07	1.42263e-06	CDK8,CUL1,FBXW7,HDAC1,HDAC2,HDAC5,HDAC7,HEY1,HIF1A,KAT2A,MYC,NCOR1,NCOR2,NOTCH1,RBPJ,RPS27A,SKP1,TBL1X,UBA52,UBB,UBC
G-protein beta:gamma signalling	51	22	43.14	4.85387e-07	1.60385e-06	AKT1,AKT2,GNB1,GNB2,GNB4,GNB5,GNG10,GNG11,GNG2,GNG5,GNG7,GNG8,IL2RB,IL2RG,IL3RA,JAK2,JAK3,PIK3R1,PIK3R3,PLCB2,RHOA,SHC1
Platelet degranulation	79	29	36.71	5.13813e-07	1.69449e-06	ACTN4,ALDOA,CALM1,CALU,CD63,CD9,CFD,CFL1,F13A1,F8,FLNA,IGF1,LAMP2,PDGFA,PFN1,PLEK,PPIA,PSAP,SERPINA1,SOD1,SPARC,SRGN,THBS1,TIMP1,TMSB4X,TUBA4A,VEGFA,VEGFB,WDR1
Post-chaperonin tubulin folding pathway	18	12	66.67	5.218e-07	1.7109e-06	ARL2,TBCA,TBCB,TBCD,TUBA1A,TUBA1B,TUBA1C,TUBA3C,TUBA4A,TUBB2A,TUBB4B,TUBB6
RNA Polymerase III Chain Elongation	18	12	66.67	5.218e-07	1.7109e-06	CRCP,POLR1C,POLR1D,POLR2F,POLR2H,POLR3B,POLR3E,POLR3F,POLR3G,POLR3GL,POLR3H,POLR3K
Synthesis of PIPs at the Golgi membrane	18	12	66.67	5.218e-07	1.7109e-06	ARF1,ARF3,FIG4,INPP5E,PI4K2A,PI4K2B,PI4KA,PI4KB,PIK3C2A,PIK3C3,SACM1L,VAC14
FCERI mediated NF-kB activation	114	37	32.46	5.49272e-07	1.79752e-06	CUL1,IKBKB,LYN,NFKB1,NFKBIA,PSMA3,PSMA4,PSMA5,PSMA7,PSMB1,PSMB10,PSMB2,PSMB3,PSMB6,PSMB9,PSMC1,PSMC2,PSMC3,PSMD11,PSMD12,PSMD13,PSMD14,PSMD2,PSMD3,PSMD4,PSMD8,PSME3,PSME4,RASGRP1,RASGRP2,RASGRP4,RPS27A,SKP1,TAB2,UBA52,UBB,UBC
HIV Transcription Initiation	44	20	45.45	5.74571e-07	1.85891e-06	CCNH,CDK7,GTF2A2,GTF2E2,GTF2H5,POLR2C,POLR2D,POLR2F,POLR2H,POLR2I,POLR2J,TAF10,TAF12,TAF13,TAF2,TAF3,TAF5,TAF9,TAF9B,TBP
RNA Polymerase II HIV Promoter Escape	44	20	45.45	5.74571e-07	1.85891e-06	CCNH,CDK7,GTF2A2,GTF2E2,GTF2H5,POLR2C,POLR2D,POLR2F,POLR2H,POLR2I,POLR2J,TAF10,TAF12,TAF13,TAF2,TAF3,TAF5,TAF9,TAF9B,TBP
RNA Polymerase II Promoter Escape	44	20	45.45	5.74571e-07	1.85891e-06	CCNH,CDK7,GTF2A2,GTF2E2,GTF2H5,POLR2C,POLR2D,POLR2F,POLR2H,POLR2I,POLR2J,TAF10,TAF12,TAF13,TAF2,TAF3,TAF5,TAF9,TAF9B,TBP
RNA Polymerase II Transcription Initiation	44	20	45.45	5.74571e-07	1.85891e-06	CCNH,CDK7,GTF2A2,GTF2E2,GTF2H5,POLR2C,POLR2D,POLR2F,POLR2H,POLR2I,POLR2J,TAF10,TAF12,TAF13,TAF2,TAF3,TAF5,TAF9,TAF9B,TBP
RNA Polymerase II Transcription Initiation And Promoter Clearance	44	20	45.45	5.74571e-07	1.85891e-06	CCNH,CDK7,GTF2A2,GTF2E2,GTF2H5,POLR2C,POLR2D,POLR2F,POLR2H,POLR2I,POLR2J,TAF10,TAF12,TAF13,TAF2,TAF3,TAF5,TAF9,TAF9B,TBP
RNA Polymerase II Transcription Pre-Initiation And Promoter Opening	44	20	45.45	5.74571e-07	1.85891e-06	CCNH,CDK7,GTF2A2,GTF2E2,GTF2H5,POLR2C,POLR2D,POLR2F,POLR2H,POLR2I,POLR2J,TAF10,TAF12,TAF13,TAF2,TAF3,TAF5,TAF9,TAF9B,TBP
ERK/MAPK targets	21	13	61.9	6.07766e-07	1.95517e-06	DUSP4,MAPK1,MAPK11,MAPK14,MAPK7,MEF2A,MEF2C,PPP2CA,PPP2R1A,PPP2R5D,RPS6KA1,RPS6KA3,RPS6KA5
Mitochondrial tRNA aminoacylation	21	13	61.9	6.07766e-07	1.95517e-06	DARS2,EARS2,GARS,HARS2,IARS2,KARS,LARS2,NARS2,PPA2,QARS,SARS2,VARS2,YARS2
RHO GTPases activate PAKs	21	13	61.9	6.07766e-07	1.95517e-06	CALM1,CDC42,CTTN,FLNA,MYH10,MYH14,MYL12B,MYL6,NF2,PAK1,PPP1CB,PPP1R12A,RAC1
AKT phosphorylates targets in the cytosol	13	10	76.92	6.14884e-07	1.96325e-06	AKT1,AKT1S1,AKT2,BAD,CDKN1A,CDKN1B,GSK3A,GSK3B,MDM2,TSC2
Initiation of Nuclear Envelope Reformation	13	10	76.92	6.14884e-07	1.96325e-06	BANF1,EMD,LMNA,LMNB1,PPP2CA,PPP2R1A,PPP2R2A,TMPO,VRK1,VRK2
Nuclear Envelope Reassembly	13	10	76.92	6.14884e-07	1.96325e-06	BANF1,EMD,LMNA,LMNB1,PPP2CA,PPP2R1A,PPP2R2A,TMPO,VRK1,VRK2
p38MAPK events	13	10	76.92	6.14884e-07	1.96325e-06	HRAS,KRAS,MAPK11,MAPK12,MAPK13,MAPK14,MAPKAPK3,RALB,RALGDS,SRC
Sema4D induced cell migration and growth-cone collapse	24	14	58.33	6.20929e-07	1.97885e-06	CDC42,ERBB2,LIMK2,MYH10,MYH14,MYL12B,MYL6,RAC1,RAC2,RHOA,RHOB,RHOC,ROCK2,SEMA4D
G beta:gamma signalling through PI3Kgamma	48	21	43.75	6.62052e-07	2.10597e-06	AKT1,AKT2,GNB1,GNB2,GNB4,GNB5,GNG10,GNG11,GNG2,GNG5,GNG7,GNG8,IL2RB,IL2RG,IL3RA,JAK2,JAK3,PIK3R1,PIK3R3,RHOA,SHC1
Regulation of insulin secretion	80	29	36.25	6.97434e-07	2.21439e-06	AHCYL1,AKAP5,ARL2,ARL2BP,CACNA1C,CACNA1E,GNAI2,GNAS,GNB1,GNB2,GNB4,GNB5,GNG10,GNG11,GNG2,GNG5,GNG7,GNG8,ITPR1,ITPR2,ITPR3,MARCKS,PLCB2,SLC25A4,SLC25A5,SLC25A6,SLC2A1,SNAP25,VAMP2
SMAD2/SMAD3:SMAD4 heterotrimer regulates transcription	31	16	51.61	9.22865e-07	2.92469e-06	CCNT1,CDK8,CDK9,HDAC1,MEN1,MYC,RBL1,RNF111,RPS27A,SMAD4,SP1,TFDP1,TFDP2,UBA52,UBB,UBC
CDC6 association with the ORC:origin complex	11	9	81.82	9.61804e-07	3.04244e-06	E2F1,E2F2,MCM8,ORC1,ORC2,ORC3,ORC4,ORC5,ORC6
RHO GTPases activate CIT	16	11	68.75	1.00343e-06	3.16239e-06	CDKN1B,KIF14,MYH10,MYH14,MYL12B,MYL6,PRC1,RAC1,RHOA,RHOB,RHOC
Spry regulation of FGF signaling	16	11	68.75	1.00343e-06	3.16239e-06	BRAF,MAPK1,PPP2CA,PPP2R1A,PTPN11,RPS27A,SPRY2,SRC,UBA52,UBB,UBC
Deactivation of the beta-catenin transactivating complex	42	19	45.24	1.20376e-06	3.78673e-06	AKT1,AKT2,ASH2L,CTBP1,CTNNB1,CTNNBIP1,HDAC1,MEN1,PYGO2,RPS27A,SOX13,SOX4,SOX9,TCF7,UBA52,UBB,UBC,XPO1,YWHAZ
ADP signalling through P2Y purinoceptor 1	25	14	56	1.22647e-06	3.85107e-06	GNB1,GNB2,GNB4,GNB5,GNG10,GNG11,GNG2,GNG5,GNG7,GNG8,MAPK14,P2RY1,PLA2G4A,SRC
Mitotic Spindle Checkpoint	19	12	63.16	1.23256e-06	3.85599e-06	ANAPC1,ANAPC11,ANAPC4,ANAPC5,BUB1B,BUB3,CDC20,CDC23,MAD1L1,MAD2L1,UBE2C,UBE2E1
Prostacyclin signalling through prostacyclin receptor	19	12	63.16	1.23256e-06	3.85599e-06	GNAS,GNB1,GNB2,GNB4,GNB5,GNG10,GNG11,GNG2,GNG5,GNG7,GNG8,PTGIR
Folding of actin by CCT/TriC	9	8	88.89	1.27667e-06	3.97213e-06	ACTB,CCT2,CCT3,CCT4,CCT6A,CCT7,CCT8,TCP1
Mitochondrial iron-sulfur cluster biogenesis	9	8	88.89	1.27667e-06	3.97213e-06	FDX1L,FDXR,FXN,ISCU,LYRM4,NFS1,SLC25A28,SLC25A37
Processing and activation of SUMO	9	8	88.89	1.27667e-06	3.97213e-06	SAE1,SENP1,SENP5,SUMO1,SUMO2,SUMO3,UBA2,UBE2I
PI3K Cascade	79	28	35.44	1.81624e-06	5.6406e-06	AKT1,AKT1S1,AKT2,CAB39,EIF4E,EIF4EBP1,EIF4G1,FGFR1,LAMTOR2,MLST8,PIK3C3,PIK3R1,PPM1A,PRKAB1,PRKAB2,PTPN11,RPS6,RPS6KB1,RRAGA,RRAGD,STK11,STRADA,STRADB,THEM4,TLR9,TRIB3,TSC1,TSC2
Fcgamma receptor (FCGR) dependent phagocytosis	125	38	30.4	2.39046e-06	7.41042e-06	ABL1,ACTB,ACTG1,ACTR2,ACTR3,AHCYL1,ARPC1A,ARPC2,BAIAP2,BRK1,CDC42,CFL1,CYFIP2,ELMO1,ELMO2,FCGR2A,FGR,HCK,HSP90AA1,HSP90AB1,ITPR1,ITPR2,ITPR3,LYN,MAPK1,MYO5A,MYO9B,NCKIPSD,PAK1,PIK3R1,PLD1,PLD2,PLD3,PRKCD,RAC1,SRC,VAV2,WIPF2
Formation of Senescence-Associated Heterochromatin Foci (SAHF)	17	11	64.71	2.47659e-06	7.62199e-06	CDKN1A,HIST1H1A,HIST1H1B,HIST1H1C,HIST1H1D,HIST1H1E,HMGA1,HMGA2,LMNB1,RB1,TP53
N-glycan trimming in the ER and Calnexin/Calreticulin cycle	17	11	64.71	2.47659e-06	7.62199e-06	CANX,DERL2,GANAB,MAN1B1,MLEC,OS9,PDIA3,PRKCSH,SEL1L,SYVN1,UGGT1
Platelet sensitization by LDL	17	11	64.71	2.47659e-06	7.62199e-06	FGR,LRP8,MAPK14,PLA2G4A,PPP2CA,PPP2R1A,PPP2R5B,PPP2R5C,PPP2R5D,PTPN11,PTPN6
RHO GTPases Activate ROCKs	17	11	64.71	2.47659e-06	7.62199e-06	LIMK2,MYH10,MYH14,MYL12B,MYL6,PPP1CB,PPP1R12A,RHOA,RHOB,RHOC,ROCK2
Post-Elongation Processing of Intronless pre-mRNA	23	13	56.52	2.58452e-06	7.92556e-06	CLP1,CPSF1,CPSF3,CSTF2,CSTF3,NUDT21,PABPN1,SLBP,SNRPB,SNRPD3,SNRPE,SNRPF,SNRPG
Processing of Capped Intronless Pre-mRNA	23	13	56.52	2.58452e-06	7.92556e-06	CLP1,CPSF1,CPSF3,CSTF2,CSTF3,NUDT21,PABPN1,SLBP,SNRPB,SNRPD3,SNRPE,SNRPF,SNRPG
Budding and maturation of HIV virion	33	16	48.48	2.70128e-06	8.2539e-06	CHMP2A,CHMP3,CHMP4B,CHMP5,PDCD6IP,PPIA,RPS27A,TSG101,UBA52,UBB,UBC,VPS28,VPS37B,VPS37C,VPS37D,VTA1
RNA Polymerase I Transcription Termination	33	16	48.48	2.70128e-06	8.2539e-06	CCNH,CD3EAP,CDK7,GTF2H5,POLR1C,POLR1D,POLR1E,POLR2F,POLR2H,PTRF,TAF1A,TAF1B,TBP,TTF1,TWISTNB,UBTF
Interleukin-1 signaling	44	19	43.18	2.85544e-06	8.70934e-06	CUL1,IKBKB,IL1A,IL1B,IRAK2,MAP2K4,MAP2K6,MYD88,NFKB1,PELI1,RPS27A,SKP1,SQSTM1,TAB2,TNIP2,TOLLIP,UBA52,UBB,UBC
Membrane binding and targetting of GAG proteins	12	9	75	3.35891e-06	1.01903e-05	RPS27A,TSG101,UBA52,UBB,UBC,VPS28,VPS37B,VPS37C,VPS37D
Synthesis And Processing Of GAG, GAGPOL Polyproteins	12	9	75	3.35891e-06	1.01903e-05	RPS27A,TSG101,UBA52,UBB,UBC,VPS28,VPS37B,VPS37C,VPS37D
mRNA decay by 3' to 5' exoribonuclease	12	9	75	3.35891e-06	1.01903e-05	DCPS,EXOSC1,EXOSC2,EXOSC3,EXOSC4,EXOSC5,EXOSC7,EXOSC8,EXOSC9
MAPK targets/ Nuclear events mediated by MAP kinases	30	15	50	3.40575e-06	1.0314e-05	DUSP4,JUN,MAPK1,MAPK11,MAPK14,MAPK7,MAPK9,MEF2A,MEF2C,PPP2CA,PPP2R1A,PPP2R5D,RPS6KA1,RPS6KA3,RPS6KA5
EPH-Ephrin signaling	95	31	32.63	3.90504e-06	1.18051e-05	ACTB,ACTG1,ACTR2,ACTR3,APH1B,ARPC1A,ARPC2,CDC42,CFL1,DNM1,EFNB1,HRAS,HSP90AA1,LIMK2,LYN,MYH10,MYH14,MYL12A,MYL12B,MYL6,NCK2,NCSTN,PAK1,PSEN2,RAC1,RHOA,ROCK2,SRC,TIAM1,VAV2,VEGFA
Sema4D in semaphorin signaling	27	14	51.85	4.17018e-06	1.25843e-05	CDC42,ERBB2,LIMK2,MYH10,MYH14,MYL12B,MYL6,RAC1,RAC2,RHOA,RHOB,RHOC,ROCK2,SEMA4D
Calnexin/calreticulin cycle	15	10	66.67	4.90935e-06	1.47367e-05	CANX,DERL2,GANAB,MAN1B1,OS9,PDIA3,PRKCSH,SEL1L,SYVN1,UGGT1
Nuclear Events (kinase and transcription factor activation)	24	13	54.17	4.90513e-06	1.47367e-05	DUSP4,MAPK1,MAPK11,MAPK14,MAPK7,MEF2A,MEF2C,PPP2CA,PPP2R1A,PPP2R5D,RPS6KA1,RPS6KA3,RPS6KA5
mRNA decay by 5' to 3' exoribonuclease	15	10	66.67	4.90935e-06	1.47367e-05	DCP1A,DCP1B,DCP2,LSM2,LSM3,LSM4,LSM5,LSM7,PATL1,XRN1
CD28 dependent PI3K/Akt signaling	21	12	57.14	5.44763e-06	1.63237e-05	AKT1,AKT2,CD28,CD80,LCK,MAP3K14,MAPKAP1,MLST8,PIK3R1,PIK3R3,THEM4,TRIB3
Activation of IRF3/IRF7 mediated by TBK1/IKK epsilon	18	11	61.11	5.5484e-06	1.65385e-05	CD14,IRF3,IRF7,LY96,PTPN11,RPS27A,TANK,TICAM1,UBA52,UBB,UBC
Inactivation of APC/C via direct inhibition of the APC/C complex	18	11	61.11	5.5484e-06	1.65385e-05	ANAPC1,ANAPC11,ANAPC4,ANAPC5,BUB1B,BUB3,CDC20,CDC23,MAD2L1,UBE2C,UBE2E1
Inhibition of the proteolytic activity of APC/C required for the onset of anaphase by mitotic spindle checkpoint components	18	11	61.11	5.5484e-06	1.65385e-05	ANAPC1,ANAPC11,ANAPC4,ANAPC5,BUB1B,BUB3,CDC20,CDC23,MAD2L1,UBE2C,UBE2E1
eNOS activation	10	8	80	5.58202e-06	1.66097e-05	AKT1,CALM1,CAV1,CYGB,DDAH1,HSP90AA1,LYPLA1,NOS3
Gluconeogenesis	31	15	48.39	5.73345e-06	1.70009e-05	ALDOA,ALDOC,ENO1,ENO2,GAPDH,GOT2,GPI,MDH2,PCK2,PGAM1,PGK1,SLC25A1,SLC25A10,SLC25A13,TPI1
NOD1/2 Signaling Pathway	31	15	48.39	5.73345e-06	1.70009e-05	BIRC2,BIRC3,CASP1,CASP2,CASP4,CYLD,IKBKB,IRAK2,MAP2K6,MAPK11,MAPK12,MAPK13,MAPK14,TAB2,TNFAIP3
Integrin cell surface interactions	66	24	36.36	5.84344e-06	1.7297e-05	AGRN,CD44,CD47,COL16A1,COL4A4,COL9A2,F11R,HSPG2,ICAM1,ICAM2,ICAM3,ICAM4,ITGA4,ITGA5,ITGA9,ITGAE,ITGAM,ITGAX,ITGB1,ITGB2,ITGB7,ITGB8,JAM2,THBS1
BMAL1:CLOCK,NPAS2 activates circadian gene expression	42	18	42.86	5.92516e-06	1.74782e-05	ARNTL,ARNTL2,AVP,CARM1,CHD9,CLOCK,CRY2,DBP,HIF1A,NAMPT,NCOA6,NCOR1,NR3C1,PER2,PPARA,RXRA,TBL1X,TGS1
EPHB-mediated forward signaling	42	18	42.86	5.92516e-06	1.74782e-05	ACTB,ACTG1,ACTR2,ACTR3,ARPC1A,ARPC2,CDC42,CFL1,EFNB1,HRAS,LIMK2,LYN,PAK1,RAC1,RHOA,ROCK2,SRC,TIAM1
GPVI-mediated activation cascade	54	21	38.89	6.54984e-06	1.92875e-05	AKT1,AKT2,CDC42,IL2RB,IL2RG,IL3RA,JAK2,JAK3,LCK,LYN,PIK3R1,PIK3R3,PRKCZ,PTPN11,PTPN6,RAC1,RAC2,RHOA,RHOB,SHC1,VAV2
BH3-only proteins associate with and inactivate anti-apoptotic BCL-2 members	8	7	87.5	8.03645e-06	2.36244e-05	BAD,BBC3,BCL2,BCL2L1,BID,BMF,PMAIP1
Assembly of the ORC complex at the origin of replication	6	6	100	8.09909e-06	2.36455e-05	ORC1,ORC2,ORC3,ORC4,ORC5,ORC6
DNA replication initiation	6	6	100	8.09909e-06	2.36455e-05	POLA1,POLA2,POLE,POLE2,PRIM1,PRIM2
SUMO is transferred from E1 to E2 (UBE2I, UBC9)	6	6	100	8.09909e-06	2.36455e-05	SAE1,SUMO1,SUMO2,SUMO3,UBA2,UBE2I
Telomere C-strand synthesis initiation	6	6	100	8.09909e-06	2.36455e-05	POLA1,POLA2,POLE,POLE2,PRIM1,PRIM2
Post-translational modification: synthesis of GPI-anchored proteins	25	13	52	8.89035e-06	2.59112e-05	DPM1,DPM2,DPM3,PIGA,PIGB,PIGG,PIGK,PIGL,PIGO,PIGP,PIGS,PIGT,PIGW
PI Metabolism	51	20	39.22	9.32342e-06	2.7127e-05	ARF1,ARF3,FIG4,INPP5D,INPP5E,MTMR14,MTMR4,PI4K2A,PI4K2B,PI4KA,PI4KB,PIK3C2A,PIK3C3,PIK3R1,PIK3R3,PIP4K2B,PITPNB,PTEN,SACM1L,VAC14
Activation of DNA fragmentation factor	13	9	69.23	9.53297e-06	2.75954e-05	CASP3,HIST1H1A,HIST1H1B,HIST1H1C,HIST1H1D,HIST1H1E,HMGB1,HMGB2,KPNB1
Apoptosis induced DNA fragmentation	13	9	69.23	9.53297e-06	2.75954e-05	CASP3,HIST1H1A,HIST1H1B,HIST1H1C,HIST1H1D,HIST1H1E,HMGB1,HMGB2,KPNB1
Purine salvage	13	9	69.23	9.53297e-06	2.75954e-05	ADA,ADK,AMPD3,APRT,DCK,DGUOK,GMPR2,HPRT1,PNP
CTLA4 inhibitory signaling	22	12	54.55	1.04344e-05	3.01537e-05	AKT1,AKT2,CD80,LCK,LYN,PPP2CA,PPP2R1A,PPP2R5B,PPP2R5C,PPP2R5D,PTPN11,SRC
MAP3K8 (TPL2)-dependent MAPK1/3 activation	16	10	62.5	1.14192e-05	3.27773e-05	CUL1,IKBKB,MAP2K4,NFKB1,RPS27A,SKP1,TNIP2,UBA52,UBB,UBC
STING mediated induction of host immune responses	16	10	62.5	1.14192e-05	3.27773e-05	DDX41,DTX4,IFI16,IRF3,MB21D1,PRKDC,STAT6,TMEM173,XRCC5,XRCC6
TGF-beta receptor signaling in EMT (epithelial to mesenchymal transition)	16	10	62.5	1.14192e-05	3.27773e-05	ARHGEF18,F11R,FKBP1A,PARD6A,PRKCZ,RHOA,RPS27A,UBA52,UBB,UBC
p75NTR signals via NF-kB	16	10	62.5	1.14192e-05	3.27773e-05	IKBKB,MYD88,NFKB1,NFKBIA,PRKCI,RPS27A,SQSTM1,UBA52,UBB,UBC
Cargo concentration in the ER	33	15	45.45	1.49426e-05	4.28186e-05	CD59,CTSC,CTSZ,F8,LMAN1,LMAN1L,MIA3,PREB,SEC22B,SEC24A,SEC24D,SERPINA1,STX5,TGFA,TMED10
Condensation of Prometaphase Chromosomes	11	8	72.73	1.79026e-05	5.11288e-05	CCNB1,CCNB2,CDK1,CSNK2A1,NCAPD2,NCAPG,SMC2,SMC4
Metabolism of folate and pterines	11	8	72.73	1.79026e-05	5.11288e-05	DHFR,FPGS,MTHFD1,MTHFD1L,MTHFR,SHMT1,SHMT2,SLC19A1
L1CAM interactions	97	30	30.93	1.83129e-05	5.22132e-05	ALCAM,ANK1,CNTNAP1,CSNK2A1,DLG3,DNM1,DNM2,DPYSL2,FGFR1,HSPA8,ITGA5,ITGA9,ITGB1,KCNQ2,KIF4A,LAMC1,MAP2K2,MAPK1,NUMB,PAK1,RAC1,RANBP9,RPS6KA1,RPS6KA3,RPS6KA4,RPS6KA5,SCN3A,SPTAN1,SRC,VAV2
Amino acid synthesis and interconversion (transamination)	23	12	52.17	1.89979e-05	5.38064e-05	ALDH18A1,ASNS,CCBL1,GLS,GLUD1,GLUD2,GOT2,GPT2,PHGDH,PSAT1,PYCR1,PYCRL
Downregulation of SMAD2/3:SMAD4 transcriptional activity	23	12	52.17	1.89979e-05	5.38064e-05	HDAC1,NCOR1,NCOR2,PARP1,PPM1A,RNF111,RPS27A,SMAD4,UBA52,UBB,UBC,UBE2D3
RAF-independent MAPK1/3 activation	23	12	52.17	1.89979e-05	5.38064e-05	CDK1,DUSP10,DUSP2,DUSP4,DUSP8,DUSP9,IL6ST,JAK2,MAP2K2,MAPK1,PEA15,PTPN11
Thromboxane signalling through TP receptor	23	12	52.17	1.89979e-05	5.38064e-05	GNA13,GNB1,GNB2,GNB4,GNB5,GNG10,GNG11,GNG2,GNG5,GNG7,GNG8,TBXA2R
Activation of Kainate Receptors upon glutamate binding	30	14	46.67	1.98751e-05	5.61045e-05	CALM1,DLG3,GNB1,GNB2,GNB4,GNB5,GNG10,GNG11,GNG2,GNG5,GNG7,GNG8,NCALD,PLCB2
RNA Polymerase I Promoter Escape	30	14	46.67	1.98751e-05	5.61045e-05	CCNH,CD3EAP,CDK7,GTF2H5,POLR1C,POLR1D,POLR1E,POLR2F,POLR2H,TAF1A,TAF1B,TBP,TWISTNB,UBTF
G beta:gamma signalling through PLC beta	20	11	55	2.22391e-05	6.26737e-05	GNB1,GNB2,GNB4,GNB5,GNG10,GNG11,GNG2,GNG5,GNG7,GNG8,PLCB2
Signaling by WNT in cancer	34	15	44.12	2.32411e-05	6.53896e-05	CTBP1,CTBP2,CTNNB1,FZD5,FZD6,GSK3B,KREMEN1,LRP6,PORCN,PPP2CA,PPP2R1A,PPP2R5B,PPP2R5C,PPP2R5D,WNT3A
Golgi Cisternae Pericentriolar Stack Reorganization	14	9	64.29	2.33147e-05	6.54885e-05	CCNB1,CCNB2,CDK1,GORASP2,MAPK1,PLK1,RAB1A,RAB1B,RAB2A
Phosphorylation of the APC/C	17	10	58.82	2.41944e-05	6.77363e-05	ANAPC1,ANAPC11,ANAPC4,ANAPC5,CCNB1,CDC23,CDK1,PLK1,UBE2C,UBE2E1
TNF receptor superfamily (TNFSF) members mediating non-canonical NF-kB pathway	17	10	58.82	2.41944e-05	6.77363e-05	BIRC2,BIRC3,CD40,LTA,MAP3K14,TNFRSF12A,TNFRSF13C,TNFSF11,TNFSF13B,TNFSF14
ROS production in response to bacteria	38	16	42.11	2.54565e-05	7.11531e-05	ATP6V0A1,ATP6V0B,ATP6V0C,ATP6V0D1,ATP6V0E1,ATP6V1A,ATP6V1D,ATP6V1E2,ATP6V1F,ATP6V1G1,CAMP,CYBA,CYBB,NCF1,NCF2,NOS3
Effects of PIP2 hydrolysis	27	13	48.15	2.59645e-05	7.24542e-05	ABHD6,DGKA,DGKD,DGKQ,DGKZ,ITPR1,ITPR2,ITPR3,MGLL,PRKCD,RASGRP1,RASGRP2,TRPC6
Macroautophagy	67	23	34.33	2.68376e-05	7.47681e-05	AMBRA1,ATG3,ATG4A,ATG4B,BECN1,CHMP2A,CHMP3,CHMP4B,DYNLL2,GABARAP,GABARAPL1,GABARAPL2,LAMTOR2,MAP1LC3B,MLST8,MTMR14,PIK3C3,PRKAB1,PRKAB2,RRAGA,RRAGD,TSC1,TSC2
GAB1 signalosome	104	31	29.81	3.01106e-05	8.37497e-05	AKT1,AKT1S1,AKT2,BAD,CD19,CD28,CD80,CDKN1A,CDKN1B,ERBB2,FGFR1,GSK3A,GSK3B,LCK,MAPKAP1,MDM2,MLST8,NRG2,PDGFA,PHLPP2,PIK3R1,PIK3R3,PTEN,PTPN11,PXN,SRC,THEM4,TNRC6A,TNRC6C,TRIB3,TSC2
Disassembly of the destruction complex and recruitment of AXIN to the membrane	31	14	45.16	3.15212e-05	8.75304e-05	CAV1,CSNK1G2,CTNNB1,DVL1,DVL3,FZD5,GSK3B,LRP6,PPP2CA,PPP2R1A,PPP2R5B,PPP2R5C,PPP2R5D,WNT3A
Constitutive Signaling by AKT1 E17K in Cancer	24	12	50	3.30907e-05	9.14419e-05	AKT1,AKT1S1,AKT2,BAD,CDKN1A,CDKN1B,GSK3A,GSK3B,MAPKAP1,MDM2,MLST8,TSC2
IKK complex recruitment mediated by RIP1	24	12	50	3.30907e-05	9.14419e-05	BIRC2,BIRC3,CD14,IKBKB,LY96,RIPK3,RPS27A,TICAM1,UBA52,UBB,UBC,UBE2D3
Pyrimidine metabolism	24	12	50	3.30907e-05	9.14419e-05	CAD,DCK,DHODH,DUT,NT5C,NT5E,NT5M,TK1,TYMS,UCK2,UMPS,UPB1
Iron uptake and transport	43	17	39.53	3.8193e-05	0.000105371	ATP6AP1,ATP6V0A1,ATP6V0B,ATP6V0C,ATP6V0D1,ATP6V0E1,ATP6V1A,ATP6V1D,ATP6V1E2,ATP6V1F,ATP6V1G1,CYBRD1,FLVCR1,FTH1,FTL,HEPH,SLC11A2
Peroxisomal lipid metabolism	21	11	52.38	4.07096e-05	0.000111951	ACAA1,ACOX1,AGPS,CRAT,FAR2,GNPAT,HACL1,IDH1,PHYH,SCP2,SLC25A17
Presynaptic function of Kainate receptors	21	11	52.38	4.07096e-05	0.000111951	GNB1,GNB2,GNB4,GNB5,GNG10,GNG11,GNG2,GNG5,GNG7,GNG8,PLCB2
Energy dependent regulation of mTOR by LKB1-AMPK	28	13	46.43	4.21828e-05	0.000115816	CAB39,LAMTOR2,MLST8,PPM1A,PRKAB1,PRKAB2,RRAGA,RRAGD,STK11,STRADA,STRADB,TSC1,TSC2
Formation of ATP by chemiosmotic coupling	18	10	55.56	4.75018e-05	0.00013021	ATP5A1,ATP5C1,ATP5D,ATP5F1,ATP5G1,ATP5G2,ATP5G3,ATP5J,ATP5J2,ATP5S
TGF-beta receptor signaling activates SMADs	32	14	43.75	4.87434e-05	0.000133185	FKBP1A,MTMR4,PPP1CB,PPP1CC,RPS27A,SMAD4,STUB1,UBA52,UBB,UBC,UBE2M,UCHL5,USP15,XPO1
Thrombin signalling through proteinase activated receptors (PARs)	32	14	43.75	4.87434e-05	0.000133185	ARRB2,GNA13,GNB1,GNB2,GNB4,GNB5,GNG10,GNG11,GNG2,GNG5,GNG7,GNG8,MAPK1,SRC
Activation of NIMA Kinases NEK9, NEK6, NEK7	7	6	85.71	4.98144e-05	0.000135894	CCNB1,CCNB2,CDK1,NEK6,NEK9,PLK1
Depolymerisation of the Nuclear Lamina	15	9	60	5.09227e-05	0.000138253	CCNB1,CDK1,CTDNEP1,EMD,LMNA,LMNB1,LPIN1,LPIN3,TMPO
NRIF signals cell death from the nucleus	15	9	60	5.09227e-05	0.000138253	APH1B,ITGB3BP,NCSTN,PSEN2,RPS27A,SQSTM1,UBA52,UBB,UBC
Regulation of innate immune responses to cytosolic DNA	15	9	60	5.09227e-05	0.000138253	DDX41,DTX4,IRF3,RPS27A,TMEM173,TRIM32,UBA52,UBB,UBC
RHO GTPases Activate WASPs and WAVEs	36	15	41.67	5.26918e-05	0.000142829	ABL1,ACTB,ACTG1,ACTR2,ACTR3,ARPC1A,ARPC2,BAIAP2,BRK1,CDC42,CYFIP2,MAPK1,NCKIPSD,RAC1,WIPF2
Basigin interactions	25	12	48	5.54295e-05	0.000149774	ATP1B1,ATP1B2,ATP1B3,CAV1,ITGB1,MAG,PPIA,SLC16A1,SLC16A3,SLC3A2,SLC7A11,SLC7A5
TNFs bind their physiological receptors	25	12	48	5.54295e-05	0.000149774	CD70,EDA2R,EDARADD,LTA,TNFRSF14,TNFRSF17,TNFRSF1A,TNFRSF4,TNFSF11,TNFSF13B,TNFSF14,TNFSF4
Cyclin B2 mediated events	5	5	100	5.71947e-05	0.000153812	CCNB2,CDC25A,CDC25B,CDC25C,CDK1
G2/M DNA replication checkpoint	5	5	100	5.71947e-05	0.000153812	CCNB1,CCNB2,CDK1,PKMYT1,WEE1
SUMO is conjugated to E1 (UBA2:SAE1)	5	5	100	5.71947e-05	0.000153812	SAE1,SUMO1,SUMO2,SUMO3,UBA2
Glycosaminoglycan metabolism	122	34	27.87	5.90389e-05	0.000158522	ABCC5,AGRN,B3GALT6,B3GAT3,B4GALT2,CD44,CHPF,CHST12,CHST13,CHST2,CHST6,CHST7,CSGALNACT2,CSPG4,DSE,EXT2,GLB1,GNS,GPC3,GUSB,HEXA,HMMR,HS2ST1,HS3ST1,HS6ST1,HSPG2,IDS,NAGLU,NDST1,PAPSS1,SDC1,ST3GAL1,ST3GAL2,ST3GAL4
PI3K/AKT activation	103	30	29.13	6.4786e-05	0.000173679	AKT1,AKT1S1,AKT2,BAD,CD19,CD28,CD80,CDKN1A,CDKN1B,ERBB2,FGFR1,GSK3A,GSK3B,LCK,MAPKAP1,MDM2,MLST8,NRG2,PDGFA,PHLPP2,PIK3R1,PIK3R3,PTEN,PTPN11,RHOA,THEM4,TNRC6A,TNRC6C,TRIB3,TSC2
Association of TriC/CCT with target proteins during biosynthesis	29	13	44.83	6.65524e-05	0.000177577	CCT2,CCT3,CCT4,CCT6A,CCT7,CCT8,FBXO4,FBXW4,FBXW5,FBXW7,NOP56,SPHK1,TCP1
CDO in myogenesis	29	13	44.83	6.65524e-05	0.000177577	ABL1,CDC42,CTNNB1,MAP2K6,MAPK11,MAPK12,MAPK14,MEF2A,MEF2B,MEF2C,MEF2D,TCF3,TCF4
Myogenesis	29	13	44.83	6.65524e-05	0.000177577	ABL1,CDC42,CTNNB1,MAP2K6,MAPK11,MAPK12,MAPK14,MEF2A,MEF2B,MEF2C,MEF2D,TCF3,TCF4
ADP signalling through P2Y purinoceptor 12	22	11	50	7.09849e-05	0.000189108	GNAI2,GNB1,GNB2,GNB4,GNB5,GNG10,GNG11,GNG2,GNG5,GNG7,GNG8
Amino acid and oligopeptide SLC transporters	49	18	36.73	7.19011e-05	0.00019125	SLC15A3,SLC15A4,SLC16A10,SLC17A5,SLC17A7,SLC1A1,SLC1A5,SLC25A10,SLC38A1,SLC38A2,SLC38A5,SLC3A2,SLC43A1,SLC43A2,SLC6A6,SLC7A1,SLC7A11,SLC7A5
Extracellular matrix organization	267	61	22.85	8.70038e-05	0.000231061	ADAM15,ADAM8,AGRN,BMP4,CAPN1,CASK,CASP3,CD151,CD44,CD47,CEACAM1,COL16A1,COL27A1,COL4A4,COL5A1,COL9A2,CTRB2,CTSB,CTSS,DDR1,DDR2,DMD,F11R,HSPG2,ICAM1,ICAM2,ICAM3,ICAM4,ITGA4,ITGA5,ITGA9,ITGAE,ITGAM,ITGAX,ITGB1,ITGB2,ITGB7,ITGB8,JAM2,LAMC1,LAMC2,LEPREL1,LEPREL2,LTBP3,LTBP4,MFAP1,MMP19,NCSTN,NID1,P4HB,PDGFA,PLOD2,PLOD3,PPIB,PTPRS,SDC1,SPARC,THBS1,TIMP1,TNN,TNXB
ZBP1(DAI) mediated induction of type I IFNs	26	12	46.15	8.96797e-05	0.000237798	DHX9,DTX4,HMGB1,IKBKB,IRF3,MYD88,NFKB1,NFKB2,NFKBIA,RIPK3,TICAM1,TMEM173
GP1b-IX-V activation signalling	10	7	70	9.26275e-05	0.000242125	FLNA,GP1BB,GP9,PIK3R1,RAF1,SRC,YWHAZ
HDR through MMEJ (alt-NHEJ)	10	7	70	9.26275e-05	0.000242125	FEN1,NBN,PARP1,PARP2,POLQ,RBBP8,XRCC1
MASTL Facilitates Mitotic Progression	10	7	70	9.26275e-05	0.000242125	ARPP19,CCNB1,CDK1,MASTL,PPP2CA,PPP2R1A,PPP2R2D
PI-3K cascade:FGFR1	100	29	29	9.27316e-05	0.000242125	AKT1,AKT1S1,AKT2,BAD,CD19,CD28,CD80,CDKN1A,CDKN1B,ERBB2,FGFR1,GSK3A,GSK3B,LCK,MAPKAP1,MDM2,MLST8,NRG2,PDGFA,PHLPP2,PIK3R1,PIK3R3,PTEN,PTPN11,THEM4,TNRC6A,TNRC6C,TRIB3,TSC2
PI-3K cascade:FGFR2	100	29	29	9.27316e-05	0.000242125	AKT1,AKT1S1,AKT2,BAD,CD19,CD28,CD80,CDKN1A,CDKN1B,ERBB2,FGFR1,GSK3A,GSK3B,LCK,MAPKAP1,MDM2,MLST8,NRG2,PDGFA,PHLPP2,PIK3R1,PIK3R3,PTEN,PTPN11,THEM4,TNRC6A,TNRC6C,TRIB3,TSC2
PI-3K cascade:FGFR3	100	29	29	9.27316e-05	0.000242125	AKT1,AKT1S1,AKT2,BAD,CD19,CD28,CD80,CDKN1A,CDKN1B,ERBB2,FGFR1,GSK3A,GSK3B,LCK,MAPKAP1,MDM2,MLST8,NRG2,PDGFA,PHLPP2,PIK3R1,PIK3R3,PTEN,PTPN11,THEM4,TNRC6A,TNRC6C,TRIB3,TSC2
PI-3K cascade:FGFR4	100	29	29	9.27316e-05	0.000242125	AKT1,AKT1S1,AKT2,BAD,CD19,CD28,CD80,CDKN1A,CDKN1B,ERBB2,FGFR1,GSK3A,GSK3B,LCK,MAPKAP1,MDM2,MLST8,NRG2,PDGFA,PHLPP2,PIK3R1,PIK3R3,PTEN,PTPN11,THEM4,TNRC6A,TNRC6C,TRIB3,TSC2
PI3K events in ERBB2 signaling	100	29	29	9.27316e-05	0.000242125	AKT1,AKT1S1,AKT2,BAD,CD19,CD28,CD80,CDKN1A,CDKN1B,ERBB2,FGFR1,GSK3A,GSK3B,LCK,MAPKAP1,MDM2,MLST8,NRG2,PDGFA,PHLPP2,PIK3R1,PIK3R3,PTEN,PTPN11,THEM4,TNRC6A,TNRC6C,TRIB3,TSC2
PI3K events in ERBB4 signaling	100	29	29	9.27316e-05	0.000242125	AKT1,AKT1S1,AKT2,BAD,CD19,CD28,CD80,CDKN1A,CDKN1B,ERBB2,FGFR1,GSK3A,GSK3B,LCK,MAPKAP1,MDM2,MLST8,NRG2,PDGFA,PHLPP2,PIK3R1,PIK3R3,PTEN,PTPN11,THEM4,TNRC6A,TNRC6C,TRIB3,TSC2
PIP3 activates AKT signaling	100	29	29	9.27316e-05	0.000242125	AKT1,AKT1S1,AKT2,BAD,CD19,CD28,CD80,CDKN1A,CDKN1B,ERBB2,FGFR1,GSK3A,GSK3B,LCK,MAPKAP1,MDM2,MLST8,NRG2,PDGFA,PHLPP2,PIK3R1,PIK3R3,PTEN,PTPN11,THEM4,TNRC6A,TNRC6C,TRIB3,TSC2
Transmission across Chemical Synapses	208	50	24.04	9.69592e-05	0.000252776	ABAT,ACHE,ADCY3,AKAP5,AKAP9,ALDH5A1,ARL6IP5,BRAF,CACNA1E,CALM1,CASK,CHRNA6,DLG3,DNAJC5,GABRA3,GLS,GNAI2,GNB1,GNB2,GNB4,GNB5,GNG10,GNG11,GNG2,GNG5,GNG7,GNG8,GRIN2A,HRAS,HSPA8,LIN7A,MAPK1,MDM2,MYO6,NCALD,NSF,PICK1,PLCB2,PPFIA4,RAB3A,RAF1,RPS6KA1,RPS6KA3,SLC17A7,SLC18A3,SLC1A1,SLC38A1,SLC38A2,SNAP25,VAMP2
Cell-extracellular matrix interactions	16	9	56.25	0.000101713	0.000264764	FLNA,FLNC,ILK,ITGB1,LIMS1,PARVB,PXN,RSU1,TESK1
Activated NOTCH1 Transmits Signal to the Nucleus	30	13	43.33	0.000102247	0.000265344	APH1B,ARRB2,DTX2,DTX4,MIB2,NCSTN,NOTCH1,NUMB,PSEN2,RPS27A,UBA52,UBB,UBC
Glucagon-type ligand receptors	30	13	43.33	0.000102247	0.000265344	GCGR,GIPR,GNAS,GNB1,GNB2,GNB4,GNB5,GNG10,GNG11,GNG2,GNG5,GNG7,GNG8
Downregulation of ERBB2:ERBB3 signaling	13	8	61.54	0.000106921	0.000274549	AKT1,AKT2,ERBB2,NRG2,RPS27A,UBA52,UBB,UBC
IRF3-mediated induction of type I IFN	13	8	61.54	0.000106921	0.000274549	DDX41,DTX4,IFI16,IRF3,PRKDC,TMEM173,XRCC5,XRCC6
NF-kB is activated and signals survival	13	8	61.54	0.000106921	0.000274549	IKBKB,NFKB1,NFKBIA,RPS27A,SQSTM1,UBA52,UBB,UBC
Signal regulatory protein (SIRP) family interactions	13	8	61.54	0.000106921	0.000274549	CD47,PTK2B,PTPN11,PTPN6,SIRPB1,SKAP2,SRC,TYROBP
Synthesis of PE	13	8	61.54	0.000106921	0.000274549	CEPT1,CHKA,EPT1,ETNK1,LPIN1,LPIN3,PCYT2,PHOSPHO1
The NLRP3 inflammasome	13	8	61.54	0.000106921	0.000274549	CASP1,HSP90AB1,MEFV,PANX1,PSTPIP1,PYCARD,SUGT1,TXN
p75NTR recruits signalling complexes	13	8	61.54	0.000106921	0.000274549	IKBKB,MYD88,PRKCI,RPS27A,SQSTM1,UBA52,UBB,UBC
Transport of inorganic cations/anions and amino acids/oligopeptides	96	28	29.17	0.000108959	0.000279361	SLC12A2,SLC12A6,SLC15A3,SLC15A4,SLC16A10,SLC17A5,SLC17A7,SLC1A1,SLC1A5,SLC25A10,SLC26A6,SLC34A3,SLC38A1,SLC38A2,SLC38A5,SLC3A2,SLC43A1,SLC43A2,SLC4A2,SLC4A7,SLC6A6,SLC7A1,SLC7A11,SLC7A5,SLC9A4,SLC9A5,SLC9A7,SLC9A9
Apoptotic cleavage of cellular proteins	38	15	39.47	0.000110701	0.0002834	ACIN1,BIRC2,CASP3,CASP6,CASP7,CLSPN,CTNNB1,DBNL,GSN,LMNA,LMNB1,PRKCD,SPTAN1,TJP2,VIM
Attenuation phase	27	12	44.44	0.000140652	0.000359537	DNAJB6,FKBP4,HSF1,HSP90AA1,HSP90AB1,HSPA1A,HSPA1B,HSPA8,HSPH1,MRPL18,PTGES3,UBB
HSF1-dependent transactivation	35	14	40	0.000157988	0.000403249	AKT1S1,DNAJB6,FKBP4,HSF1,HSP90AA1,HSP90AB1,HSPA1A,HSPA1B,HSPA8,HSPH1,MLST8,MRPL18,PTGES3,UBB
HuR (ELAVL1) binds and stabilizes mRNA	8	6	75	0.000175148	0.000445049	ANP32A,ELAVL1,NUP214,PRKCD,SET,XPO1
Negative regulation of the PI3K/AKT network	8	6	75	0.000175148	0.000445049	AKT1,AKT2,PHLPP2,PTEN,THEM4,TRIB3
Synthesis of PG	8	6	75	0.000175148	0.000445049	CDS2,PLD1,PLD2,PLD3,PLD6,PTPMT1
Pyruvate metabolism	24	11	45.83	0.000191027	0.000484674	DLAT,GLO1,HAGH,LDHA,LDHB,PDK1,PDK2,PDK3,RXRA,SLC16A1,SLC16A3
Adrenaline,noradrenaline inhibits insulin secretion	28	12	42.86	0.000214504	0.000542624	CACNA1C,GNAI2,GNB1,GNB2,GNB4,GNB5,GNG10,GNG11,GNG2,GNG5,GNG7,GNG8
G-protein activation	28	12	42.86	0.000214504	0.000542624	GNAI2,GNAZ,GNB1,GNB2,GNB4,GNB5,GNG10,GNG11,GNG2,GNG5,GNG7,GNG8
Uptake and actions of bacterial toxins	40	15	37.5	0.000217726	0.000549959	ANTXR2,CALM1,CD9,HSP90AA1,HSP90AB1,MAP2K2,MAP2K3,MAP2K4,MAP2K6,MAP2K7,PDCD6IP,SNAP25,SV2A,TXNRD1,VAMP2
Uptake and function of anthrax toxins	14	8	57.14	0.000218396	0.000550837	ANTXR2,CALM1,MAP2K2,MAP2K3,MAP2K4,MAP2K6,MAP2K7,PDCD6IP
CLEC7A (Dectin-1) induces NFAT activation	11	7	63.64	0.000223396	0.000556858	AHCYL1,CALM1,ITPR1,ITPR2,ITPR3,NFATC1,PPP3CB
DSCAM interactions	11	7	63.64	0.000223396	0.000556858	MAPK11,MAPK12,MAPK13,MAPK14,NTN1,PAK1,RAC1
Endosomal/Vacuolar pathway	11	7	63.64	0.000223396	0.000556858	B2M,CTSS,HLA-A,HLA-B,HLA-C,HLA-F,HLA-G
Interleukin-7 signaling	11	7	63.64	0.000223396	0.000556858	IL2RG,IL7,JAK3,PIK3R1,PIK3R3,STAT5A,STAT5B
RHO GTPases Activate NADPH Oxidases	11	7	63.64	0.000223396	0.000556858	CYBA,CYBB,NCF1,NCF2,NOXA1,RAC1,RAC2
RHO GTPases activate IQGAPs	11	7	63.64	0.000223396	0.000556858	CALM1,CDC42,CLIP1,CTNNB1,IQGAP3,MEN1,RAC1
RHO GTPases activate KTN1	11	7	63.64	0.000223396	0.000556858	CDC42,KIF5B,KLC1,KLC2,KTN1,RAC1,RHOA
Recruitment of NuMA to mitotic centrosomes	11	7	63.64	0.000223396	0.000556858	CCNB1,CDK1,NEDD1,TUBG1,TUBGCP3,TUBGCP4,TUBGCP5
Assembly Of The HIV Virion	21	10	47.62	0.000254714	0.000631232	PPIA,RPS27A,TSG101,UBA52,UBB,UBC,VPS28,VPS37B,VPS37C,VPS37D
CD209 (DC-SIGN) signaling	21	10	47.62	0.000254714	0.000631232	HRAS,ICAM2,ICAM3,KRAS,LYN,NFKB1,PAK1,RAF1,RELB,RPS6KA5
Inflammasomes	21	10	47.62	0.000254714	0.000631232	BCL2,BCL2L1,CASP1,HSP90AB1,MEFV,PANX1,PSTPIP1,PYCARD,SUGT1,TXN
Signal transduction by L1	21	10	47.62	0.000254714	0.000631232	CSNK2A1,FGFR1,ITGA5,ITGA9,ITGB1,MAP2K2,MAPK1,PAK1,RAC1,VAV2
Diseases of metabolism	45	16	35.56	0.000277338	0.000685306	AMN,CCDC59,CD320,FDX1L,FDXR,IDH1,MCCC1,MMACHC,MTR,MTRR,RPS27A,SFTPA2,TTF1,UBA52,UBB,UBC
NRAGE signals death through JNK	45	16	35.56	0.000277338	0.000685306	AATF,ABR,AKAP13,ARHGEF18,ARHGEF3,BAD,ECT2,FGD2,FGD3,MAGED1,NET1,PLEKHG5,RAC1,TIAM1,TRIO,VAV2
Phosphorylation of Emi1	6	5	83.33	0.000302673	0.000744671	CCNB1,CDC20,CDK1,FBXO5,PLK1
Pyrimidine biosynthesis	6	5	83.33	0.000302673	0.000744671	CAD,DHODH,DUT,TYMS,UMPS
SUMO is proteolytically processed	6	5	83.33	0.000302673	0.000744671	SENP1,SENP5,SUMO1,SUMO2,SUMO3
The role of Nef in HIV-1 replication and disease pathogenesis	29	12	41.38	0.00031894	0.000783562	AP1B1,AP1G1,AP1S2,AP1S3,ARF1,B2M,CD28,ELMO1,HCK,HLA-A,LCK,RAC1
Class B/2 (Secretin family receptors)	87	25	28.74	0.00032047	0.000786189	ADM,CD97,CRHR1,FZD3,FZD5,FZD6,FZD9,GCGR,GIPR,GNAS,GNB1,GNB2,GNB4,GNB5,GNG10,GNG11,GNG2,GNG5,GNG7,GNG8,IAPP,WNT10A,WNT11,WNT3A,WNT6
Oxygen-dependent proline hydroxylation of Hypoxia-inducible Factor Alpha	18	9	50	0.00033034	0.000809239	CUL2,EGLN1,EGLN3,HIF1A,RPS27A,UBA52,UBB,UBC,UBE2D3
G alpha (z) signalling events	46	16	34.78	0.000369782	0.000904559	ADCY3,GNAI2,GNAS,GNAZ,GNB1,GNB2,GNB4,GNB5,GNG10,GNG11,GNG2,GNG5,GNG7,GNG8,PRKCD,RGS20
Activation of NOXA and translocation to mitochondria	4	4	100	0.00040378	0.000983156	E2F1,PMAIP1,TFDP1,TP53
Activation of PUMA and translocation to mitochondria	4	4	100	0.00040378	0.000983156	BBC3,E2F1,TFDP1,TP53
Glucagon-like Peptide-1 (GLP1) regulates insulin secretion	42	15	35.71	0.000404218	0.000983156	AKAP5,GNAS,GNB1,GNB2,GNB4,GNB5,GNG10,GNG11,GNG2,GNG5,GNG7,GNG8,ITPR1,ITPR2,ITPR3
Phosphorylation of proteins involved in G1/S transition by active Cyclin E:Cdk2 complexes	4	4	100	0.00040378	0.000983156	CCNE1,CCNE2,CDK2,RB1
mTORC1-mediated signalling	22	10	45.45	0.000407822	0.000990507	AKT1S1,EIF4E,EIF4EBP1,EIF4G1,LAMTOR2,MLST8,RPS6,RPS6KB1,RRAGA,RRAGD
Glycogen breakdown (glycogenolysis)	15	8	53.33	0.000409795	0.000993883	AGL,CALM1,GAA,PGM1,PHKA2,PHKB,PYGB,PYGL
Cargo trafficking to the periciliary membrane	51	17	33.33	0.000435219	0.00105405	ARL3,BBS1,BBS4,BBS9,CCT2,CCT3,CCT4,CCT8,CNGB1,CYS1,EXOC7,INPP5E,MKKS,PKD1,RAB11FIP3,RP2,TCP1
Downregulation of TGF-beta receptor signaling	26	11	42.31	0.00045002	0.0010868	MTMR4,PPP1CB,PPP1CC,RPS27A,STUB1,UBA52,UBB,UBC,UCHL5,USP15,XPO1
Insulin receptor recycling	26	11	42.31	0.00045002	0.0010868	ATP6AP1,ATP6V0A1,ATP6V0B,ATP6V0C,ATP6V0D1,ATP6V0E1,ATP6V1A,ATP6V1D,ATP6V1E2,ATP6V1F,ATP6V1G1
Displacement of DNA glycosylase by APEX1	9	6	66.67	0.000462054	0.00111429	APEX1,MBD4,MUTYH,NTHL1,OGG1,UNG
Caspase-mediated cleavage of cytoskeletal proteins	12	7	58.33	0.000470365	0.00113113	CASP3,CASP6,CASP7,DBNL,GSN,SPTAN1,VIM
Methylation	12	7	58.33	0.000470365	0.00113113	AS3MT,GSTO1,MAT2A,MAT2B,MTR,MTRR,TPMT
Formation of HIV elongation complex in the absence of HIV Tat	43	15	34.88	0.000540154	0.00128806	CCNH,CCNT1,CDK7,CDK9,GTF2H5,POLR2C,POLR2D,POLR2F,POLR2H,POLR2I,POLR2J,SSRP1,SUPT4H1,TCEA1,TCEB3
Formation of HIV-1 elongation complex containing HIV-1 Tat	43	15	34.88	0.000540154	0.00128806	CCNH,CCNT1,CDK7,CDK9,GTF2H5,POLR2C,POLR2D,POLR2F,POLR2H,POLR2I,POLR2J,SSRP1,SUPT4H1,TCEA1,TCEB3
Formation of RNA Pol II elongation complex	43	15	34.88	0.000540154	0.00128806	CCNH,CCNT1,CDK7,CDK9,GTF2H5,POLR2C,POLR2D,POLR2F,POLR2H,POLR2I,POLR2J,SSRP1,SUPT4H1,TCEA1,TCEB3
HIV Transcription Elongation	43	15	34.88	0.000540154	0.00128806	CCNH,CCNT1,CDK7,CDK9,GTF2H5,POLR2C,POLR2D,POLR2F,POLR2H,POLR2I,POLR2J,SSRP1,SUPT4H1,TCEA1,TCEB3
RNA Polymerase II Transcription Elongation	43	15	34.88	0.000540154	0.00128806	CCNH,CCNT1,CDK7,CDK9,GTF2H5,POLR2C,POLR2D,POLR2F,POLR2H,POLR2I,POLR2J,SSRP1,SUPT4H1,TCEA1,TCEB3
Tat-mediated elongation of the HIV-1 transcript	43	15	34.88	0.000540154	0.00128806	CCNH,CCNT1,CDK7,CDK9,GTF2H5,POLR2C,POLR2D,POLR2F,POLR2H,POLR2I,POLR2J,SSRP1,SUPT4H1,TCEA1,TCEB3
Citric acid cycle (TCA cycle)	19	9	47.37	0.000548876	0.00130158	ACO2,CS,DLST,FH,IDH3A,MDH2,SDHB,SDHC,SUCLG2
Constitutive Signaling by Ligand-Responsive EGFR Cancer Variants	19	9	47.37	0.000548876	0.00130158	HRAS,HSP90AA1,KRAS,PIK3R1,RPS27A,SHC1,UBA52,UBB,UBC
Signaling by EGFR in Cancer	19	9	47.37	0.000548876	0.00130158	HRAS,HSP90AA1,KRAS,PIK3R1,RPS27A,SHC1,UBA52,UBB,UBC
Signaling by Ligand-Responsive EGFR Variants in Cancer	19	9	47.37	0.000548876	0.00130158	HRAS,HSP90AA1,KRAS,PIK3R1,RPS27A,SHC1,UBA52,UBB,UBC
MicroRNA (miRNA) biogenesis	23	10	43.48	0.000630269	0.00149251	DGCR8,POLR2C,POLR2D,POLR2F,POLR2H,POLR2I,POLR2J,PRKRA,RAN,XPO5
G alpha (q) signalling events	191	44	23.04	0.000652195	0.00154229	ABHD6,ADRA1A,ADRBK1,ANXA1,AVP,DGKA,DGKD,DGKQ,DGKZ,EDN1,GCGR,GNB1,GNB2,GNB4,GNB5,GNG10,GNG11,GNG2,GNG5,GNG7,GNG8,GPR132,GPR68,GRK5,HCRTR1,ITPR1,ITPR2,ITPR3,LTB4R2,MGLL,NPFF,P2RY1,PIK3R1,PIK3R3,PLCB2,PRKCD,PTAFR,RASGRP1,RASGRP2,RGS2,TBXA2R,TRIO,TRPC6,XCL1
Amino acid transport across the plasma membrane	31	12	38.71	0.000659238	0.00154572	SLC16A10,SLC1A5,SLC38A1,SLC38A2,SLC38A5,SLC3A2,SLC43A1,SLC43A2,SLC6A6,SLC7A1,SLC7A11,SLC7A5
EGFR downregulation	27	11	40.74	0.00066271	0.00154572	CDC42,EPN1,EPS15,HGS,RPS27A,SH3KBP1,SPRY1,SPRY2,UBA52,UBB,UBC
Elongation arrest and recovery	31	12	38.71	0.000659238	0.00154572	CCNT1,CDK9,POLR2C,POLR2D,POLR2F,POLR2H,POLR2I,POLR2J,SSRP1,SUPT4H1,TCEA1,TCEB3
HIV elongation arrest and recovery	31	12	38.71	0.000659238	0.00154572	CCNT1,CDK9,POLR2C,POLR2D,POLR2F,POLR2H,POLR2I,POLR2J,SSRP1,SUPT4H1,TCEA1,TCEB3
Pausing and recovery of HIV elongation	31	12	38.71	0.000659238	0.00154572	CCNT1,CDK9,POLR2C,POLR2D,POLR2F,POLR2H,POLR2I,POLR2J,SSRP1,SUPT4H1,TCEA1,TCEB3
Pausing and recovery of Tat-mediated HIV elongation	31	12	38.71	0.000659238	0.00154572	CCNT1,CDK9,POLR2C,POLR2D,POLR2F,POLR2H,POLR2I,POLR2J,SSRP1,SUPT4H1,TCEA1,TCEB3
RORA activates gene expression	27	11	40.74	0.00066271	0.00154572	ARNTL,CARM1,CHD9,CLOCK,NCOA6,NCOR1,PPARA,RXRA,SREBF1,TBL1X,TGS1
Recycling pathway of L1	27	11	40.74	0.00066271	0.00154572	DNM1,DNM2,DPYSL2,KIF4A,MAPK1,NUMB,RPS6KA1,RPS6KA3,RPS6KA4,RPS6KA5,SRC
Smooth Muscle Contraction	27	11	40.74	0.00066271	0.00154572	ACTA2,CALM1,MYL12A,MYL12B,MYL5,MYL6,MYL6B,PXN,TPM2,TPM3,TPM4
Tat-mediated HIV elongation arrest and recovery	31	12	38.71	0.000659238	0.00154572	CCNT1,CDK9,POLR2C,POLR2D,POLR2F,POLR2H,POLR2I,POLR2J,SSRP1,SUPT4H1,TCEA1,TCEB3
Neuronal System	287	61	21.25	0.000673709	0.00156923	ABAT,ACHE,ADCY3,AKAP5,AKAP9,ALDH5A1,ARL6IP5,BRAF,CACNA1E,CALM1,CASK,CHRNA6,DLG3,DNAJC5,GABRA3,GJC1,GLS,GNAI2,GNB1,GNB2,GNB4,GNB5,GNG10,GNG11,GNG2,GNG5,GNG7,GNG8,GRIN2A,HRAS,HSPA8,KCNA3,KCNAB2,KCNK1,KCNMB1,KCNMB2,KCNN3,KCNN4,KCNQ1,KCNQ2,LIN7A,MAPK1,MDM2,MYO6,NCALD,NSF,PANX1,PICK1,PLCB2,PPFIA4,RAB3A,RAF1,RPS6KA1,RPS6KA3,SLC17A7,SLC18A3,SLC1A1,SLC38A1,SLC38A2,SNAP25,VAMP2
Ion channel transport	197	45	22.84	0.000690113	0.00160524	ANO3,ANO6,ANO7,ANO9,ASPH,ATP1A1,ATP1A3,ATP1A4,ATP1B1,ATP1B2,ATP1B3,ATP2A2,ATP2A3,ATP6AP1,ATP6V0A1,ATP6V0B,ATP6V0C,ATP6V0D1,ATP6V0E1,ATP6V1A,ATP6V1D,ATP6V1E2,ATP6V1F,ATP6V1G1,ATP7A,ATP8A1,CLIC2,CUTC,FXYD2,GABRA3,MCOLN2,PDZD11,RAF1,RPS27A,SGK1,TPCN1,TRPC6,TRPV2,TTYH1,TTYH3,UBA52,UBB,UBC,WNK1,WWP1
Synthesis of glycosylphosphatidylinositol (GPI)	16	8	50	0.000717877	0.00166528	DPM2,PIGA,PIGB,PIGG,PIGL,PIGO,PIGP,PIGW
TRAF6 mediated induction of TAK1 complex	16	8	50	0.000717877	0.00166528	CD14,LY96,RPS27A,TAB2,TICAM1,UBA52,UBB,UBC
Cytosolic iron-sulfur cluster assembly	13	7	53.85	0.000894383	0.00206909	BRIP1,MMS19,NDOR1,NUBP1,NUBP2,POLD1,RTEL1
Synthesis of PIPs at the early endosome membrane	13	7	53.85	0.000894383	0.00206909	FIG4,MTMR4,PI4K2A,PI4K2B,PIK3C2A,PIK3C3,VAC14
Negative regulation of FGFR1 signaling	32	12	37.5	0.000919851	0.00212513	BRAF,FGFR1,MAPK1,PPP2CA,PPP2R1A,PTPN11,RPS27A,SPRY2,SRC,UBA52,UBB,UBC
Clearance of Nuclear Envelope Membranes from Chromatin	7	5	71.43	0.000934818	0.00215387	BANF1,EMD,TMPO,VRK1,VRK2
Interleukin-1 processing	7	5	71.43	0.000934818	0.00215387	CASP1,IL1A,IL1B,NFKB1,NFKB2
Growth hormone receptor signaling	24	10	41.67	0.000944014	0.00216336	GH2,JAK2,LYN,MAPK1,PTPN6,SOCS1,SOCS2,STAT1,STAT5A,STAT5B
HDMs demethylate histones	24	10	41.67	0.000944014	0.00216336	ARID5B,HIST1H3A,HIST1H4A,HIST2H3A,JMJD6,KDM1A,KDM3A,KDM3B,KDM4A,PHF8
Sulfur amino acid metabolism	24	10	41.67	0.000944014	0.00216336	ADI1,CBS,CTH,ENOPH1,ETHE1,MTAP,MTR,MTRR,SLC25A10,SQRDL
TRAF6 mediated NF-kB activation	24	10	41.67	0.000944014	0.00216336	DDX58,DHX9,HMGB1,IFIH1,IKBKB,MAVS,MYD88,NFKB1,NFKB2,NFKBIA
ATF6-alpha activates chaperone genes	10	6	60	0.00101619	0.00231632	ATF4,ATF6,HSP90B1,NFYB,NFYC,XBP1
ER Quality Control Compartment (ERQC)	10	6	60	0.00101619	0.00231632	DERL2,MAN1B1,OS9,SEL1L,SYVN1,UGGT1
IRAK2 mediated activation of TAK1 complex	10	6	60	0.00101619	0.00231632	IRAK2,RPS27A,TAB2,UBA52,UBB,UBC
IRAK2 mediated activation of TAK1 complex upon TLR7/8 or 9 stimulation	10	6	60	0.00101619	0.00231632	IRAK2,RPS27A,TAB2,UBA52,UBB,UBC
Intraflagellar transport	41	14	34.15	0.00104504	0.00237888	CLUAP1,DYNLL2,DYNLRB1,HSPB11,IFT122,IFT20,IFT43,KIF3A,KIF3B,KIFAP3,TCTEX1D2,TNPO1,TRIP11,TTC21B
Antigen activates B Cell Receptor (BCR) leading to generation of second messengers	50	16	32	0.0010512	0.00238655	AHCYL1,BLK,BLNK,CALM1,CBLB,CD19,CD22,DAPP1,ITPR1,ITPR2,ITPR3,LYN,PIK3R1,PTPN6,SH3KBP1,SHC1
Neurotransmitter Release Cycle	50	16	32	0.0010512	0.00238655	ABAT,ALDH5A1,ARL6IP5,CASK,DNAJC5,GLS,HSPA8,LIN7A,PPFIA4,RAB3A,SLC17A7,SLC18A3,SLC1A1,SLC38A2,SNAP25,VAMP2
Triglyceride Biosynthesis	69	20	28.99	0.00108703	0.00246461	ACOT1,ACOT11,ACOT9,ACSF3,ACSL3,ACSL5,AGPAT2,ELOVL6,FASN,GPAT2,HSD17B12,LPCAT1,LPCAT4,LPIN1,LPIN3,PPT2,SCD,SLC25A1,TECR,THEM4
Conversion from APC/C:Cdc20 to APC/C:Cdh1 in late anaphase	17	8	47.06	0.00118806	0.00269009	ANAPC1,ANAPC11,ANAPC4,ANAPC5,CDC20,CDC23,UBE2C,UBE2E1
Glucagon signaling in metabolic regulation	33	12	36.36	0.0012608	0.00284724	ADCY3,GCGR,GNAS,GNB1,GNB2,GNB4,GNG10,GNG11,GNG2,GNG5,GNG7,GNG8
Sialic acid metabolism	33	12	36.36	0.0012608	0.00284724	CMAS,CTSA,GLB1,GNE,NANS,NEU1,SLC17A5,ST3GAL1,ST3GAL2,ST3GAL4,ST3GAL5,ST6GAL1
Caspase activation via extrinsic apoptotic signalig pathway	29	11	37.93	0.00134004	0.00301023	APPL1,CASP3,CD14,CFLAR,DAPK3,FAS,LY96,MAGED1,TICAM1,TNFRSF10B,TRADD
Negative regulation of FGFR3 signaling	29	11	37.93	0.00134004	0.00301023	BRAF,MAPK1,PPP2CA,PPP2R1A,PTPN11,RPS27A,SPRY2,SRC,UBA52,UBB,UBC
RIP-mediated NFkB activation via ZBP1	21	9	42.86	0.0013366	0.00301023	DHX9,HMGB1,IKBKB,MYD88,NFKB1,NFKB2,NFKBIA,RIPK3,TICAM1
Transferrin endocytosis and recycling	29	11	37.93	0.00134004	0.00301023	ATP6AP1,ATP6V0A1,ATP6V0B,ATP6V0C,ATP6V0D1,ATP6V0E1,ATP6V1A,ATP6V1D,ATP6V1E2,ATP6V1F,ATP6V1G1
PI3K/AKT Signaling in Cancer	85	23	27.06	0.00135297	0.00303527	AKT1,AKT1S1,AKT2,BAD,CD19,CD28,CD80,CDKN1A,CDKN1B,ERBB2,FGFR1,GSK3A,GSK3B,LCK,MAPKAP1,MDM2,MLST8,NRG2,PDGFA,PIK3R1,PIK3R3,PTPN11,TSC2
Cellular response to hypoxia	25	10	40	0.00137498	0.00307656	CUL2,EGLN1,EGLN3,HIF1A,RPS27A,UBA52,UBB,UBC,UBE2D3,VEGFA
Regulation of Hypoxia-inducible Factor (HIF) by oxygen	25	10	40	0.00137498	0.00307656	CUL2,EGLN1,EGLN3,HIF1A,RPS27A,UBA52,UBB,UBC,UBE2D3,VEGFA
MAP2K and MAPK activation	38	13	34.21	0.00153415	0.0034282	APBB1IP,ARRB2,BRAF,HRAS,KRAS,LAMTOR2,MAP2K2,MAPK1,MARK3,PEBP1,RAF1,RAP1B,SRC
Immunoregulatory interactions between a Lymphoid and a non-Lymphoid cell	160	37	23.12	0.00155878	0.00347868	B2M,CD19,CD200,CD22,CD226,CD300A,CD300E,CD33,CD40,CD81,CLEC2D,HLA-A,HLA-B,HLA-C,HLA-F,HLA-G,ICAM1,ICAM2,ICAM3,ICAM4,IFITM1,ITGA4,ITGB1,ITGB2,ITGB7,KIR3DL2,LILRA4,LILRB1,LILRB4,MICB,NCR3,OSCAR,SELL,SIGLEC11,SLAMF7,TREML2,TYROBP
Processing of Intronless Pre-mRNAs	14	7	50	0.00157037	0.0034954	CLP1,CPSF1,CPSF3,CSTF2,CSTF3,NUDT21,PABPN1
Regulation of IFNG signaling	14	7	50	0.00157037	0.0034954	JAK2,PIAS1,PTPN11,PTPN6,SOCS1,STAT1,SUMO1
Activation of RAS in B cells	5	4	80	0.00179012	0.00396384	HRAS,KRAS,RASGRP1,RASGRP3
FBXW7 Mutants and NOTCH1 in Cancer	5	4	80	0.00179012	0.00396384	CUL1,FBXW7,NOTCH1,SKP1
Loss of Function of FBXW7 in Cancer and NOTCH1 Signaling	5	4	80	0.00179012	0.00396384	CUL1,FBXW7,NOTCH1,SKP1
Negative regulation of TCF-dependent signaling by DVL-interacting proteins	5	4	80	0.00179012	0.00396384	CCDC88C,CXXC4,DVL1,DVL3
RIPK1-mediated regulated necrosis	18	8	44.44	0.00187423	0.00413398	BIRC2,BIRC3,CFLAR,FAS,MLKL,RIPK3,TNFRSF10B,TRADD
Regulated Necrosis	18	8	44.44	0.00187423	0.00413398	BIRC2,BIRC3,CFLAR,FAS,MLKL,RIPK3,TNFRSF10B,TRADD
Signaling by FGFR1 fusion mutants	18	8	44.44	0.00187423	0.00413398	CNTRL,CPSF6,LRRFIP1,MYO18A,PIK3R1,STAT1,STAT5A,STAT5B
COPI Mediated Transport	11	6	54.55	0.00196755	0.00431747	ARCN1,ARF1,ARFGAP1,COPA,COPB2,COPZ1
Golgi to ER Retrograde Transport	11	6	54.55	0.00196755	0.00431747	ARCN1,ARF1,ARFGAP1,COPA,COPB2,COPZ1
Nef mediated downregulation of MHC class I complex cell surface expression	11	6	54.55	0.00196755	0.00431747	AP1B1,AP1G1,AP1S2,AP1S3,B2M,HLA-A
SLBP Dependent Processing of Replication-Dependent Histone Pre-mRNAs	11	6	54.55	0.00196755	0.00431747	SLBP,SNRPB,SNRPD3,SNRPE,SNRPF,SNRPG
Nef-mediates down modulation of cell surface receptors by recruiting them to clathrin adapters	22	9	40.91	0.00197959	0.00433831	AP1B1,AP1G1,AP1S2,AP1S3,ARF1,B2M,CD28,HLA-A,LCK
Histidine, lysine, phenylalanine, tyrosine, proline and tryptophan catabolism	39	13	33.33	0.00200631	0.00438559	AFMID,ALDH4A1,ALDH7A1,CCBL1,CCBL2,CRYM,DLST,FAH,GCDH,HAAO,IL4I1,KMO,PCBD1
Nuclear signaling by ERBB4	39	13	33.33	0.00200631	0.00438559	APH1B,CUL1,GH2,JAK2,NCOR1,NCSTN,NRG2,PSEN2,PTPN11,SKP1,STAT5A,STAT5B,TAB2
Downregulation of ERBB4 signaling	8	5	62.5	0.00220093	0.00479871	RPS27A,UBA52,UBB,UBC,WWP1
Regulation of cytoskeletal remodeling and cell spreading by IPP complex components	8	5	62.5	0.00220093	0.00479871	LIMS1,PARVB,PXN,RSU1,TESK1
Negative regulation of FGFR4 signaling	31	11	35.48	0.00250115	0.0054463	BRAF,MAPK1,PPP2CA,PPP2R1A,PTPN11,RPS27A,SPRY2,SRC,UBA52,UBB,UBC
Glycogen synthesis	15	7	46.67	0.00258587	0.00556681	GBE1,PGM1,RPS27A,UBA52,UBB,UBC,UGP2
Heparan sulfate/heparin (HS-GAG) metabolism	54	16	29.63	0.00258359	0.00556681	AGRN,B3GALT6,B3GAT3,CSPG4,EXT2,GLB1,GPC3,GUSB,HS2ST1,HS3ST1,HS6ST1,HSPG2,IDS,NAGLU,NDST1,SDC1
Misspliced GSK3beta mutants stabilize beta-catenin	15	7	46.67	0.00258587	0.00556681	CTNNB1,GSK3B,PPP2CA,PPP2R1A,PPP2R5B,PPP2R5C,PPP2R5D
Prolactin receptor signaling	15	7	46.67	0.00258587	0.00556681	CUL1,GH2,JAK2,PTPN11,SKP1,STAT5A,STAT5B
S33 mutants of beta-catenin aren't phosphorylated	15	7	46.67	0.00258587	0.00556681	CTNNB1,GSK3B,PPP2CA,PPP2R1A,PPP2R5B,PPP2R5C,PPP2R5D
S37 mutants of beta-catenin aren't phosphorylated	15	7	46.67	0.00258587	0.00556681	CTNNB1,GSK3B,PPP2CA,PPP2R1A,PPP2R5B,PPP2R5C,PPP2R5D
S45 mutants of beta-catenin aren't phosphorylated	15	7	46.67	0.00258587	0.00556681	CTNNB1,GSK3B,PPP2CA,PPP2R1A,PPP2R5B,PPP2R5C,PPP2R5D
T41 mutants of beta-catenin aren't phosphorylated	15	7	46.67	0.00258587	0.00556681	CTNNB1,GSK3B,PPP2CA,PPP2R1A,PPP2R5B,PPP2R5C,PPP2R5D
phosphorylation site mutants of CTNNB1 are not targeted to the proteasome by the destruction complex	15	7	46.67	0.00258587	0.00556681	CTNNB1,GSK3B,PPP2CA,PPP2R1A,PPP2R5B,PPP2R5C,PPP2R5D
Glycosphingolipid metabolism	40	13	32.5	0.00259185	0.00557265	ARSA,ARSD,ASAH1,CERK,CTSA,GLB1,GM2A,HEXA,NEU1,PSAP,SMPD4,SUMF1,UGCG
5-Phosphoribose 1-diphosphate biosynthesis	3	3	100	0.00284973	0.00605834	PRPS1,PRPS1L1,PRPS2
BBSome-mediated cargo-targeting to cilium	23	9	39.13	0.00284702	0.00605834	BBS1,BBS4,BBS9,CCT2,CCT3,CCT4,CCT8,MKKS,TCP1
Breakdown of the nuclear lamina	3	3	100	0.00284973	0.00605834	CASP6,LMNA,LMNB1
Inhibition of TSC complex formation by PKB	3	3	100	0.00284973	0.00605834	AKT2,TSC1,TSC2
Mitochondrial transcription initiation	3	3	100	0.00284973	0.00605834	POLRMT,TFAM,TFB2M
Regulation of actin dynamics for phagocytic cup formation	100	25	25	0.00283623	0.00605834	ABL1,ACTB,ACTG1,ACTR2,ACTR3,ARPC1A,ARPC2,BAIAP2,BRK1,CDC42,CFL1,CYFIP2,ELMO1,ELMO2,FCGR2A,HSP90AA1,HSP90AB1,MAPK1,MYO5A,MYO9B,NCKIPSD,PAK1,RAC1,VAV2,WIPF2
Synthesis of PIPs at the ER membrane	3	3	100	0.00284973	0.00605834	PI4K2B,PI4KA,SACM1L
Synthesis of dolichyl-phosphate mannose	3	3	100	0.00284973	0.00605834	DPM1,DPM2,DPM3
Utilization of Ketone Bodies	3	3	100	0.00284973	0.00605834	ACAT1,BDH1,OXCT1
Chondroitin sulfate/dermatan sulfate metabolism	50	15	30	0.00304229	0.00645967	AGRN,B3GALT6,B3GAT3,CHPF,CHST12,CHST13,CHST7,CSGALNACT2,CSPG4,DSE,GPC3,HEXA,HSPG2,IDS,SDC1
ATF6-alpha activates chaperones	12	6	50	0.00346473	0.00732016	ATF4,ATF6,HSP90B1,NFYB,NFYC,XBP1
CD28 dependent Vav1 pathway	12	6	50	0.00346473	0.00732016	CD28,CD80,CDC42,LCK,PAK1,RAC1
ERKs are inactivated	12	6	50	0.00346473	0.00732016	DUSP4,MAPK1,MAPK7,PPP2CA,PPP2R1A,PPP2R5D
PECAM1 interactions	12	6	50	0.00346473	0.00732016	INPP5D,LCK,LYN,PTPN11,PTPN6,SRC
Fatty Acyl-CoA Biosynthesis	46	14	30.43	0.00357301	0.00753959	ACOT1,ACOT11,ACOT9,ACSF3,ACSL3,ACSL5,ELOVL6,FASN,HSD17B12,PPT2,SCD,SLC25A1,TECR,THEM4
Aquaporin-mediated transport	51	15	29.41	0.00375459	0.00791294	ADCY3,AQP5,AQP9,AVP,GNAS,GNB1,GNB2,GNB4,GNB5,GNG10,GNG11,GNG2,GNG5,GNG7,GNG8
Glutamate Neurotransmitter Release Cycle	24	9	37.5	0.00398882	0.00839621	ARL6IP5,GLS,PPFIA4,RAB3A,SLC17A7,SLC1A1,SLC38A2,SNAP25,VAMP2
Elevation of cytosolic Ca2+ levels	9	5	55.56	0.00437454	0.00916288	ITPR1,ITPR2,ITPR3,P2RX1,TRPC6
MAPK1 (ERK2) activation	9	5	55.56	0.00437454	0.00916288	IL6ST,JAK2,MAP2K2,MAPK1,PTPN11
Pregnenolone biosynthesis	9	5	55.56	0.00437454	0.00916288	AKR1B1,FDX1L,FDXR,STAR,STARD4
RHO GTPases Activate Rhotekin and Rhophilins	9	5	55.56	0.00437454	0.00916288	RHOA,RHOB,RHOC,RHPN1,TAX1BP3
Pre-NOTCH Expression and Processing	57	16	28.07	0.0046813	0.0097934	ATP2A2,ATP2A3,E2F1,JUN,KAT2A,MFNG,NOTCH1,POGLUT1,RBPJ,SEL1L,ST3GAL4,TFDP1,TFDP2,TNRC6A,TNRC6C,TP53
Negative feedback regulation of MAPK pathway	6	4	66.67	0.00476502	0.00991985	BRAF,MAP2K2,MAPK1,RAF1
TNFR1-mediated ceramide production	6	4	66.67	0.00476502	0.00991985	GNB2L1,NSMAF,TNF,TNFRSF1A
Telomere Extension By Telomerase	6	4	66.67	0.00476502	0.00991985	DKC1,NHP2,RUVBL2,WRAP53
Uptake and function of diphtheria toxin	6	4	66.67	0.00476502	0.00991985	CD9,HSP90AA1,HSP90AB1,TXNRD1
PIWI-interacting RNA (piRNA) biogenesis	29	10	34.48	0.00492614	0.0102303	HENMT1,HSP90AA1,MYBL1,PLD6,POLR2C,POLR2D,POLR2F,POLR2H,POLR2I,POLR2J
YAP1- and WWTR1 (TAZ)-stimulated gene expression	29	10	34.48	0.00492614	0.0102303	CARM1,CHD9,HIPK1,HIPK2,NCOA6,PPARA,RXRA,TBL1X,TEAD4,TGS1
G alpha (s) signalling events	126	29	23.02	0.00506438	0.0105046	ADCY3,ADM,ADRB1,AVP,CRHR1,GCGR,GIPR,GNAI2,GNAS,GNAZ,GNB1,GNB2,GNB4,GNB5,GNG10,GNG11,GNG2,GNG5,GNG7,GNG8,IAPP,INSL3,LHB,PDE4A,PDE4B,PTGIR,TAAR2,TAAR5,TSHB
Vasopressin regulates renal water homeostasis via Aquaporins	43	13	30.23	0.00522946	0.0108338	ADCY3,AVP,GNAS,GNB1,GNB2,GNB4,GNB5,GNG10,GNG11,GNG2,GNG5,GNG7,GNG8
Role of LAT2/NTAL/LAB on calcium mobilization	143	32	22.38	0.00527041	0.0109054	AKT1,AKT1S1,AKT2,BAD,CD19,CD28,CD80,CDKN1A,CDKN1B,ERBB2,FGFR1,GSK3A,GSK3B,LAT2,LCK,LYN,MAPKAP1,MDM2,MLST8,NRG2,PDGFA,PHLPP2,PIK3R1,PIK3R3,PTEN,PTPN11,SHC1,THEM4,TNRC6A,TNRC6C,TRIB3,TSC2
Negative regulation of FGFR2 signaling	34	11	32.35	0.0056378	0.0116514	BRAF,MAPK1,PPP2CA,PPP2R1A,PTPN11,RPS27A,SPRY2,SRC,UBA52,UBB,UBC
DEx/H-box helicases activate type I IFN and inflammatory cytokines production	13	6	46.15	0.00566789	0.0116995	DHX9,HMGB1,IRF7,MYD88,NFKB1,NFKB2
HS-GAG degradation	21	8	38.1	0.00587852	0.0120903	AGRN,GLB1,GPC3,GUSB,HSPG2,IDS,NAGLU,SDC1
NOTCH2 Activation and Transmission of Signal to the Nucleus	21	8	38.1	0.00587852	0.0120903	APH1B,MIB2,NCSTN,PSEN2,RPS27A,UBA52,UBB,UBC
Regulation of FZD by ubiquitination	21	8	38.1	0.00587852	0.0120903	FZD5,FZD6,LRP6,RPS27A,UBA52,UBB,UBC,WNT3A
Beta-catenin phosphorylation cascade	17	7	41.18	0.00603425	0.0123659	CTNNB1,GSK3B,PPP2CA,PPP2R1A,PPP2R5B,PPP2R5C,PPP2R5D
Mitochondrial Fatty Acid Beta-Oxidation	17	7	41.18	0.00603425	0.0123659	ACAD10,ACADM,ACADVL,ECI1,HADH,HADHB,MCEE
activated TAK1 mediates p38 MAPK activation	17	7	41.18	0.00603425	0.0123659	IRAK2,MAP2K3,MAP2K6,MAPK11,MAPK14,MAPKAPK3,TAB2
ABC-family proteins mediated transport	44	13	29.55	0.00647717	0.0132258	ABCA6,ABCA7,ABCB10,ABCB4,ABCC10,ABCC5,ABCD3,ABCE1,ABCF1,EIF2S2,PEX19,PEX3,RNASEL
Inositol phosphate metabolism	44	13	29.55	0.00647717	0.0132258	CALM1,IMPA2,INPP1,INPP5A,INPP5D,IP6K2,ISYNA1,ITPKA,ITPKB,ITPKC,NUDT4,PLCB2,PTEN
PLC beta mediated events	44	13	29.55	0.00647717	0.0132258	ADCY3,ADRBK1,AHCYL1,CALM1,GNAI2,GNAZ,ITPR1,ITPR2,ITPR3,MAPK1,PLA2G4A,PLCB2,PRKCD
Neurotransmitter Receptor Binding And Downstream Transmission In The Postsynaptic Cell	140	31	22.14	0.00699146	0.0142589	ADCY3,AKAP5,AKAP9,BRAF,CALM1,CHRNA6,DLG3,GABRA3,GNAI2,GNB1,GNB2,GNB4,GNB5,GNG10,GNG11,GNG2,GNG5,GNG7,GNG8,GRIN2A,HRAS,MAPK1,MDM2,MYO6,NCALD,NSF,PICK1,PLCB2,RAF1,RPS6KA1,RPS6KA3
Diseases associated with the TLR signaling cascade	26	9	34.62	0.00731523	0.0148659	CD14,IKBKB,LY96,MYD88,NFKB1,NFKB2,NFKBIA,TICAM1,TLR1
Diseases of Immune System	26	9	34.62	0.00731523	0.0148659	CD14,IKBKB,LY96,MYD88,NFKB1,NFKB2,NFKBIA,TICAM1,TLR1
TAK1 activates NFkB by phosphorylation and activation of IKKs complex	26	9	34.62	0.00731523	0.0148659	DHX9,HMGB1,IKBKB,IRAK2,MYD88,NFKB1,NFKB2,NFKBIA,TAB2
Activation of PPARGC1A (PGC-1alpha) by phosphorylation	10	5	50	0.00773288	0.0156215	MAPK11,MAPK12,MAPK14,PRKAB1,PRKAB2
Activation of the AP-1 family of transcription factors	10	5	50	0.00773288	0.0156215	JUN,MAPK1,MAPK11,MAPK14,MAPK9
Base-Excision Repair, AP Site Formation	10	5	50	0.00773288	0.0156215	MBD4,MUTYH,NTHL1,OGG1,UNG
SLBP independent Processing of Histone Pre-mRNAs	10	5	50	0.00773288	0.0156215	SNRPB,SNRPD3,SNRPE,SNRPF,SNRPG
Synthesis of PIPs at the late endosome membrane	10	5	50	0.00773288	0.0156215	FIG4,MTMR4,PIK3C2A,PIK3C3,VAC14
Cell junction organization	86	21	24.42	0.00784647	0.0158322	ANG,CADM1,CD151,CLDN14,CLDN19,CTNNB1,CTNND1,F11R,FLNA,FLNC,ILK,ITGB1,LAMC2,LIMS1,MLLT4,PARD6A,PARVB,PRKCI,PXN,RSU1,TESK1
G-protein mediated events	45	13	28.89	0.00795005	0.0160223	ADCY3,ADRBK1,AHCYL1,CALM1,GNAI2,GNAZ,ITPR1,ITPR2,ITPR3,MAPK1,PLA2G4A,PLCB2,PRKCD
AMER1 mutants destabilize the destruction complex	14	6	42.86	0.00874103	0.0174106	GSK3B,PPP2CA,PPP2R1A,PPP2R5B,PPP2R5C,PPP2R5D
APC truncation mutants have impaired AXIN binding	14	6	42.86	0.00874103	0.0174106	GSK3B,PPP2CA,PPP2R1A,PPP2R5B,PPP2R5C,PPP2R5D
AXIN missense mutants destabilize the destruction complex	14	6	42.86	0.00874103	0.0174106	GSK3B,PPP2CA,PPP2R1A,PPP2R5B,PPP2R5C,PPP2R5D
AXIN mutants destabilize the destruction complex, activating WNT signaling	14	6	42.86	0.00874103	0.0174106	GSK3B,PPP2CA,PPP2R1A,PPP2R5B,PPP2R5C,PPP2R5D
DCC mediated attractive signaling	14	6	42.86	0.00874103	0.0174106	ABLIM1,CDC42,NTN1,RAC1,SRC,TRIO
Repression of WNT target genes	14	6	42.86	0.00874103	0.0174106	AES,CTBP1,CTBP2,CTNNB1,HDAC1,TCF7
TNFR1-induced proapoptotic signaling	14	6	42.86	0.00874103	0.0174106	CYLD,TNF,TNFAIP3,TNFRSF1A,TRADD,USP4
TRAF3-dependent IRF activation pathway	14	6	42.86	0.00874103	0.0174106	DDX58,IFIH1,IRF3,IRF7,MAVS,SIKE1
Truncations of AMER1 destabilize the destruction complex	14	6	42.86	0.00874103	0.0174106	GSK3B,PPP2CA,PPP2R1A,PPP2R5B,PPP2R5C,PPP2R5D
truncated APC mutants destabilize the destruction complex	14	6	42.86	0.00874103	0.0174106	GSK3B,PPP2CA,PPP2R1A,PPP2R5B,PPP2R5C,PPP2R5D
Glutathione conjugation	36	11	30.56	0.00904952	0.017983	ESD,GGCT,GGT1,GSS,GSTK1,GSTO1,GSTP1,GSTT1,MGST1,MGST3,OPLAH
Signaling by FGFR1 in disease	36	11	30.56	0.00904952	0.017983	CNTRL,CPSF6,FGFR1,HRAS,KRAS,LRRFIP1,MYO18A,PIK3R1,STAT1,STAT5A,STAT5B
CREB phosphorylation through the activation of Ras	27	9	33.33	0.00961679	0.0190658	AKAP9,BRAF,CALM1,GRIN2A,HRAS,MAPK1,RAF1,RPS6KA1,RPS6KA3
RNA Pol II CTD phosphorylation and interaction with CE	27	9	33.33	0.00961679	0.0190658	CCNH,CDK7,GTF2H5,POLR2C,POLR2D,POLR2F,POLR2H,POLR2I,POLR2J
IkBA variant leads to EDA-ID	7	4	57.14	0.00987195	0.0194811	IKBKB,NFKB1,NFKB2,NFKBIA
Ketone body metabolism	7	4	57.14	0.00987195	0.0194811	AACS,ACAT1,BDH1,OXCT1
POLB-Dependent Long Patch Base Excision Repair	7	4	57.14	0.00987195	0.0194811	APEX1,FEN1,PARP1,PARP2
Pentose phosphate pathway (hexose monophosphate shunt)	7	4	57.14	0.00987195	0.0194811	PGLS,RPIA,TALDO1,TKT
Activation of AKT2	4	3	75	0.0101876	0.0199424	AKT2,THEM4,TRIB3
Alpha-oxidation of phytanate	4	3	75	0.0101876	0.0199424	HACL1,PHYH,SLC25A17
Localization of the PINCH-ILK-PARVIN complex to focal adhesions	4	3	75	0.0101876	0.0199424	ILK,ITGB1,PXN
Plasmalogen biosynthesis	4	3	75	0.0101876	0.0199424	AGPS,FAR2,GNPAT
Proton-coupled monocarboxylate transport	4	3	75	0.0101876	0.0199424	SLC16A1,SLC16A3,SLC16A7
Transcription from mitochondrial promoters	4	3	75	0.0101876	0.0199424	POLRMT,TFAM,TFB2M
Vpr-mediated induction of apoptosis by mitochondrial outer membrane permeabilization	4	3	75	0.0101876	0.0199424	SLC25A4,SLC25A5,SLC25A6
Signaling by NOTCH2	32	10	31.25	0.0106367	0.0207977	APH1B,FCER2,MIB2,NCSTN,PSEN2,RBPJ,RPS27A,UBA52,UBB,UBC
Non-integrin membrane-ECM interactions	42	12	28.57	0.0115853	0.0226265	AGRN,CASK,DDR1,DDR2,DMD,HSPG2,ITGB1,LAMC1,LAMC2,PDGFA,SDC1,THBS1
GABA synthesis, release, reuptake and degradation	19	7	36.84	0.0120902	0.0235048	ABAT,ALDH5A1,DNAJC5,HSPA8,RAB3A,SNAP25,VAMP2
Ligand-dependent caspase activation	19	7	36.84	0.0120902	0.0235048	CD14,CFLAR,FAS,LY96,TICAM1,TNFRSF10B,TRADD
Other semaphorin interactions	19	7	36.84	0.0120902	0.0235048	ITGB1,PLXNA1,PTPRC,SEMA4A,SEMA4D,SEMA7A,TYROBP
Platelet calcium homeostasis	19	7	36.84	0.0120902	0.0235048	ATP2A2,ATP2A3,ITPR1,ITPR2,ITPR3,P2RX1,TRPC6
PD-1 signaling	28	9	32.14	0.0124244	0.0241272	CD274,HLA-DPB1,HLA-DQA1,HLA-DQA2,HLA-DQB1,LCK,PDCD1,PTPN11,PTPN6
APOBEC3G mediated resistance to HIV-1 infection	11	5	45.45	0.0125373	0.0242635	APOBEC3G,BANF1,HMGA1,PPIA,PSIP1
Defects in cobalamin (B12) metabolism	11	5	45.45	0.0125373	0.0242635	AMN,CD320,MMACHC,MTR,MTRR
Tryptophan catabolism	11	5	45.45	0.0125373	0.0242635	AFMID,CCBL1,CCBL2,HAAO,KMO
Constitutive Signaling by NOTCH1 HD Domain Mutants	15	6	40	0.0128445	0.0247735	MIB2,NOTCH1,RPS27A,UBA52,UBB,UBC
Integration of provirus	15	6	40	0.0128445	0.0247735	BANF1,HMGA1,PPIA,PSIP1,XRCC5,XRCC6
Signaling by NOTCH1 HD Domain Mutants in Cancer	15	6	40	0.0128445	0.0247735	MIB2,NOTCH1,RPS27A,UBA52,UBB,UBC
Muscle contraction	63	16	25.4	0.0129613	0.0249706	ACTA2,ANXA1,ANXA2,CALM1,DES,DMD,MYL12A,MYL12B,MYL5,MYL6,MYL6B,PXN,TPM2,TPM3,TPM4,VIM
Formation of the Early Elongation Complex	33	10	30.3	0.013364	0.0256885	CCNH,CDK7,GTF2H5,POLR2C,POLR2D,POLR2F,POLR2H,POLR2I,POLR2J,SUPT4H1
Formation of the HIV-1 Early Elongation Complex	33	10	30.3	0.013364	0.0256885	CCNH,CDK7,GTF2H5,POLR2C,POLR2D,POLR2F,POLR2H,POLR2I,POLR2J,SUPT4H1
Ion transport by P-type ATPases	48	13	27.08	0.013986	0.0268537	ATP1A1,ATP1A3,ATP1A4,ATP1B1,ATP1B2,ATP1B3,ATP2A2,ATP2A3,ATP7A,ATP8A1,CUTC,FXYD2,PDZD11
Phase II conjugation	96	22	22.92	0.0140942	0.0270311	ACSM5,AS3MT,BPNT1,ESD,GGCT,GGT1,GSS,GSTK1,GSTO1,GSTP1,GSTT1,MAT2A,MAT2B,MGST1,MGST3,MTR,MTRR,OPLAH,PAPSS1,SULT1A2,TPMT,UGP2
DARPP-32 events	24	8	33.33	0.0143729	0.0275346	CALM1,PDE4A,PDE4B,PPP2CA,PPP2R1A,PPP2R5D,PPP3CB,PPP3CC
FGFR1 mutant receptor activation	29	9	31.03	0.0157987	0.0301981	CNTRL,CPSF6,FGFR1,LRRFIP1,MYO18A,PIK3R1,STAT1,STAT5A,STAT5B
mRNA Capping	29	9	31.03	0.0157987	0.0301981	CCNH,CDK7,GTF2H5,POLR2C,POLR2D,POLR2F,POLR2H,POLR2I,POLR2J
Synthesis of PC	20	7	35	0.0163666	0.0312486	ACHE,CEPT1,CHKA,CHPT1,LPIN1,LPIN3,PHOSPHO1
EPHA-mediated growth cone collapse	34	10	29.41	0.0165833	0.031627	HSP90AA1,LYN,MYH10,MYH14,MYL12B,MYL6,RHOA,ROCK2,SRC,VEGFA
Axonal growth inhibition (RHOA activation)	8	4	50	0.017543	0.0330871	ARHGDIA,MAG,RHOA,RTN4
Cleavage of the damaged pyrimidine	8	4	50	0.017543	0.0330871	MBD4,NTHL1,OGG1,UNG
Cross-presentation of particulate exogenous antigens (phagosomes)	8	4	50	0.017543	0.0330871	CYBA,CYBB,NCF1,NCF2
Degradation of cysteine and homocysteine	8	4	50	0.017543	0.0330871	CTH,ETHE1,SLC25A10,SQRDL
Depyrimidination	8	4	50	0.017543	0.0330871	MBD4,NTHL1,OGG1,UNG
IKBKG deficiency causes anhidrotic ectodermal dysplasia with immunodeficiency (EDA-ID) (via TLR)	8	4	50	0.017543	0.0330871	IKBKB,NFKB1,NFKB2,NFKBIA
Insulin-like Growth Factor-2 mRNA Binding Proteins (IGF2BPs/IMPs/VICKZs) bind RNA	8	4	50	0.017543	0.0330871	ACTB,CD44,IGF2BP3,MYC
RNF mutants show enhanced WNT signaling and proliferation	8	4	50	0.017543	0.0330871	FZD5,FZD6,LRP6,WNT3A
Recognition and association of DNA glycosylase with site containing an affected pyrimidine	8	4	50	0.017543	0.0330871	MBD4,NTHL1,OGG1,UNG
mitochondrial fatty acid beta-oxidation of saturated fatty acids	8	4	50	0.017543	0.0330871	ACADM,ACADVL,HADH,HADHB
Rap1 signalling	16	6	37.5	0.0181279	0.0340397	RAF1,RAP1B,RASGRP1,RASGRP2,SIPA1,YWHAZ
Regulation of KIT signaling	16	6	37.5	0.0181279	0.0340397	LCK,LYN,PTPN6,SH2B2,SOCS1,SRC
Regulation of necroptotic cell death	16	6	37.5	0.0181279	0.0340397	BIRC2,BIRC3,CFLAR,FAS,TNFRSF10B,TRADD
Sema3A PAK dependent Axon repulsion	16	6	37.5	0.0181279	0.0340397	CFL1,HSP90AA1,HSP90AB1,PAK1,PLXNA1,RAC1
Lipid digestion, mobilization, and transport	60	15	25	0.0182337	0.0342007	AMN,CAV1,CEL,CETP,FABP5,HSPG2,LDLR,LDLRAP1,LIPE,MGLL,P4HB,PPP1CB,PPP1CC,SCARB1,SDC1
Regulation of IFNA signaling	25	8	32	0.0185676	0.0347888	IFNAR1,IFNAR2,PTPN11,PTPN6,SOCS1,STAT1,STAT2,USP18
NF-kB activation through FADD/RIP-1 pathway mediated by caspase-8 and -10	12	5	41.67	0.0190177	0.035554	CASP10,DDX58,IFIH1,IKBKB,MAVS
Vitamin B5 (pantothenate) metabolism	12	5	41.67	0.0190177	0.035554	COASY,FASN,PANK1,PDZD11,PPCS
Activation and oligomerization of BAK protein	2	2	100	0.0201063	0.0369013	BAK1,BID
Activation, translocation and oligomerization of BAX	2	2	100	0.0201063	0.0369013	BAX,BID
Amplification of signal from unattached kinetochores via a MAD2 inhibitory signal	2	2	100	0.0201063	0.0369013	MAD1L1,MAD2L1
Amplification of signal from the kinetochores	2	2	100	0.0201063	0.0369013	MAD1L1,MAD2L1
Cysteine formation from homocysteine	2	2	100	0.0201063	0.0369013	CBS,CTH
Defective MTR causes methylmalonic aciduria and homocystinuria type cblG	2	2	100	0.0201063	0.0369013	MTR,MTRR
Defective MTRR causes methylmalonic aciduria and homocystinuria type cblE	2	2	100	0.0201063	0.0369013	MTR,MTRR
Degradation of GABA	2	2	100	0.0201063	0.0369013	ABAT,ALDH5A1
Fructose biosynthesis	2	2	100	0.0201063	0.0369013	AKR1B1,SORD
Insulin effects increased synthesis of Xylulose-5-Phosphate	2	2	100	0.0201063	0.0369013	TALDO1,TKT
Mitotic Metaphase/Anaphase Transition	2	2	100	0.0201063	0.0369013	FBXO5,PLK1
NOSIP mediated eNOS trafficking	2	2	100	0.0201063	0.0369013	NOS3,NOSIP
Pyrophosphate hydrolysis	2	2	100	0.0201063	0.0369013	PPA1,PPA2
Synthesis of PS	2	2	100	0.0201063	0.0369013	PTDSS1,PTDSS2
Transcriptional activation of cell cycle inhibitor p21	2	2	100	0.0201063	0.0369013	CDKN1A,TP53
Transcriptional activation of p53 responsive genes	2	2	100	0.0201063	0.0369013	CDKN1A,TP53
phospho-PLA2 pathway	2	2	100	0.0201063	0.0369013	MAPK1,PLA2G4A
Post NMDA receptor activation events	35	10	28.57	0.0203417	0.0372932	ADCY3,AKAP9,BRAF,CALM1,GRIN2A,HRAS,MAPK1,RAF1,RPS6KA1,RPS6KA3
Signaling by GPCR	1267	205	16.18	0.0207863	0.0380673	ABHD6,ABR,ADCY3,ADM,ADRA1A,ADRB1,ADRBK1,AHCYL1,AKAP13,AKAP9,AKT1,AKT2,ANXA1,APBB1IP,ARHGEF18,ARHGEF3,ARRB2,AVP,BRAF,BRAP,CALM1,CCL16,CCL17,CCL22,CCL28,CCL3,CCL4,CCL5,CCR1,CCR10,CCR7,CD97,CDC42,CNR1,CRHR1,CXCL16,CXCR5,DGKA,DGKD,DGKQ,DGKZ,DUSP10,DUSP2,DUSP4,DUSP8,DUSP9,ECT2,EDN1,ERBB2,FGD2,FGD3,FGFR1,FZD3,FZD5,FZD6,FZD9,GALR3,GCGR,GIPR,GNA13,GNAI2,GNAS,GNAZ,GNB1,GNB2,GNB4,GNB5,GNG10,GNG11,GNG2,GNG5…
Cobalamin (Cbl, vitamin B12) transport and metabolism	21	7	33.33	0.0216106	0.0395345	AMN,CD320,CTRB2,LMBRD1,MMACHC,MTR,MTRR
Activation of caspases through apoptosome-mediated cleavage	5	3	60	0.0227838	0.0410204	CASP3,CASP7,CYCS
Beta oxidation of decanoyl-CoA to octanoyl-CoA-CoA	5	3	60	0.0227838	0.0410204	ACADM,HADH,HADHB
Beta oxidation of octanoyl-CoA to hexanoyl-CoA	5	3	60	0.0227838	0.0410204	ACADM,HADH,HADHB
Catabolism of glucuronate to xylulose-5-phosphate	5	3	60	0.0227838	0.0410204	CRYL1,DCXR,SORD
Cytochrome c-mediated apoptotic response	5	3	60	0.0227838	0.0410204	CASP3,CASP7,CYCS
Fructose metabolism	5	3	60	0.0227838	0.0410204	AKR1B1,DAK,SORD
G2 Phase	5	3	60	0.0227838	0.0410204	CCNA2,CDK2,E2F1
LRR FLII-interacting protein 1 (LRRFIP1) activates type I IFN production	5	3	60	0.0227838	0.0410204	CTNNB1,IRF3,LRRFIP1
N-glycan trimming and elongation in the cis-Golgi	5	3	60	0.0227838	0.0410204	MAN1C1,MANEA,MGAT1
NOSTRIN mediated eNOS trafficking	5	3	60	0.0227838	0.0410204	CAV1,DNM2,NOS3
Reversal of alkylation damage by DNA dioxygenases	5	3	60	0.0227838	0.0410204	ALKBH2,ASCC1,ASCC3
Sulfide oxidation to sulfate	5	3	60	0.0227838	0.0410204	ETHE1,SLC25A10,SQRDL
Synthesis of GDP-mannose	5	3	60	0.0227838	0.0410204	GMPPA,GMPPB,PMM2
Synthesis of UDP-N-acetyl-glucosamine	5	3	60	0.0227838	0.0410204	GFPT1,GNPNAT1,UAP1
Trafficking of myristoylated proteins to the cilium	5	3	60	0.0227838	0.0410204	ARL3,CYS1,RP2
WNT ligand biogenesis and trafficking	26	8	30.77	0.0235687	0.0423888	PORCN,SNX3,VPS26A,VPS35,WNT10A,WNT11,WNT3A,WNT6
HS-GAG biosynthesis	31	9	29.03	0.0244808	0.043983	AGRN,EXT2,GPC3,HS2ST1,HS3ST1,HS6ST1,HSPG2,NDST1,SDC1
Metabolism of steroid hormones and vitamin D	36	10	27.78	0.0246849	0.0442563	AKR1B1,CYP17A1,FDX1L,FDXR,HSD17B11,HSD17B12,LHB,SRD5A1,STAR,STARD4
Steroid hormones	36	10	27.78	0.0246849	0.0442563	AKR1B1,CYP17A1,FDX1L,FDXR,HSD17B11,HSD17B12,LHB,SRD5A1,STAR,STARD4
2-LTR circle formation	13	5	38.46	0.0273614	0.0487983	BANF1,HMGA1,PSIP1,XRCC5,XRCC6
Advanced glycosylation endproduct receptor signaling	13	5	38.46	0.0273614	0.0487983	CAPZA1,HMGB1,LGALS3,MAPK1,PRKCSH
Trafficking and processing of endosomal TLR	13	5	38.46	0.0273614	0.0487983	CNPY3,CTSB,CTSS,HSP90B1,TLR9
alpha-linolenic (omega3) and linoleic (omega6) acid metabolism	13	5	38.46	0.0273614	0.0487983	ACAA1,ACOX1,FADS1,FADS2,SCP2
alpha-linolenic acid (ALA) metabolism	13	5	38.46	0.0273614	0.0487983	ACAA1,ACOX1,FADS1,FADS2,SCP2
A third proteolytic cleavage releases NICD	9	4	44.44	0.0280777	0.0496603	APH1B,NCSTN,NOTCH1,PSEN2
Ca2+ activated K+ channels	9	4	44.44	0.0280777	0.0496603	KCNMB1,KCNMB2,KCNN3,KCNN4
Early Phase of HIV Life Cycle	22	7	31.82	0.0279126	0.0496603	BANF1,FEN1,HMGA1,PPIA,PSIP1,XRCC5,XRCC6
Nef and signal transduction	9	4	44.44	0.0280777	0.0496603	ELMO1,HCK,LCK,RAC1
POU5F1 (OCT4), SOX2, NANOG activate genes related to proliferation	22	7	31.82	0.0279126	0.0496603	POLR2C,POLR2D,POLR2F,POLR2H,POLR2I,POLR2J,POU5F1
SHC-related events triggered by IGF1R	9	4	44.44	0.0280777	0.0496603	HRAS,IGF1,KRAS,SHC1
Sodium/Proton exchangers	9	4	44.44	0.0280777	0.0496603	SLC9A4,SLC9A5,SLC9A7,SLC9A9
p75NTR regulates axonogenesis	9	4	44.44	0.0280777	0.0496603	ARHGDIA,MAG,RHOA,RTN4

## Sheet: normal (10 Gy)
pathway	total number of genes in pathway	matches	% match	p-value	FDR	differentially expressed gene names
Cell Cycle	541	272	50.28	5.29977e-140	6.28591e-137	ACD,ALMS1,ANAPC1,ANAPC2,ANAPC4,ANKLE2,APITD1,ARPP19,ATRIP,AURKA,AURKB,B9D2,BANF1,BIRC5,BORA,BRCA2,BRCC3,BUB1,BUB1B,BUB3,CASC5,CCNA2,CCNB1,CCNB2,CCND3,CCNE1,CCNE2,CCP110,CDC16,CDC20,CDC23,CDC25A,CDC25B,CDC26,CDC45,CDCA5,CDCA8,CDK1,CDK2,CDK4,CDK6,CDKN1A,CDKN1B,CENPA,CENPE,CENPF,CENPH,CENPI,CENPL,CENPN,CENPO,CEP152,CEP250,CHEK1,CKS1B,CLSPN,CNTRL,CSNK1D,CSNK2A1,CSNK2A2,CSNK2B,CUL1,DBF4,DCTN2,DHFR,DKC…
Gene Expression	1315	431	32.78	7.3735e-140	6.28591e-137	AARS2,ACTB,ADAT1,ADAT2,AIMP2,AKT2,ANP32A,BRF1,CARM1,CASC3,CBX3,CD3EAP,CDC5L,CDK9,CLP1,CNOT3,COX16,COX7A2L,COX7C,CRCP,CSTF3,CTDP1,CTU2,CWC15,CYCS,DARS2,DCP1B,DDIT4,DDX1,DHX9,DICER1,DNMT1,DROSHA,EDC4,EEF1A1,EEF1D,EEF1E1,EEF1G,EEF2,EFTUD2,EIF1AX,EIF2B2,EIF2B3,EIF2B5,EIF3B,EIF3C,EIF3F,EIF3I,EIF3J,EIF4A1,EIF4A3,EIF4B,EIF4E,EIF4H,EIF5,EIF5B,ELAC2,ELAVL1,ELL,ETF1,EXOSC2,EXOSC3,EXOSC7,EXOSC8,EXOSC9,FARSB…
Cell Cycle, Mitotic	446	238	53.36	1.32416e-129	7.52564e-127	ALMS1,ANAPC1,ANAPC2,ANAPC4,ANKLE2,APITD1,ARPP19,AURKA,AURKB,B9D2,BANF1,BIRC5,BORA,BUB1,BUB1B,BUB3,CASC5,CCNA2,CCNB1,CCNB2,CCND3,CCNE1,CCNE2,CCP110,CDC16,CDC20,CDC23,CDC25A,CDC25B,CDC26,CDC45,CDCA5,CDCA8,CDK1,CDK2,CDK4,CDK6,CDKN1A,CDKN1B,CENPA,CENPE,CENPF,CENPH,CENPI,CENPL,CENPN,CENPO,CEP152,CEP250,CKS1B,CNTRL,CSNK1D,CSNK2A1,CSNK2A2,CSNK2B,CUL1,DBF4,DCTN2,DHFR,DYNC1H1,DYNC1I2,E2F1,E2F2,E2F3,EP300,…
M Phase	266	145	54.51	4.57657e-80	1.95076e-77	ANAPC1,ANAPC2,ANAPC4,ANKLE2,APITD1,ARPP19,AURKB,B9D2,BANF1,BIRC5,BUB1,BUB1B,BUB3,CASC5,CCNB1,CCNB2,CDC16,CDC20,CDC23,CDC26,CDCA5,CDCA8,CDK1,CENPA,CENPE,CENPF,CENPH,CENPI,CENPL,CENPN,CENPO,CSNK2A1,CSNK2A2,CSNK2B,ESPL1,FBXO5,GOLGA2,GORASP2,H2AFX,H2AFZ,H3F3A,HIST1H2AB,HIST1H2AC,HIST1H2AD,HIST1H2AJ,HIST1H2BB,HIST1H2BH,HIST1H2BJ,HIST1H2BL,HIST1H2BN,HIST1H2BO,HIST1H3A,HIST1H4A,HIST2H2AC,HIST2H2BE,HIST2…
Metabolism	1697	392	23.1	7.72116e-74	2.26041e-71	ABHD3,ABHD4,ACACA,ACAD10,ACADM,ACADVL,ACAT1,ACER2,ACOT7,ACOX1,ACP5,ADA,ADAL,ADSL,ADSS,AFMID,AGPAT6,AGPS,AGRN,AHCY,AHCYL1,AK2,AK8,AKR1A1,ALDH18A1,ALOX5,AMD1,AMN,ARF3,ARSB,ASPA,ATIC,ATP5A1,ATP5B,ATP5D,ATP5E,ATP5G1,ATP5G3,ATP5I,ATP5J2,AZIN1,B3GALT6,B4GALT2,BCKDHA,BDH1,BSG,CA6,CACNA1C,CAD,CARM1,CAV1,CD320,CDA,CDS2,CEPT1,CERS4,CES1,CETP,CHST14,CHST6,CHST7,CLOCK,CMPK1,COL4A3BP,COQ6,COX16,COX7A2L,COX7C,…
Metabolism of proteins	917	271	29.55	7.95451e-74	2.26041e-71	ACADVL,ACTB,ADAMTS13,ADAMTS7,ADAMTSL5,ALG13,ALG14,ALG3,ALG5,ARFGAP1,ARSB,ATF3,ATF4,ATP5A1,ATP5B,ATP5G1,ATP6AP2,ATP6V0D1,B4GALT2,BCS1L,C19orf10,CBX2,CCDC59,CCT2,CCT3,CCT4,CCT6A,CCT7,CHCHD4,CKAP4,COX17,CSNK1D,CST3,CTDSP2,CTSC,CTSD,CUL7,CYC1,DDX11,DERL2,DNAJC19,DNAJC3,DOHH,DPH2,DPM1,EEF1A1,EEF1D,EEF1G,EEF2,EIF1AX,EIF2AK3,EIF2B2,EIF2B3,EIF2B5,EIF3B,EIF3C,EIF3F,EIF3I,EIF3J,EIF4A1,EIF4B,EIF4E,EIF4H,EIF…
Immune System	1428	347	24.3	1.12693e-70	2.74487e-68	ABL1,ACTB,ACTG1,ACTR1B,ACTR3,AHCYL1,AKT2,ANAPC1,ANAPC2,ANAPC4,AP1B1,AP1M1,AP1S1,AP2A1,APBB1IP,ARIH1,ARIH2,ARPC5,ATP6V0A1,ATP6V0C,ATP6V0D1,ATP6V1A,ATP6V1B2,ATP6V1F,BAIAP2,BCL2L1,BLMH,BRAP,BRK1,BTK,C4B,CAMK2G,CAPZA1,CAPZA2,CASP10,CASP4,CBL,CCR6,CD27,CD274,CD4,CD70,CD74,CDC16,CDC20,CDC23,CDC26,CDC42,CDKN1A,CDKN1B,CENPE,CFD,CFL1,CHUK,CLEC2D,CRCP,CRKL,CTSC,CTSD,CTSF,CUL1,CUL7,CYBB,CYFIP1,CYFIP2,DCTN2,…
Cellular responses to stress	360	142	39.44	2.12229e-55	4.52312e-53	ACD,ANAPC1,ANAPC2,ANAPC4,ASF1A,ATG13,ATG14,ATG3,ATG4B,ATG4D,ATG9A,ATP7A,BAG1,BAG2,CAMK2G,CBX2,CBX6,CCNA2,CCNE1,CCNE2,CCS,CDC16,CDC23,CDC26,CDK2,CDK4,CDK6,CDKN1A,CDKN1B,CHMP3,CYCS,DNAJB1,DNAJB6,DNAJC2,E2F1,E2F2,E2F3,EEF1A1,EP300,FKBP4,GABARAP,GABARAPL2,GPX1,GSK3B,H2AFX,H2AFZ,H3F3A,HDAC6,HIF1A,HIST1H1B,HIST1H1C,HIST1H1D,HIST1H1E,HIST1H2AB,HIST1H2AC,HIST1H2AD,HIST1H2AJ,HIST1H2BB,HIST1H2BH,HIST1H2BJ,…
Signaling by Rho GTPases	366	142	38.8	2.43072e-54	4.60486e-52	ABL1,ABR,ACTB,ACTG1,ACTR3,AKAP13,APITD1,ARAP1,ARHGAP1,ARHGAP11A,ARHGAP11B,ARHGAP15,ARHGAP33,ARHGAP35,ARHGAP4,ARHGDIA,ARHGEF7,ARPC5,AURKB,B9D2,BAIAP2,BIRC5,BRK1,BTK,BUB1,BUB1B,BUB3,CASC5,CDC20,CDC42,CDCA8,CDKN1B,CENPA,CENPE,CENPF,CENPH,CENPI,CENPL,CENPN,CENPO,CYBB,CYFIP1,CYFIP2,DEPDC1B,DEPDC7,DIAPH1,EVL,FGD3,FLNA,FMNL1,GDI1,H2AFX,H2AFZ,H3F3A,HIST1H2AB,HIST1H2AC,HIST1H2AD,HIST1H2AJ,HIST1H2BB,HIST1H…
Signal Transduction	2381	436	18.31	3.34687e-51	5.70642e-49	ABL1,ABR,ACTB,ACTG1,ACTR3,ADRB2,AGRN,AHCYL1,AKAP13,AKT2,AMOTL1,AMOTL2,AP2A1,APBB1IP,APITD1,APOM,ARAP1,ARHGAP1,ARHGAP11A,ARHGAP11B,ARHGAP15,ARHGAP33,ARHGAP35,ARHGAP4,ARHGDIA,ARHGEF7,ARPC5,ASH2L,ATP2A2,ATP6AP1,ATP6V0A1,ATP6V0C,ATP6V0D1,ATP6V1A,ATP6V1B2,ATP6V1F,AURKB,AXL,B9D2,BAIAP2,BCL2L11,BCL9,BCL9L,BIRC5,BRAP,BRK1,BTK,BUB1,BUB1B,BUB3,CAMK2G,CASC5,CASP10,CASP3,CAV1,CBL,CCDC88C,CCL5,CCND3,CCR1,CCR6…
Processing of Capped Intron-Containing Pre-mRNA	153	87	56.86	2.59867e-50	4.02793e-48	CDC5L,CLP1,CSTF3,CWC15,DHX9,EFTUD2,EIF4E,FUS,GTF2F1,HNRNPA2B1,HNRNPA3,HNRNPC,HNRNPD,HNRNPF,HNRNPH1,HNRNPK,HNRNPL,HNRNPM,HNRNPR,HNRNPU,HSPA8,LSM2,MAGOH,NHP2L1,NUDT21,NUP107,NUP133,NUP153,NUP155,NUP160,NUP188,NUP205,NUP35,NUP37,NUP50,NUP54,NUP62,NUP85,NUP88,NUP93,NUPL1,NXF1,PABPN1,PCBP1,PCBP2,PHF5A,POLR2D,POLR2F,POLR2J,POM121,PRPF19,PRPF4,PRPF8,PTBP1,RAE1,RBM5,RBM8A,RNPS1,SEH1L,SF3B2,SF3B4,SF3B5,SL…
RHO GTPase Effectors	253	112	44.27	7.71024e-50	1.0955e-47	ABL1,ACTB,ACTG1,ACTR3,APITD1,ARPC5,AURKB,B9D2,BAIAP2,BIRC5,BRK1,BTK,BUB1,BUB1B,BUB3,CASC5,CDC20,CDC42,CDCA8,CDKN1B,CENPA,CENPE,CENPF,CENPH,CENPI,CENPL,CENPN,CENPO,CYBB,CYFIP1,CYFIP2,DIAPH1,EVL,FLNA,FMNL1,H2AFX,H2AFZ,H3F3A,HIST1H2AB,HIST1H2AC,HIST1H2AD,HIST1H2AJ,HIST1H2BB,HIST1H2BH,HIST1H2BJ,HIST1H2BL,HIST1H2BN,HIST1H2BO,HIST1H3A,HIST1H4A,HIST2H2AC,HIST2H2BE,HIST2H3A,INCENP,KDM1A,KIF14,KIF2C,KIF5B…
DNA Repair	288	116	40.28	1.93749e-46	2.5411e-44	ABL1,ACTB,ACTL6A,APITD1,ASCC1,ASCC3,ATRIP,BRCA2,BRCC3,CCNA2,CDK2,CHEK1,CLSPN,COPS2,COPS3,COPS7B,COPS8,DCLRE1C,DDB1,DDB2,DTL,ELL,EME1,EP300,EXO1,FANCA,FANCD2,FANCE,FANCF,FEN1,H2AFX,HIST1H2BB,HIST1H2BH,HIST1H2BJ,HIST1H2BL,HIST1H2BN,HIST1H2BO,HIST1H4A,HIST2H2BE,HIST3H3,HMGN1,HUS1,INO80,INO80D,KAT5,KDM4B,KPNA2,LIG1,MCRS1,MLH1,MRE11A,MSH2,MSH6,MUTYH,NBN,NTHL1,OGG1,PALB2,PARP1,PARP2,PAXIP1,PCNA,POLD1,P…
Mitotic Metaphase and Anaphase	173	87	50.29	1.75366e-44	2.13571e-42	ANAPC1,ANAPC2,ANAPC4,ANKLE2,APITD1,AURKB,B9D2,BANF1,BIRC5,BUB1,BUB1B,BUB3,CASC5,CDC16,CDC20,CDC23,CDC26,CDCA5,CDCA8,CENPA,CENPE,CENPF,CENPH,CENPI,CENPL,CENPN,CENPO,ESPL1,FBXO5,INCENP,KIF2C,KNTC1,LMNA,LMNB1,MAD1L1,MAD2L1,MIS12,NDC80,NUDC,NUF2,NUP107,NUP133,NUP160,NUP37,NUP85,PAFAH1B1,PDS5A,PDS5B,PLK1,PMF1,PPP1CC,PPP2CA,PPP2R5B,PSMA4,PSMA5,PSMB1,PSMB10,PSMB3,PSMC3,PSMC6,PSMD1,PSMD11,PSMD12,PSMD14,P…
Cell Cycle Checkpoints	163	84	51.53	4.57679e-44	5.20229e-42	ANAPC1,ANAPC2,ANAPC4,ATRIP,BRCC3,BUB1B,BUB3,CCNB1,CCNB2,CCNE1,CCNE2,CDC16,CDC20,CDC23,CDC25A,CDC26,CDC45,CDK1,CDK2,CDKN1A,CDKN1B,CHEK1,CLSPN,DBF4,H2AFX,HIST1H2BB,HIST1H2BH,HIST1H2BJ,HIST1H2BL,HIST1H2BN,HIST1H2BO,HIST1H4A,HIST2H2BE,HIST3H3,HUS1,KAT5,MAD1L1,MAD2L1,MCM10,MCM2,MCM3,MCM4,MCM5,MCM6,MCM7,MCM8,MDM2,MRE11A,NBN,ORC3,ORC6,PKMYT1,PSMA4,PSMA5,PSMB1,PSMB10,PSMB3,PSMC3,PSMC6,PSMD1,PSMD11,PSMD12…
Mitotic Anaphase	172	86	50	1.00526e-43	1.07123e-41	ANAPC1,ANAPC2,ANAPC4,ANKLE2,APITD1,AURKB,B9D2,BANF1,BIRC5,BUB1,BUB1B,BUB3,CASC5,CDC16,CDC20,CDC23,CDC26,CDCA5,CDCA8,CENPA,CENPE,CENPF,CENPH,CENPI,CENPL,CENPN,CENPO,ESPL1,INCENP,KIF2C,KNTC1,LMNA,LMNB1,MAD1L1,MAD2L1,MIS12,NDC80,NUDC,NUF2,NUP107,NUP133,NUP160,NUP37,NUP85,PAFAH1B1,PDS5A,PDS5B,PLK1,PMF1,PPP1CC,PPP2CA,PPP2R5B,PSMA4,PSMA5,PSMB1,PSMB10,PSMB3,PSMC3,PSMC6,PSMD1,PSMD11,PSMD12,PSMD14,PSMD2,P…
S Phase	125	72	57.6	2.38816e-42	2.39519e-40	CCNA2,CCNE1,CCNE2,CDC25A,CDC25B,CDC45,CDCA5,CDK2,CDK4,CDKN1A,CDKN1B,CKS1B,CUL1,ESCO2,FEN1,GINS1,GINS2,GINS3,GINS4,LIG1,MCM2,MCM3,MCM4,MCM5,MCM6,MCM7,MCM8,MYC,ORC3,ORC6,PCNA,PDS5A,PDS5B,POLD1,POLD2,POLD3,POLD4,POLE,POLE2,PRIM2,PSMA4,PSMA5,PSMB1,PSMB10,PSMB3,PSMC3,PSMC6,PSMD1,PSMD11,PSMD12,PSMD14,PSMD2,PSMD3,PSMD5,PSMD7,PSMD8,PSME1,PSMF1,RAD21,RFC2,RFC3,RFC4,RFC5,RPA1,RPA2,SKP1,SKP2,SMC1A,SMC3,STAG…
Disease	713	186	26.09	1.50035e-41	1.42116e-39	ACACA,AGRN,AKT2,AMN,AP1B1,AP1M1,AP1S1,AP2A1,APOBEC3G,BANF1,BTK,CBL,CCDC59,CD320,CD4,CDC37,CDK9,CDKN1A,CDKN1B,CHMP3,CHMP5,CHUK,CNTRL,CPSF6,CTBP1,CTDP1,CUL1,DERL2,DNAJC3,EEF2,ELL,EP300,FDXR,FEN1,FKBP1A,FOXO1,FZD5,GSK3B,GTF2A2,GTF2F1,HDAC1,HDAC2,HDAC3,HDAC6,HDAC7,HLA-A,HMGA1,HRAS,HSP90AA1,HSP90AB1,HSPA1A,HSPG2,IPO5,JAG1,KPNA2,KPNA3,KPNB1,KRAS,KREMEN1,LIG1,LY96,MAML1,MAP2K2,MAP2K4,MDM2,MIB2,MLST8,MTR…
Separation of Sister Chromatids	161	80	49.69	1.72998e-40	1.55243e-38	ANAPC1,ANAPC2,ANAPC4,APITD1,AURKB,B9D2,BIRC5,BUB1,BUB1B,BUB3,CASC5,CDC16,CDC20,CDC23,CDC26,CDCA5,CDCA8,CENPA,CENPE,CENPF,CENPH,CENPI,CENPL,CENPN,CENPO,ESPL1,INCENP,KIF2C,KNTC1,MAD1L1,MAD2L1,MIS12,NDC80,NUDC,NUF2,NUP107,NUP133,NUP160,NUP37,NUP85,PAFAH1B1,PDS5A,PDS5B,PLK1,PMF1,PPP1CC,PPP2CA,PPP2R5B,PSMA4,PSMA5,PSMB1,PSMB10,PSMB3,PSMC3,PSMC6,PSMD1,PSMD11,PSMD12,PSMD14,PSMD2,PSMD3,PSMD5,PSMD7,PSMD8,P…
Mitotic Prophase	106	64	60.38	1.55818e-39	1.32835e-37	ARPP19,BANF1,CCNB1,CCNB2,CDK1,GOLGA2,GORASP2,H2AFX,H2AFZ,H3F3A,HIST1H2AB,HIST1H2AC,HIST1H2AD,HIST1H2AJ,HIST1H2BB,HIST1H2BH,HIST1H2BJ,HIST1H2BL,HIST1H2BN,HIST1H2BO,HIST1H3A,HIST1H4A,HIST2H2AC,HIST2H2BE,HIST2H3A,HIST3H3,LMNA,LMNB1,LPIN1,LPIN3,NCAPD3,NCAPH2,NEK6,NEK9,NUP107,NUP133,NUP153,NUP155,NUP160,NUP188,NUP205,NUP35,NUP37,NUP50,NUP54,NUP62,NUP85,NUP88,NUP93,NUPL1,PLK1,POM121,PPP2CA,PPP2R2D,RAB1…
Mitotic G1-G1/S phases	135	70	51.85	3.88616e-37	3.15519e-35	CCNA2,CCNB1,CCND3,CCNE1,CCNE2,CDC25A,CDC45,CDK1,CDK2,CDK4,CDK6,CDKN1A,CDKN1B,CKS1B,CUL1,DBF4,DHFR,E2F1,E2F2,E2F3,FBXO5,HDAC1,LIN9,MCM10,MCM2,MCM3,MCM4,MCM5,MCM6,MCM7,MCM8,MYBL2,MYC,ORC3,ORC6,PCNA,PKMYT1,POLE,POLE2,PPP2CA,PRIM2,PSMA4,PSMA5,PSMB1,PSMB10,PSMB3,PSMC3,PSMC6,PSMD1,PSMD11,PSMD12,PSMD14,PSMD2,PSMD3,PSMD5,PSMD7,PSMD8,PSME1,PSMF1,RBL1,RBL2,RPA1,RPA2,SKP1,SKP2,TFDP1,TOP2A,TYMS,UBC,WEE1
Mitotic Prometaphase	108	62	57.41	1.63867e-36	1.26997e-34	APITD1,AURKB,B9D2,BIRC5,BUB1,BUB1B,BUB3,CASC5,CCNB1,CCNB2,CDC20,CDCA5,CDCA8,CDK1,CENPA,CENPE,CENPF,CENPH,CENPI,CENPL,CENPN,CENPO,CSNK2A1,CSNK2A2,CSNK2B,INCENP,KIF2C,KNTC1,MAD1L1,MAD2L1,MIS12,NCAPD2,NCAPG,NDC80,NUDC,NUF2,NUP107,NUP133,NUP160,NUP37,NUP85,PAFAH1B1,PDS5A,PDS5B,PLK1,PMF1,PPP1CC,PPP2CA,PPP2R5B,RAD21,RANGAP1,SEC13,SEH1L,SGOL2,SMC1A,SMC2,SMC3,SMC4,SPC25,STAG1,XPO1,ZWINT
mRNA Splicing	120	65	54.17	4.188e-36	3.10458e-34	CDC5L,CLP1,CSTF3,CWC15,DHX9,EFTUD2,FUS,GTF2F1,HNRNPA2B1,HNRNPA3,HNRNPC,HNRNPD,HNRNPF,HNRNPH1,HNRNPK,HNRNPL,HNRNPM,HNRNPR,HNRNPU,HSPA8,LSM2,MAGOH,NHP2L1,NUDT21,PABPN1,PCBP1,PCBP2,PHF5A,POLR2D,POLR2F,POLR2J,PRPF19,PRPF4,PRPF8,PTBP1,RBM5,RBM8A,RNPS1,SF3B2,SF3B4,SF3B5,SMC1A,SNRNP200,SNRNP25,SNRNP35,SNRNP40,SNRNP48,SNRPA1,SNRPB,SNRPB2,SNRPD1,SNRPD2,SNRPD3,SNRPE,SNRPF,SNRPG,SRRM1,SRSF2,SRSF3,SRSF4,SRSF…
Chromosome Maintenance	87	55	63.22	1.11507e-35	7.92162e-34	ACD,APITD1,CASC5,CENPA,CENPH,CENPI,CENPL,CENPN,CENPO,DKC1,FEN1,H2AFX,H2AFZ,HIST1H2AB,HIST1H2AC,HIST1H2AD,HIST1H2AJ,HIST1H2BB,HIST1H2BH,HIST1H2BJ,HIST1H2BL,HIST1H2BN,HIST1H2BO,HIST1H4A,HIST2H2AC,HIST2H2BE,HIST3H3,HJURP,LIG1,MIS18BP1,NHP2,NPM1,PCNA,POLD1,POLD2,POLD3,POLD4,POLE,POLE2,POT1,PRIM2,RBBP7,RFC2,RFC3,RFC4,RFC5,RPA1,RPA2,RUVBL1,RUVBL2,STRA13,TERF2,TERF2IP,TERT,WRAP53
Transcription	205	85	41.46	2.07311e-35	1.41386e-33	BRF1,CBX3,CD3EAP,CDK9,CLP1,CRCP,CSTF3,CTDP1,ELL,GTF2A2,GTF2F1,GTF3A,GTF3C1,GTF3C3,GTF3C5,H2AFX,H2AFZ,H3F3A,HDAC1,HDAC2,HIST1H2AB,HIST1H2AC,HIST1H2AD,HIST1H2AJ,HIST1H2BB,HIST1H2BH,HIST1H2BJ,HIST1H2BL,HIST1H2BN,HIST1H2BO,HIST1H3A,HIST1H4A,HIST2H2AC,HIST2H2BE,HIST2H3A,MAGOH,MTA2,NUDT21,PABPN1,POLR1B,POLR1C,POLR1D,POLR1E,POLR2D,POLR2F,POLR2J,POLR3E,POLR3F,POLR3G,POLR3GL,POLR3H,POLR3K,POU2F1,RBBP7,RBM…
mRNA Splicing - Major Pathway	113	62	54.87	6.20353e-35	4.06809e-33	CDC5L,CLP1,CSTF3,CWC15,DHX9,EFTUD2,FUS,GTF2F1,HNRNPA2B1,HNRNPA3,HNRNPC,HNRNPD,HNRNPF,HNRNPH1,HNRNPK,HNRNPL,HNRNPM,HNRNPR,HNRNPU,HSPA8,LSM2,MAGOH,NHP2L1,NUDT21,PABPN1,PCBP1,PCBP2,PHF5A,POLR2D,POLR2F,POLR2J,PRPF19,PRPF4,PRPF8,PTBP1,RBM5,RBM8A,RNPS1,SF3B2,SF3B4,SF3B5,SMC1A,SNRNP200,SNRNP40,SNRPA1,SNRPB,SNRPB2,SNRPD1,SNRPD2,SNRPD3,SNRPE,SNRPF,SNRPG,SRRM1,SRSF2,SRSF3,SRSF4,SRSF7,SRSF9,U2AF1,U2AF2,YBX1
Infectious disease	402	123	30.6	6.76598e-35	4.27259e-33	AP1B1,AP1M1,AP1S1,AP2A1,APOBEC3G,BANF1,CD4,CDK9,CHMP3,CHMP5,CTDP1,DNAJC3,EEF2,ELL,FEN1,GTF2A2,GTF2F1,HLA-A,HMGA1,HSP90AA1,HSP90AB1,HSPA1A,IPO5,KPNA2,KPNA3,KPNB1,LIG1,MAP2K2,MAP2K4,NPM1,NUP107,NUP133,NUP153,NUP155,NUP160,NUP188,NUP205,NUP35,NUP37,NUP50,NUP54,NUP62,NUP85,NUP88,NUP93,NUPL1,PABPN1,PACS1,PAK2,POLR2D,POLR2F,POLR2J,POM121,PPIA,PSMA4,PSMA5,PSMB1,PSMB10,PSMB3,PSMC3,PSMC6,PSMD1,PSMD11,PSMD…
DNA Replication	106	59	55.66	8.94628e-34	5.44765e-32	CCNA2,CDC45,CDK2,CDKN1A,CDKN1B,DBF4,E2F1,E2F2,E2F3,FEN1,GINS1,GINS2,GINS3,GINS4,GMNN,LIG1,MCM10,MCM2,MCM3,MCM4,MCM5,MCM6,MCM7,MCM8,ORC3,ORC6,PCNA,POLD1,POLD2,POLD3,POLD4,POLE,POLE2,PRIM2,PSMA4,PSMA5,PSMB1,PSMB10,PSMB3,PSMC3,PSMC6,PSMD1,PSMD11,PSMD12,PSMD14,PSMD2,PSMD3,PSMD5,PSMD7,PSMD8,PSME1,PSMF1,RFC2,RFC3,RFC4,RFC5,RPA1,RPA2,UBC
Organelle biogenesis and maintenance	322	106	32.92	2.81881e-33	1.65726e-31	ALMS1,ARL13B,ARL6,ATP5B,B9D2,BBS4,BBS7,C2CD3,CARM1,CCP110,CCT2,CCT3,CCT4,CDK1,CEP152,CEP250,CEP97,CHCHD1,CNTRL,CSNK1D,CYCS,DAP3,DCTN2,DYNC1H1,DYNC1I2,GABPB1,GFM1,GFM2,HAUS2,HCFC1,HDAC3,HDAC6,HSP90AA1,ICT1,IFT43,IQCB1,KIFAP3,MAPK11,MAPK12,MED1,MEF2C,MEF2D,MRPL10,MRPL11,MRPL12,MRPL14,MRPL17,MRPL19,MRPL20,MRPL21,MRPL22,MRPL3,MRPL32,MRPL35,MRPL36,MRPL37,MRPL39,MRPL4,MRPL47,MRPL49,MRPL53,MRPL54,MRPL55…
G1/S Transition	109	59	54.13	7.28562e-33	4.14066e-31	CCNA2,CCNB1,CCNE1,CCNE2,CDC25A,CDC45,CDK1,CDK2,CDKN1A,CDKN1B,CKS1B,CUL1,DBF4,DHFR,E2F1,FBXO5,MCM10,MCM2,MCM3,MCM4,MCM5,MCM6,MCM7,MCM8,MYC,ORC3,ORC6,PCNA,PKMYT1,POLE,POLE2,PPP2CA,PRIM2,PSMA4,PSMA5,PSMB1,PSMB10,PSMB3,PSMC3,PSMC6,PSMD1,PSMD11,PSMD12,PSMD14,PSMD2,PSMD3,PSMD5,PSMD7,PSMD8,PSME1,PSMF1,RPA1,RPA2,SKP1,SKP2,TFDP1,TYMS,UBC,WEE1
HIV Infection	228	86	37.72	3.86005e-32	2.12303e-30	AP1B1,AP1M1,AP1S1,AP2A1,APOBEC3G,BANF1,CD4,CDK9,CHMP3,CHMP5,CTDP1,ELL,FEN1,GTF2A2,GTF2F1,HLA-A,HMGA1,KPNB1,LIG1,NPM1,NUP107,NUP133,NUP153,NUP155,NUP160,NUP188,NUP205,NUP35,NUP37,NUP50,NUP54,NUP62,NUP85,NUP88,NUP93,NUPL1,PACS1,PAK2,POLR2D,POLR2F,POLR2J,POM121,PPIA,PSMA4,PSMA5,PSMB1,PSMB10,PSMB3,PSMC3,PSMC6,PSMD1,PSMD11,PSMD12,PSMD14,PSMD2,PSMD3,PSMD5,PSMD7,PSMD8,PSME1,PSMF1,RAC1,RAE1,RAN,RANBP1,RA…
Adaptive Immune System	715	169	23.64	5.03876e-32	2.68472e-30	ACTR1B,AHCYL1,AKT2,ANAPC1,ANAPC2,ANAPC4,AP1B1,AP1M1,AP1S1,AP2A1,ARIH2,BLMH,BTK,CBL,CD274,CD4,CD74,CDC16,CDC20,CDC23,CDC26,CDC42,CDKN1A,CDKN1B,CENPE,CHUK,CLEC2D,CTSC,CTSD,CTSF,CUL1,CUL7,CYBB,DCTN2,DYNC1H1,DYNC1I2,DYNC1LI2,ERAP2,EVL,FBXO2,FBXO3,FBXO4,FBXO44,FOXO1,GSK3B,HECTD3,HLA-A,HLA-DMA,HLA-DMB,HLA-DOA,HLA-DPA1,HLA-DPB1,HLA-DQA1,HLA-DQA2,HLA-DQB1,HLA-DRA,HLA-DRB4,HLA-DRB5,HRAS,HUWE1,ICAM1,ICAM3,…
Resolution of Sister Chromatid Cohesion	100	55	55	3.31062e-31	1.71048e-29	APITD1,AURKB,B9D2,BIRC5,BUB1,BUB1B,BUB3,CASC5,CCNB1,CCNB2,CDC20,CDCA5,CDCA8,CDK1,CENPA,CENPE,CENPF,CENPH,CENPI,CENPL,CENPN,CENPO,INCENP,KIF2C,KNTC1,MAD1L1,MAD2L1,MIS12,NDC80,NUDC,NUF2,NUP107,NUP133,NUP160,NUP37,NUP85,PAFAH1B1,PDS5A,PDS5B,PLK1,PMF1,PPP1CC,PPP2CA,PPP2R5B,RAD21,RANGAP1,SEC13,SEH1L,SGOL2,SMC1A,SMC3,SPC25,STAG1,XPO1,ZWINT
Telomere Maintenance	60	42	70	2.59858e-30	1.30311e-28	ACD,DKC1,FEN1,H2AFX,H2AFZ,HIST1H2AB,HIST1H2AC,HIST1H2AD,HIST1H2AJ,HIST1H2BB,HIST1H2BH,HIST1H2BJ,HIST1H2BL,HIST1H2BN,HIST1H2BO,HIST1H4A,HIST2H2AC,HIST2H2BE,HIST3H3,LIG1,NHP2,PCNA,POLD1,POLD2,POLD3,POLD4,POLE,POLE2,POT1,PRIM2,RFC2,RFC3,RFC4,RFC5,RPA1,RPA2,RUVBL1,RUVBL2,TERF2,TERF2IP,TERT,WRAP53
DNA Double-Strand Break Repair	145	65	44.83	9.1292e-30	4.44722e-28	ABL1,ATRIP,BRCA2,BRCC3,CCNA2,CDK2,CHEK1,CLSPN,DCLRE1C,EME1,EXO1,FEN1,H2AFX,HIST1H2BB,HIST1H2BH,HIST1H2BJ,HIST1H2BL,HIST1H2BN,HIST1H2BO,HIST1H4A,HIST2H2BE,HIST3H3,HUS1,KAT5,KDM4B,KPNA2,MRE11A,NBN,PALB2,PARP1,PARP2,PAXIP1,PCNA,POLD1,POLD2,POLD3,POLD4,POLE,POLE2,POLH,POLL,PPP4C,PPP5C,PRKDC,RAD51,RAD51AP1,RBBP8,RFC2,RFC3,RFC4,RFC5,RIF1,RPA1,RPA2,SIRT6,TIMELESS,TIPIN,TOPBP1,UBC,UBE2I,WHSC1,XRCC2,XRCC3…
Synthesis of DNA	98	53	54.08	1.25418e-29	5.93996e-28	CCNA2,CDC45,CDK2,CDKN1A,CDKN1B,FEN1,GINS1,GINS2,GINS3,GINS4,LIG1,MCM2,MCM3,MCM4,MCM5,MCM6,MCM7,MCM8,ORC3,ORC6,PCNA,POLD1,POLD2,POLD3,POLD4,POLE,POLE2,PRIM2,PSMA4,PSMA5,PSMB1,PSMB10,PSMB3,PSMC3,PSMC6,PSMD1,PSMD11,PSMD12,PSMD14,PSMD2,PSMD3,PSMD5,PSMD7,PSMD8,PSME1,PSMF1,RFC2,RFC3,RFC4,RFC5,RPA1,RPA2,UBC
Cellular Senescence	160	67	41.88	1.79216e-28	8.25845e-27	ACD,ANAPC1,ANAPC2,ANAPC4,ASF1A,CBX2,CBX6,CCNA2,CCNE1,CCNE2,CDC16,CDC23,CDC26,CDK2,CDK4,CDK6,CDKN1A,CDKN1B,E2F1,E2F2,E2F3,H2AFX,H2AFZ,H3F3A,HIST1H1B,HIST1H1C,HIST1H1D,HIST1H1E,HIST1H2AB,HIST1H2AC,HIST1H2AD,HIST1H2AJ,HIST1H2BB,HIST1H2BH,HIST1H2BJ,HIST1H2BL,HIST1H2BN,HIST1H2BO,HIST1H3A,HIST1H4A,HIST2H2AC,HIST2H2BE,HIST2H3A,HIST3H3,HMGA1,HMGA2,JUN,KAT5,KDM6B,LMNB1,MAP2K4,MAPK11,MAPK9,MDM2,MRE11A,NBN,…
Host Interactions of HIV factors	135	61	45.19	3.00111e-28	1.34655e-26	AP1B1,AP1M1,AP1S1,AP2A1,APOBEC3G,BANF1,CD4,CDK9,HLA-A,HMGA1,KPNB1,NPM1,NUP107,NUP133,NUP153,NUP155,NUP160,NUP188,NUP205,NUP35,NUP37,NUP50,NUP54,NUP62,NUP85,NUP88,NUP93,NUPL1,PACS1,PAK2,POM121,PPIA,PSMA4,PSMA5,PSMB1,PSMB10,PSMB3,PSMC3,PSMC6,PSMD1,PSMD11,PSMD12,PSMD14,PSMD2,PSMD3,PSMD5,PSMD7,PSMD8,PSME1,PSMF1,RAC1,RAE1,RAN,RANBP1,RANGAP1,RCC1,SEH1L,SKP1,SLC25A6,UBC,XPO1
Innate Immune System	792	172	21.72	6.53363e-28	2.85637e-26	ABL1,ACTB,ACTG1,ACTR3,AHCYL1,AKT2,APBB1IP,ARPC5,BAIAP2,BCL2L1,BRAP,BRK1,BTK,C4B,CAMK2G,CAPZA1,CAPZA2,CASP10,CASP4,CCR6,CD4,CDC42,CDKN1A,CDKN1B,CFD,CFL1,CHUK,CRCP,CUL1,CYFIP1,CYFIP2,DDX41,DEFB108B,DHX9,DUSP10,EP300,FGR,FOXO1,GRIN2C,GSK3B,HERC5,HMGB1,HRAS,HSP90AA1,HSP90AB1,ICAM3,IFI16,IFIH1,IL2RG,IRF1,ITGAM,ITPR2,JUN,KRAS,LAT2,LGALS3,LGMN,LY96,LYN,MAP2K2,MAP2K4,MAPK11,MAPK12,MAPK13,MAPK9,MARK3,MAVS…
RHO GTPases Activate Formins	114	55	48.25	2.16477e-27	9.22731e-26	ACTB,ACTG1,APITD1,AURKB,B9D2,BIRC5,BUB1,BUB1B,BUB3,CASC5,CDC20,CDC42,CDCA8,CENPA,CENPE,CENPF,CENPH,CENPI,CENPL,CENPN,CENPO,DIAPH1,EVL,FMNL1,INCENP,KIF2C,KNTC1,MAD1L1,MAD2L1,MIS12,NDC80,NUDC,NUF2,NUP107,NUP133,NUP160,NUP37,NUP85,PAFAH1B1,PFN1,PLK1,PMF1,PPP1CC,PPP2CA,PPP2R5B,RAC1,RANGAP1,RHOC,SEC13,SEH1L,SGOL2,SPC25,SRF,XPO1,ZWINT
Cytokine Signaling in Immune system	538	133	24.72	2.54741e-27	1.05935e-25	APBB1IP,ARIH1,BRAP,CAMK2G,CBL,CD27,CD70,CHUK,CRKL,CUL1,DUSP10,EDA2R,EIF4A1,EIF4A3,EIF4E,EIF4E2,EIF4G2,EIF4G3,GBP1,GBP2,GBP3,GRIN2C,HERC5,HLA-A,HLA-DPA1,HLA-DPB1,HLA-DQA1,HLA-DQA2,HLA-DQB1,HLA-DRA,HLA-DRB4,HLA-DRB5,HRAS,ICAM1,IFIT2,IFIT3,IFNAR2,IL2RG,IL6ST,IP6K2,IRF1,IRF4,KPNA2,KPNA3,KPNB1,KRAS,LGALS9,LTA,LYN,MAP2K2,MAP2K4,MARK3,MT2A,NFKB1,NFKB2,NRAS,NUP107,NUP133,NUP153,NUP155,NUP160,NUP188,NUP20…
G2/M Checkpoints	89	48	53.93	6.93299e-27	2.81447e-25	ATRIP,BRCC3,CCNB1,CCNB2,CDC25A,CDC45,CDK1,CDK2,CHEK1,CLSPN,DBF4,H2AFX,HIST1H2BB,HIST1H2BH,HIST1H2BJ,HIST1H2BL,HIST1H2BN,HIST1H2BO,HIST1H4A,HIST2H2BE,HIST3H3,HUS1,KAT5,MCM10,MCM2,MCM3,MCM4,MCM5,MCM6,MCM7,MCM8,MRE11A,NBN,ORC3,ORC6,PKMYT1,RFC2,RFC3,RFC4,RFC5,RPA1,RPA2,SFN,WEE1,WHSC1,YWHAG,YWHAH,YWHAQ
Homology Directed Repair	118	55	46.61	1.93475e-26	7.67152e-25	ABL1,ATRIP,BRCA2,BRCC3,CCNA2,CDK2,CHEK1,CLSPN,EME1,EXO1,FEN1,H2AFX,HIST1H2BB,HIST1H2BH,HIST1H2BJ,HIST1H2BL,HIST1H2BN,HIST1H2BO,HIST1H4A,HIST2H2BE,HIST3H3,HUS1,KAT5,MRE11A,NBN,PALB2,PARP1,PARP2,PCNA,POLD1,POLD2,POLD3,POLD4,POLE,POLE2,POLH,PPP4C,RAD51,RAD51AP1,RBBP8,RFC2,RFC3,RFC4,RFC5,RPA1,RPA2,SIRT6,TIMELESS,TIPIN,TOPBP1,UBC,UBE2I,WHSC1,XRCC2,XRCC3
Metabolism of non-coding RNA	49	35	71.43	5.89246e-26	2.23259e-24	GEMIN2,GEMIN4,GEMIN5,GEMIN6,NUP107,NUP133,NUP153,NUP155,NUP160,NUP188,NUP205,NUP35,NUP37,NUP50,NUP54,NUP62,NUP85,NUP88,NUP93,NUPL1,PHAX,POM121,PRMT5,RAE1,SEH1L,SMN1,SNRPB,SNRPD1,SNRPD2,SNRPD3,SNRPE,SNRPF,SNRPG,SNUPN,TGS1
snRNP Assembly	49	35	71.43	5.89246e-26	2.23259e-24	GEMIN2,GEMIN4,GEMIN5,GEMIN6,NUP107,NUP133,NUP153,NUP155,NUP160,NUP188,NUP205,NUP35,NUP37,NUP50,NUP54,NUP62,NUP85,NUP88,NUP93,NUPL1,PHAX,POM121,PRMT5,RAE1,SEH1L,SMN1,SNRPB,SNRPD1,SNRPD2,SNRPD3,SNRPE,SNRPF,SNRPG,SNUPN,TGS1
Metabolism of lipids and lipoproteins	627	143	22.81	1.65121e-25	6.12026e-24	ABHD3,ABHD4,ACACA,ACAD10,ACADM,ACADVL,ACAT1,ACER2,ACOT7,ACOX1,AGPAT6,AGPS,ALOX5,AMN,ARF3,ARSB,BDH1,CARM1,CAV1,CDS2,CEPT1,CERS4,CETP,CLOCK,COL4A3BP,COQ6,CPNE1,CPT2,CRAT,CSNK1G2,DEGS1,DPEP2,DPEP3,EBP,ECHS1,EP300,EPT1,ETNK1,FA2H,FABP5,FADS1,FAR1,FAR2,FASN,FDXR,FHL2,FIG4,GGT1,GK,GLIPR1,GLTP,GM2A,GNPAT,GPAM,GPCPD1,GPX1,HADH,HADHA,HDAC3,HEXA,HEXB,HMGCS1,HSD17B12,HSD17B4,HSPG2,INSIG1,KDSR,KPNB1,LBR,LCAT…
HDR through Homologous Recombination (HR) or Single Strand Annealing (SSA)	112	52	46.43	5.70353e-25	2.06905e-23	ABL1,ATRIP,BRCA2,BRCC3,CCNA2,CDK2,CHEK1,CLSPN,EME1,EXO1,H2AFX,HIST1H2BB,HIST1H2BH,HIST1H2BJ,HIST1H2BL,HIST1H2BN,HIST1H2BO,HIST1H4A,HIST2H2BE,HIST3H3,HUS1,KAT5,MRE11A,NBN,PALB2,PCNA,POLD1,POLD2,POLD3,POLD4,POLE,POLE2,POLH,PPP4C,RAD51,RAD51AP1,RBBP8,RFC2,RFC3,RFC4,RFC5,RPA1,RPA2,SIRT6,TIMELESS,TIPIN,TOPBP1,UBC,UBE2I,WHSC1,XRCC2,XRCC3
Transcriptional regulation by small RNAs	71	41	57.75	1.00475e-24	3.56897e-23	H2AFX,H2AFZ,H3F3A,HIST1H2AB,HIST1H2AC,HIST1H2AD,HIST1H2AJ,HIST1H2BB,HIST1H2BH,HIST1H2BJ,HIST1H2BL,HIST1H2BN,HIST1H2BO,HIST1H3A,HIST1H4A,HIST2H2AC,HIST2H2BE,HIST2H3A,NUP107,NUP133,NUP153,NUP155,NUP160,NUP188,NUP205,NUP35,NUP37,NUP50,NUP54,NUP62,NUP85,NUP88,NUP93,NUPL1,POLR2D,POLR2F,POLR2J,POM121,RAE1,RAN,SEH1L
DNA Damage/Telomere Stress Induced Senescence	59	37	62.71	3.0321e-24	1.05505e-22	ACD,ASF1A,CCNA2,CCNE1,CCNE2,CDK2,CDKN1A,CDKN1B,H2AFX,H2AFZ,HIST1H1B,HIST1H1C,HIST1H1D,HIST1H1E,HIST1H2AB,HIST1H2AC,HIST1H2AD,HIST1H2AJ,HIST1H2BB,HIST1H2BH,HIST1H2BJ,HIST1H2BL,HIST1H2BN,HIST1H2BO,HIST1H4A,HIST2H2AC,HIST2H2BE,HIST3H3,HMGA1,HMGA2,KAT5,LMNB1,MRE11A,NBN,POT1,TERF2,TERF2IP
tRNA processing	95	47	49.47	3.31558e-24	1.13061e-22	ADAT1,ADAT2,CLP1,CTU2,DDX1,ELAC2,LCMT2,METTL1,NSUN2,NUP107,NUP133,NUP153,NUP155,NUP160,NUP188,NUP205,NUP35,NUP37,NUP50,NUP54,NUP62,NUP85,NUP88,NUP93,NUPL1,OSGEP,POM121,POP5,POP7,PUS1,PUS7,QTRTD1,RAE1,RAN,SEH1L,TPRKB,TRDMT1,TRMT11,TRMT5,TRMT6,TRMT61A,TRNT1,TSEN2,TSEN54,TYW3,WDR4,ZBTB8OS
Gene Silencing by RNA	100	48	48	5.94557e-24	1.98769e-22	DICER1,DROSHA,H2AFX,H2AFZ,H3F3A,HIST1H2AB,HIST1H2AC,HIST1H2AD,HIST1H2AJ,HIST1H2BB,HIST1H2BH,HIST1H2BJ,HIST1H2BL,HIST1H2BN,HIST1H2BO,HIST1H3A,HIST1H4A,HIST2H2AC,HIST2H2BE,HIST2H3A,HSP90AA1,NUP107,NUP133,NUP153,NUP155,NUP160,NUP188,NUP205,NUP35,NUP37,NUP50,NUP54,NUP62,NUP85,NUP88,NUP93,NUPL1,PLD6,POLR2D,POLR2F,POLR2J,POM121,RAE1,RAN,SEH1L,TSN,TSNAX,XPO5
Apoptosis	162	62	38.27	6.47099e-24	2.12174e-22	ACIN1,AKT2,APAF1,BAX,BBC3,BCL2L1,BCL2L11,CASP3,CASP7,CFLAR,CLSPN,CYCS,DFFB,DIABLO,E2F1,FAS,FNTA,GSN,HIST1H1B,HIST1H1C,HIST1H1D,HIST1H1E,HMGB1,HMGB2,KPNB1,LMNA,LMNB1,LY96,MAGED1,PAK2,PMAIP1,PPP3CC,PRKCD,PSMA4,PSMA5,PSMB1,PSMB10,PSMB3,PSMC3,PSMC6,PSMD1,PSMD11,PSMD12,PSMD14,PSMD2,PSMD3,PSMD5,PSMD7,PSMD8,PSME1,PSMF1,SFN,SPTAN1,STK24,TFDP1,TJP2,TNFRSF10A,TNFRSF10B,UBC,YWHAG,YWHAH,YWHAQ
APC/C-mediated degradation of cell cycle proteins	83	43	51.81	2.69142e-23	8.4979e-22	ANAPC1,ANAPC2,ANAPC4,AURKA,AURKB,BUB1B,BUB3,CCNA2,CCNB1,CDC16,CDC20,CDC23,CDC26,CDK1,CDK2,CUL1,FBXO5,MAD2L1,NEK2,PLK1,PSMA4,PSMA5,PSMB1,PSMB10,PSMB3,PSMC3,PSMC6,PSMD1,PSMD11,PSMD12,PSMD14,PSMD2,PSMD3,PSMD5,PSMD7,PSMD8,PSME1,PSMF1,PTTG1,SKP1,SKP2,UBC,UBE2C
Regulation of mitotic cell cycle	83	43	51.81	2.69142e-23	8.4979e-22	ANAPC1,ANAPC2,ANAPC4,AURKA,AURKB,BUB1B,BUB3,CCNA2,CCNB1,CDC16,CDC20,CDC23,CDC26,CDK1,CDK2,CUL1,FBXO5,MAD2L1,NEK2,PLK1,PSMA4,PSMA5,PSMB1,PSMB10,PSMB3,PSMC3,PSMC6,PSMD1,PSMD11,PSMD12,PSMD14,PSMD2,PSMD3,PSMD5,PSMD7,PSMD8,PSME1,PSMF1,PTTG1,SKP1,SKP2,UBC,UBE2C
Class I MHC mediated antigen processing & presentation	266	81	30.45	3.45905e-23	1.07231e-21	ANAPC1,ANAPC2,ANAPC4,ARIH2,BLMH,CDC16,CDC20,CDC23,CDC26,CUL1,CUL7,CYBB,ERAP2,FBXO2,FBXO3,FBXO4,FBXO44,HECTD3,HLA-A,HUWE1,KEAP1,KLHL21,LNPEP,LRR1,MGRN1,MKRN1,NCF1,NCF2,PJA1,PSMA4,PSMA5,PSMB1,PSMB10,PSMB3,PSMC3,PSMC6,PSMD1,PSMD11,PSMD12,PSMD14,PSMD2,PSMD3,PSMD5,PSMD7,PSMD8,PSME1,PSMF1,RNF123,RNF138,RNF19B,SEC13,SEC24A,SEC24C,SEC31A,SEC61G,SKP1,SKP2,SOCS1,STUB1,TAP1,TAPBP,TRIM32,TRIM37,TRIM39,TRIM69…
Programmed Cell Death	167	62	37.13	4.32424e-23	1.31658e-21	ACIN1,AKT2,APAF1,BAX,BBC3,BCL2L1,BCL2L11,CASP3,CASP7,CFLAR,CLSPN,CYCS,DFFB,DIABLO,E2F1,FAS,FNTA,GSN,HIST1H1B,HIST1H1C,HIST1H1D,HIST1H1E,HMGB1,HMGB2,KPNB1,LMNA,LMNB1,LY96,MAGED1,PAK2,PMAIP1,PPP3CC,PRKCD,PSMA4,PSMA5,PSMB1,PSMB10,PSMB3,PSMC3,PSMC6,PSMD1,PSMD11,PSMD12,PSMD14,PSMD2,PSMD3,PSMD5,PSMD7,PSMD8,PSME1,PSMF1,SFN,SPTAN1,STK24,TFDP1,TJP2,TNFRSF10A,TNFRSF10B,UBC,YWHAG,YWHAH,YWHAQ
Chromatin modifying enzymes	226	73	32.3	1.02303e-22	3.00735e-21	ACTB,ACTL6A,ARID1B,ASH2L,BRD8,BRPF1,CARM1,CDK4,CLOCK,EP300,H2AFX,H2AFZ,HAT1,HCFC1,HDAC1,HDAC2,HDAC3,HIST1H2AB,HIST1H2AC,HIST1H2AD,HIST1H2AG,HIST1H2AH,HIST1H2AJ,HIST1H2BB,HIST1H2BH,HIST1H2BJ,HIST1H2BL,HIST1H2BN,HIST1H2BO,HIST1H3A,HIST1H4A,HIST2H2AB,HIST2H2AC,HIST2H2BE,HIST2H2BF,HIST2H3A,HMG20B,ING3,ING5,KANSL2,KANSL3,KAT5,KAT6A,KDM1A,KDM4B,KDM6B,MCRS1,MORF4L2,MSL3,MTA2,NCOR2,NSD1,OGT,PBRM1,PHF20,P…
Chromatin organization	226	73	32.3	1.02303e-22	3.00735e-21	ACTB,ACTL6A,ARID1B,ASH2L,BRD8,BRPF1,CARM1,CDK4,CLOCK,EP300,H2AFX,H2AFZ,HAT1,HCFC1,HDAC1,HDAC2,HDAC3,HIST1H2AB,HIST1H2AC,HIST1H2AD,HIST1H2AG,HIST1H2AH,HIST1H2AJ,HIST1H2BB,HIST1H2BH,HIST1H2BJ,HIST1H2BL,HIST1H2BN,HIST1H2BO,HIST1H3A,HIST1H4A,HIST2H2AB,HIST2H2AC,HIST2H2BE,HIST2H2BF,HIST2H3A,HMG20B,ING3,ING5,KANSL2,KANSL3,KAT5,KAT6A,KDM1A,KDM4B,KDM6B,MCRS1,MORF4L2,MSL3,MTA2,NCOR2,NSD1,OGT,PBRM1,PHF20,P…
Signaling by Wnt	295	85	28.81	1.74457e-22	5.04151e-21	AKT2,AP2A1,ASH2L,BCL9,BCL9L,CAV1,CCDC88C,CSNK1G2,CSNK2A1,CSNK2A2,CSNK2B,CTBP1,CUL1,EP300,FZD5,GNB1,GNB2,GNB4,GNG13,GNG7,GSK3B,H2AFX,H2AFZ,H3F3A,HDAC1,HIST1H2AB,HIST1H2AC,HIST1H2AD,HIST1H2AJ,HIST1H2BB,HIST1H2BH,HIST1H2BJ,HIST1H2BL,HIST1H2BN,HIST1H2BO,HIST1H3A,HIST1H4A,HIST2H2AC,HIST2H2BE,HIST2H3A,HIST3H3,ITPR2,KAT5,KLHL12,KREMEN1,LEO1,MYC,PDE6G,PFN1,PORCN,PPP2CA,PPP2R5B,PPP3CA,PSMA4,PSMA5,PSMB1,PS…
Mitotic G2-G2/M phases	116	50	43.1	2.89076e-22	8.21457e-21	ALMS1,AURKA,BORA,CCNA2,CCNB1,CCNB2,CCP110,CDC25A,CDC25B,CDK1,CDK2,CENPF,CEP152,CEP250,CNTRL,CSNK1D,CUL1,DCTN2,DYNC1H1,DYNC1I2,E2F1,E2F3,EP300,HAUS2,HSP90AA1,LIN9,MYBL2,NEK2,ODF2,OFD1,PAFAH1B1,PKMYT1,PLK1,PLK4,PPP1R12A,PPP2CA,RAB8A,SKP1,TUBA1A,TUBB,TUBB4A,TUBB4B,TUBGCP2,TUBGCP3,TUBGCP4,TUBGCP5,UBC,WEE1,XPO1,YWHAG
Influenza Infection	154	58	37.66	4.7448e-22	1.32621e-20	DNAJC3,GTF2F1,HSP90AA1,HSPA1A,IPO5,KPNA2,KPNA3,KPNB1,NUP107,NUP133,NUP153,NUP155,NUP160,NUP188,NUP205,NUP35,NUP37,NUP50,NUP54,NUP62,NUP85,NUP88,NUP93,NUPL1,PABPN1,POLR2D,POLR2F,POLR2J,POM121,RAE1,RAN,RPL13A,RPL14,RPL15,RPL22,RPL23,RPL23A,RPL29,RPL3,RPL36,RPL39,RPL5,RPL7,RPLP0,RPS13,RPS19,RPS23,RPS24,RPS26,RPS28,RPS29,RPS3A,RPS9,RPSA,SEH1L,SLC25A6,TGFB1,XPO1
Cellular response to heat stress	96	45	46.88	5.25052e-22	1.44389e-20	BAG1,BAG2,CAMK2G,DNAJB1,DNAJB6,DNAJC2,EEF1A1,EP300,FKBP4,GSK3B,HDAC6,HSF1,HSP90AA1,HSP90AB1,HSPA14,HSPA1A,HSPA1B,HSPA8,HSPA9,HSPH1,MLST8,NUP107,NUP133,NUP153,NUP155,NUP160,NUP188,NUP205,NUP35,NUP37,NUP50,NUP54,NUP62,NUP85,NUP88,NUP93,NUPL1,POM121,RAE1,RPA1,RPA2,RPS19BP1,SEH1L,ST13,VCP
Post-translational protein modification	412	103	25	9.06793e-22	2.4541e-20	ADAMTS13,ADAMTS7,ADAMTSL5,ALG13,ALG14,ALG3,ALG5,ARSB,B4GALT2,CBX2,CSNK1D,CTSC,DERL2,DOHH,DPH2,DPM1,EEF2,EIF5A,FUCA1,GALNT10,GALNT4,GALNT9,GNE,GOLGA2,GOSR2,HDAC7,MAN1B1,MCFD2,MGAT1,MGAT2,NANP,NAPA,NEU1,NSF,NSMCE1,NSMCE4A,NUP107,NUP133,NUP153,NUP155,NUP160,NUP188,NUP205,NUP35,NUP37,NUP50,NUP54,NUP62,NUP85,NUP88,NUP93,NUPL1,OS9,PARP1,PCGF2,PGAP1,PIGK,PIGM,PIGP,PIGW,PML,PMM1,POM121,PPP6C,PPP6R3,PREB,…
Nuclear Envelope Breakdown	50	32	64	1.51025e-21	3.96151e-20	BANF1,CCNB1,CCNB2,CDK1,LMNA,LMNB1,LPIN1,LPIN3,NEK6,NEK9,NUP107,NUP133,NUP153,NUP155,NUP160,NUP188,NUP205,NUP35,NUP37,NUP50,NUP54,NUP62,NUP85,NUP88,NUP93,NUPL1,PLK1,POM121,RAE1,SEH1L,TMPO,VRK1
Transport of Mature mRNA derived from an Intron-Containing Transcript	50	32	64	1.51025e-21	3.96151e-20	EIF4E,MAGOH,NUP107,NUP133,NUP153,NUP155,NUP160,NUP188,NUP205,NUP35,NUP37,NUP50,NUP54,NUP62,NUP85,NUP88,NUP93,NUPL1,NXF1,POM121,RAE1,RBM8A,RNPS1,SEH1L,SRRM1,SRSF2,SRSF3,SRSF4,SRSF7,SRSF9,U2AF1,U2AF2
DNA Replication Pre-Initiation	82	41	50	1.62959e-21	4.14693e-20	CDC45,CDK2,DBF4,E2F1,E2F2,E2F3,GMNN,MCM10,MCM2,MCM3,MCM4,MCM5,MCM6,MCM7,MCM8,ORC3,ORC6,POLE,POLE2,PRIM2,PSMA4,PSMA5,PSMB1,PSMB10,PSMB3,PSMC3,PSMC6,PSMD1,PSMD11,PSMD12,PSMD14,PSMD2,PSMD3,PSMD5,PSMD7,PSMD8,PSME1,PSMF1,RPA1,RPA2,UBC
M/G1 Transition	82	41	50	1.62959e-21	4.14693e-20	CDC45,CDK2,DBF4,E2F1,E2F2,E2F3,GMNN,MCM10,MCM2,MCM3,MCM4,MCM5,MCM6,MCM7,MCM8,ORC3,ORC6,POLE,POLE2,PRIM2,PSMA4,PSMA5,PSMB1,PSMB10,PSMB3,PSMC3,PSMC6,PSMD1,PSMD11,PSMD12,PSMD14,PSMD2,PSMD3,PSMD5,PSMD7,PSMD8,PSME1,PSMF1,RPA1,RPA2,UBC
DNA strand elongation	33	26	78.79	1.83056e-21	4.58987e-20	CDC45,FEN1,GINS1,GINS2,GINS3,GINS4,LIG1,MCM2,MCM3,MCM4,MCM5,MCM6,MCM7,MCM8,PCNA,POLD1,POLD2,POLD3,POLD4,PRIM2,RFC2,RFC3,RFC4,RFC5,RPA1,RPA2
TCF dependent signaling in response to WNT	199	66	33.17	2.28521e-21	5.64679e-20	AKT2,ASH2L,BCL9,BCL9L,CAV1,CCDC88C,CSNK1G2,CSNK2A1,CSNK2A2,CSNK2B,CTBP1,EP300,FZD5,GSK3B,H2AFX,H2AFZ,H3F3A,HDAC1,HIST1H2AB,HIST1H2AC,HIST1H2AD,HIST1H2AJ,HIST1H2BB,HIST1H2BH,HIST1H2BJ,HIST1H2BL,HIST1H2BN,HIST1H2BO,HIST1H3A,HIST1H4A,HIST2H2AC,HIST2H2BE,HIST2H3A,HIST3H3,KAT5,KLHL12,KREMEN1,LEO1,MYC,PPP2CA,PPP2R5B,PSMA4,PSMA5,PSMB1,PSMB10,PSMB3,PSMC3,PSMC6,PSMD1,PSMD11,PSMD12,PSMD14,PSMD2,PSMD3,PSMD5…
SUMOylation	79	40	50.63	2.76626e-21	6.73781e-20	CBX2,HDAC7,NSMCE1,NSMCE4A,NUP107,NUP133,NUP153,NUP155,NUP160,NUP188,NUP205,NUP35,NUP37,NUP50,NUP54,NUP62,NUP85,NUP88,NUP93,NUPL1,PARP1,PCGF2,PML,POM121,RAD21,RAE1,RPA1,SAE1,SEH1L,SENP1,SENP2,SMC1A,SMC3,SMC5,SP100,STAG1,TDG,UBA2,UBE2I,XPC
Transport of Mature Transcript to Cytoplasm	54	33	61.11	2.97445e-21	7.14288e-20	EIF4E,MAGOH,NUP107,NUP133,NUP153,NUP155,NUP160,NUP188,NUP205,NUP35,NUP37,NUP50,NUP54,NUP62,NUP85,NUP88,NUP93,NUPL1,NXF1,POM121,RAE1,RBM8A,RNPS1,SEH1L,SLBP,SRRM1,SRSF2,SRSF3,SRSF4,SRSF7,SRSF9,U2AF1,U2AF2
Interferon Signaling	196	65	33.16	4.6185e-21	1.09369e-19	ARIH1,CAMK2G,EIF4A1,EIF4A3,EIF4E,EIF4E2,EIF4G2,EIF4G3,GBP1,GBP2,GBP3,HERC5,HLA-A,HLA-DPA1,HLA-DPB1,HLA-DQA1,HLA-DQA2,HLA-DQB1,HLA-DRA,HLA-DRB4,HLA-DRB5,ICAM1,IFIT2,IFIT3,IFNAR2,IP6K2,IRF1,IRF4,KPNA2,KPNA3,KPNB1,MT2A,NUP107,NUP133,NUP153,NUP155,NUP160,NUP188,NUP205,NUP35,NUP37,NUP50,NUP54,NUP62,NUP85,NUP88,NUP93,NUPL1,PML,POM121,PPM1B,PRKCD,PTAFR,RAE1,SEH1L,SOCS1,SP100,TRIM10,TRIM22,TRIM25,TRIM26,…
Developmental Biology	717	146	20.36	6.04585e-21	1.41208e-19	ABL1,ABLIM1,ABLIM2,ACTB,ACTG1,ACTR3,AGAP2,AGRN,AKT2,ANK1,AP2A1,APBB1IP,ARHGAP35,ARHGEF7,ARPC5,BRAP,CACNA1C,CAMK2G,CAP1,CARM1,CCND3,CDC42,CDK4,CDK5R1,CEBPD,CFL1,CSNK2A1,CSNK2A2,CSNK2B,DPYSL2,DPYSL3,DPYSL4,DUSP10,EFNB1,EP300,EPHB2,EVL,EZR,FARP2,FOXO1,GRIN2C,GSK3B,HDAC3,HRAS,HSP90AA1,HSP90AB1,HSPA8,IL2RG,ITGA9,KCNQ2,KRAS,LAMC1,LIMK2,LYN,MAP2K2,MAPK11,MAPK12,MARK3,MED1,MED16,MED18,MED20,MED22,MED4,ME…
G2/M Transition	114	48	42.11	6.67515e-21	1.53799e-19	ALMS1,AURKA,BORA,CCNA2,CCNB1,CCNB2,CCP110,CDC25A,CDC25B,CDK1,CDK2,CENPF,CEP152,CEP250,CNTRL,CSNK1D,CUL1,DCTN2,DYNC1H1,DYNC1I2,EP300,HAUS2,HSP90AA1,LIN9,MYBL2,NEK2,ODF2,OFD1,PAFAH1B1,PKMYT1,PLK1,PLK4,PPP1R12A,PPP2CA,RAB8A,SKP1,TUBA1A,TUBB,TUBB4A,TUBB4B,TUBGCP2,TUBGCP3,TUBGCP4,TUBGCP5,UBC,WEE1,XPO1,YWHAG
HIV Life Cycle	147	55	37.41	8.02285e-21	1.82386e-19	BANF1,CD4,CDK9,CHMP3,CHMP5,CTDP1,ELL,FEN1,GTF2A2,GTF2F1,HMGA1,LIG1,NUP107,NUP133,NUP153,NUP155,NUP160,NUP188,NUP205,NUP35,NUP37,NUP50,NUP54,NUP62,NUP85,NUP88,NUP93,NUPL1,POLR2D,POLR2F,POLR2J,POM121,PPIA,RAE1,RAN,RANBP1,RANGAP1,RCC1,RNMT,SEH1L,SSRP1,TAF11,TAF2,TAF3,TAF4B,TAF5,TBP,TCEA1,TCEB3,UBC,VPS37D,VPS4A,XPO1,XRCC5,XRCC6
Meiosis	85	41	48.24	9.23913e-21	2.07273e-19	ACD,BRCA2,CDK2,CDK4,H2AFX,H2AFZ,H3F3A,HIST1H2AB,HIST1H2AC,HIST1H2AD,HIST1H2AJ,HIST1H2BB,HIST1H2BH,HIST1H2BJ,HIST1H2BL,HIST1H2BN,HIST1H2BO,HIST1H3A,HIST1H4A,HIST2H2AC,HIST2H2BE,HIST2H3A,HIST3H3,LMNA,LMNB1,MLH1,MRE11A,NBN,POT1,RAD21,RAD51,RBBP8,RPA1,RPA2,SMC1A,SMC3,STAG1,SUN2,TERF2,TERF2IP,UBE2I
RNA Polymerase I, RNA Polymerase III, and Mitochondrial Transcription	116	48	41.38	1.62785e-20	3.60452e-19	BRF1,CBX3,CD3EAP,CRCP,GTF3A,GTF3C1,GTF3C3,GTF3C5,H2AFX,H2AFZ,H3F3A,HDAC1,HDAC2,HIST1H2AB,HIST1H2AC,HIST1H2AD,HIST1H2AJ,HIST1H2BB,HIST1H2BH,HIST1H2BJ,HIST1H2BL,HIST1H2BN,HIST1H2BO,HIST1H3A,HIST1H4A,HIST2H2AC,HIST2H2BE,HIST2H3A,MTA2,POLR1B,POLR1C,POLR1D,POLR1E,POLR2F,POLR3E,POLR3F,POLR3G,POLR3GL,POLR3H,POLR3K,POU2F1,RBBP7,RRN3,SSB,TBP,TFAM,TFB2M,ZNF143
Antigen processing: Ubiquitination & Proteasome degradation	222	69	31.08	1.71432e-20	3.74732e-19	ANAPC1,ANAPC2,ANAPC4,ARIH2,BLMH,CDC16,CDC20,CDC23,CDC26,CUL1,CUL7,FBXO2,FBXO3,FBXO4,FBXO44,HECTD3,HUWE1,KEAP1,KLHL21,LNPEP,LRR1,MGRN1,MKRN1,PJA1,PSMA4,PSMA5,PSMB1,PSMB10,PSMB3,PSMC3,PSMC6,PSMD1,PSMD11,PSMD12,PSMD14,PSMD2,PSMD3,PSMD5,PSMD7,PSMD8,PSME1,PSMF1,RNF123,RNF138,RNF19B,SKP1,SKP2,SOCS1,STUB1,TRIM32,TRIM37,TRIM39,TRIM69,UBA1,UBC,UBE2A,UBE2C,UBE2D3,UBE2G1,UBE2H,UBE2J1,UBE2J2,UBE2S,UBE2V1,UBE…
Interactions of Rev with host cellular proteins	35	26	74.29	2.5232e-20	5.44563e-19	KPNB1,NPM1,NUP107,NUP133,NUP153,NUP155,NUP160,NUP188,NUP205,NUP35,NUP37,NUP50,NUP54,NUP62,NUP85,NUP88,NUP93,NUPL1,POM121,RAE1,RAN,RANBP1,RANGAP1,RCC1,SEH1L,XPO1
Condensation of Prophase Chromosomes	41	28	68.29	3.55195e-20	7.5701e-19	CCNB1,CDK1,H2AFX,H2AFZ,H3F3A,HIST1H2AB,HIST1H2AC,HIST1H2AD,HIST1H2AJ,HIST1H2BB,HIST1H2BH,HIST1H2BJ,HIST1H2BL,HIST1H2BN,HIST1H2BO,HIST1H3A,HIST1H4A,HIST2H2AC,HIST2H2BE,HIST2H3A,HIST3H3,NCAPD3,NCAPH2,PLK1,SET,SETD8,SMC2,SMC4
Influenza Life Cycle	143	53	37.06	6.74493e-20	1.41977e-18	DNAJC3,GTF2F1,HSP90AA1,HSPA1A,IPO5,KPNB1,NUP107,NUP133,NUP153,NUP155,NUP160,NUP188,NUP205,NUP35,NUP37,NUP50,NUP54,NUP62,NUP85,NUP88,NUP93,NUPL1,POLR2D,POLR2F,POLR2J,POM121,RAE1,RAN,RPL13A,RPL14,RPL15,RPL22,RPL23,RPL23A,RPL29,RPL3,RPL36,RPL39,RPL5,RPL7,RPLP0,RPS13,RPS19,RPS23,RPS24,RPS26,RPS28,RPS29,RPS3A,RPS9,RPSA,SEH1L,XPO1
Regulation of APC/C activators between G1/S and early anaphase	77	38	49.35	8.73415e-20	1.81606e-18	ANAPC1,ANAPC2,ANAPC4,BUB1B,BUB3,CCNA2,CCNB1,CDC16,CDC20,CDC23,CDC26,CDK1,CDK2,CUL1,FBXO5,MAD2L1,PLK1,PSMA4,PSMA5,PSMB1,PSMB10,PSMB3,PSMC3,PSMC6,PSMD1,PSMD11,PSMD12,PSMD14,PSMD2,PSMD3,PSMD5,PSMD7,PSMD8,PSME1,PSMF1,SKP1,UBC,UBE2C
HATs acetylate histones	108	45	41.67	1.83196e-19	3.71843e-18	ACTB,ACTL6A,BRD8,BRPF1,CLOCK,EP300,HAT1,HCFC1,HIST1H2AB,HIST1H2AC,HIST1H2AD,HIST1H2AG,HIST1H2AH,HIST1H2AJ,HIST1H2BB,HIST1H2BH,HIST1H2BJ,HIST1H2BL,HIST1H2BN,HIST1H2BO,HIST1H3A,HIST1H4A,HIST2H2AB,HIST2H2AC,HIST2H2BE,HIST2H2BF,HIST2H3A,ING3,ING5,KANSL2,KANSL3,KAT5,KAT6A,MCRS1,MORF4L2,MSL3,OGT,PHF20,RBBP7,RUVBL1,RUVBL2,SUPT7L,TADA2A,WDR5,YEATS4
Nucleotide Excision Repair	108	45	41.67	1.83196e-19	3.71843e-18	ACTB,ACTL6A,COPS2,COPS3,COPS7B,COPS8,DDB1,DDB2,ELL,EP300,HMGN1,INO80,INO80D,LIG1,MCRS1,PARP1,PARP2,PCNA,POLD1,POLD2,POLD3,POLD4,POLE,POLE2,POLR2D,POLR2F,POLR2J,PRPF19,RAD23A,RAD23B,RFC2,RFC3,RFC4,RFC5,RPA1,RPA2,RUVBL1,TCEA1,TFPT,UBC,UBE2I,USP45,USP7,XAB2,XPC
Regulation of DNA replication	75	37	49.33	2.70482e-19	5.42554e-18	CCNA2,CDK2,CDKN1A,CDKN1B,E2F1,E2F2,E2F3,GMNN,MCM10,MCM2,MCM3,MCM4,MCM5,MCM6,MCM7,MCM8,ORC3,ORC6,PSMA4,PSMA5,PSMB1,PSMB10,PSMB3,PSMC3,PSMC6,PSMD1,PSMD11,PSMD12,PSMD14,PSMD2,PSMD3,PSMD5,PSMD7,PSMD8,PSME1,PSMF1,UBC
RHO GTPases activate PKNs	60	33	55	2.91116e-19	5.77155e-18	H2AFX,H2AFZ,H3F3A,HIST1H2AB,HIST1H2AC,HIST1H2AD,HIST1H2AJ,HIST1H2BB,HIST1H2BH,HIST1H2BJ,HIST1H2BL,HIST1H2BN,HIST1H2BO,HIST1H3A,HIST1H4A,HIST2H2AC,HIST2H2BE,HIST2H3A,KDM1A,KLK2,MYH10,MYH14,MYL12B,MYL6,PDPK1,PPP1R12A,PPP1R14A,RAC1,RHOC,SFN,YWHAG,YWHAH,YWHAQ
Translation	149	53	35.57	5.76917e-19	1.13063e-17	EEF1A1,EEF1D,EEF1G,EEF2,EIF1AX,EIF2B2,EIF2B3,EIF2B5,EIF3B,EIF3C,EIF3F,EIF3I,EIF3J,EIF4A1,EIF4B,EIF4E,EIF4H,EIF5,EIF5B,ETF1,PABPC1,RPL13A,RPL14,RPL15,RPL22,RPL23,RPL23A,RPL29,RPL3,RPL36,RPL39,RPL5,RPL7,RPLP0,RPN2,RPS13,RPS19,RPS23,RPS24,RPS26,RPS28,RPS29,RPS3A,RPS9,RPSA,SEC61G,SPCS2,SRP54,SRP68,SRPR,SRPRB,SSR1,TRAM1
Activation of APC/C and APC/C:Cdc20 mediated degradation of mitotic proteins	73	36	49.32	8.37578e-19	1.62281e-17	ANAPC1,ANAPC2,ANAPC4,BUB1B,BUB3,CCNA2,CCNB1,CDC16,CDC20,CDC23,CDC26,CDK1,MAD2L1,NEK2,PLK1,PSMA4,PSMA5,PSMB1,PSMB10,PSMB3,PSMC3,PSMC6,PSMD1,PSMD11,PSMD12,PSMD14,PSMD2,PSMD3,PSMD5,PSMD7,PSMD8,PSME1,PSMF1,PTTG1,UBC,UBE2C
Generic Transcription Pathway	561	119	21.21	1.08224e-18	2.07327e-17	AKT2,CARM1,CDK9,COX16,COX7A2L,COX7C,CYCS,DDIT4,G6PD,GLS2,HDAC1,HIPK2,KRBA1,LRPPRC,MAML1,MED1,MED16,MED20,MED4,MED6,MLST8,MYC,NCOR2,NKX2-5,NOTCH1,NR1D1,NR2C2AP,NRBF2,PARP1,PPARA,PPM1A,PRDX1,PRDX5,PRKAA1,PRKAB1,PRKAB2,PTEN,RARG,RBL1,RBPJ,RHEB,RRM2B,RXRA,SCO2,SESN1,SESN2,SFN,SKI,SMAD2,TFDP1,TGS1,TRIM28,TXNRD1,UBC,UBE2D3,YWHAG,YWHAH,YWHAQ,ZFP90,ZKSCAN1,ZKSCAN5,ZNF175,ZNF195,ZNF208,ZNF211,ZNF222,ZNF23…
SUMO E3 ligases SUMOylate target proteins	74	36	48.65	1.48883e-18	2.78952e-17	CBX2,HDAC7,NSMCE1,NSMCE4A,NUP107,NUP133,NUP153,NUP155,NUP160,NUP188,NUP205,NUP35,NUP37,NUP50,NUP54,NUP62,NUP85,NUP88,NUP93,NUPL1,PARP1,PCGF2,PML,POM121,RAD21,RAE1,RPA1,SEH1L,SMC1A,SMC3,SMC5,SP100,STAG1,TDG,UBE2I,XPC
SUMOylation of DNA damage response and repair proteins	74	36	48.65	1.48883e-18	2.78952e-17	CBX2,HDAC7,NSMCE1,NSMCE4A,NUP107,NUP133,NUP153,NUP155,NUP160,NUP188,NUP205,NUP35,NUP37,NUP50,NUP54,NUP62,NUP85,NUP88,NUP93,NUPL1,PARP1,PCGF2,PML,POM121,RAD21,RAE1,RPA1,SEH1L,SMC1A,SMC3,SMC5,SP100,STAG1,TDG,UBE2I,XPC
Nuclear Pore Complex (NPC) Disassembly	33	24	72.73	1.69551e-18	3.10844e-17	CCNB1,CCNB2,CDK1,NEK6,NEK9,NUP107,NUP133,NUP153,NUP155,NUP160,NUP188,NUP205,NUP35,NUP37,NUP50,NUP54,NUP62,NUP85,NUP88,NUP93,NUPL1,POM121,RAE1,SEH1L
Rev-mediated nuclear export of HIV RNA	33	24	72.73	1.69551e-18	3.10844e-17	NUP107,NUP133,NUP153,NUP155,NUP160,NUP188,NUP205,NUP35,NUP37,NUP50,NUP54,NUP62,NUP85,NUP88,NUP93,NUPL1,POM121,RAE1,RAN,RANBP1,RANGAP1,RCC1,SEH1L,XPO1
Nuclear import of Rev protein	31	23	74.19	4.20829e-18	7.63313e-17	KPNB1,NPM1,NUP107,NUP133,NUP153,NUP155,NUP160,NUP188,NUP205,NUP35,NUP37,NUP50,NUP54,NUP62,NUP85,NUP88,NUP93,NUPL1,POM121,RAE1,RAN,RCC1,SEH1L
Regulation of HSF1-mediated heat shock response	80	37	46.25	4.27987e-18	7.68125e-17	BAG1,BAG2,DNAJB1,DNAJB6,DNAJC2,FKBP4,GSK3B,HSF1,HSPA14,HSPA1A,HSPA1B,HSPA8,HSPA9,HSPH1,NUP107,NUP133,NUP153,NUP155,NUP160,NUP188,NUP205,NUP35,NUP37,NUP50,NUP54,NUP62,NUP85,NUP88,NUP93,NUPL1,POM121,RAE1,RPA1,RPA2,RPS19BP1,SEH1L,ST13
Senescence-Associated Secretory Phenotype (SASP)	76	36	47.37	4.53258e-18	8.05006e-17	ANAPC1,ANAPC2,ANAPC4,CCNA2,CDC16,CDC23,CDC26,CDK2,CDK4,CDK6,CDKN1A,CDKN1B,H2AFX,H2AFZ,H3F3A,HIST1H2AB,HIST1H2AC,HIST1H2AD,HIST1H2AJ,HIST1H2BB,HIST1H2BH,HIST1H2BJ,HIST1H2BL,HIST1H2BN,HIST1H2BO,HIST1H3A,HIST1H4A,HIST2H2AC,HIST2H2BE,HIST2H3A,JUN,NFKB1,RPS6KA1,STAT3,UBC,UBE2C
APC/C:Cdc20 mediated degradation of mitotic proteins	72	35	48.61	4.60693e-18	8.07015e-17	ANAPC1,ANAPC2,ANAPC4,BUB1B,BUB3,CCNA2,CCNB1,CDC16,CDC20,CDC23,CDC26,CDK1,MAD2L1,NEK2,PSMA4,PSMA5,PSMB1,PSMB10,PSMB3,PSMC3,PSMC6,PSMD1,PSMD11,PSMD12,PSMD14,PSMD2,PSMD3,PSMD5,PSMD7,PSMD8,PSME1,PSMF1,PTTG1,UBC,UBE2C
Influenza Viral RNA Transcription and Replication	135	49	36.3	4.63856e-18	8.07015e-17	DNAJC3,GTF2F1,HSP90AA1,IPO5,NUP107,NUP133,NUP153,NUP155,NUP160,NUP188,NUP205,NUP35,NUP37,NUP50,NUP54,NUP62,NUP85,NUP88,NUP93,NUPL1,POLR2D,POLR2F,POLR2J,POM121,RAE1,RPL13A,RPL14,RPL15,RPL22,RPL23,RPL23A,RPL29,RPL3,RPL36,RPL39,RPL5,RPL7,RPLP0,RPS13,RPS19,RPS23,RPS24,RPS26,RPS28,RPS29,RPS3A,RPS9,RPSA,SEH1L
Cyclin E associated events during G1/S transition	65	33	50.77	7.57045e-18	1.3038e-16	CCNA2,CCNE1,CCNE2,CDC25A,CDK2,CDKN1A,CDKN1B,CKS1B,CUL1,MYC,PKMYT1,PSMA4,PSMA5,PSMB1,PSMB10,PSMB3,PSMC3,PSMC6,PSMD1,PSMD11,PSMD12,PSMD14,PSMD2,PSMD3,PSMD5,PSMD7,PSMD8,PSME1,PSMF1,SKP1,SKP2,UBC,WEE1
Extension of Telomeres	29	22	75.86	1.00967e-17	1.72149e-16	DKC1,FEN1,LIG1,NHP2,PCNA,POLD1,POLD2,POLD3,POLD4,POLE,POLE2,PRIM2,RFC2,RFC3,RFC4,RFC5,RPA1,RPA2,RUVBL1,RUVBL2,TERT,WRAP53
Regulation of mRNA stability by proteins that bind AU-rich elements	86	38	44.19	1.05301e-17	1.77761e-16	ANP32A,ELAVL1,EXOSC2,EXOSC3,EXOSC7,EXOSC8,EXOSC9,HNRNPD,HSPA1A,HSPA8,HSPB1,KHSRP,MAPK11,PABPC1,PARN,PRKCD,PSMA4,PSMA5,PSMB1,PSMB10,PSMB3,PSMC3,PSMC6,PSMD1,PSMD11,PSMD12,PSMD14,PSMD2,PSMD3,PSMD5,PSMD7,PSMD8,PSME1,PSMF1,SET,UBC,XPO1,XRN1
Formation of the beta-catenin:TCF transactivating complex	58	31	53.45	1.07675e-17	1.79985e-16	ASH2L,BCL9,BCL9L,EP300,H2AFX,H2AFZ,H3F3A,HDAC1,HIST1H2AB,HIST1H2AC,HIST1H2AD,HIST1H2AJ,HIST1H2BB,HIST1H2BH,HIST1H2BJ,HIST1H2BL,HIST1H2BN,HIST1H2BO,HIST1H3A,HIST1H4A,HIST2H2AC,HIST2H2BE,HIST2H3A,HIST3H3,KAT5,LEO1,MYC,RUVBL1,TCF4,TERT,TLE4
Cyclin A:Cdk2-associated events at S phase entry	66	33	50	1.38221e-17	2.28803e-16	CCNA2,CCNE1,CCNE2,CDC25A,CDC25B,CDK2,CDKN1A,CDKN1B,CKS1B,CUL1,MYC,PSMA4,PSMA5,PSMB1,PSMB10,PSMB3,PSMC3,PSMC6,PSMD1,PSMD11,PSMD12,PSMD14,PSMD2,PSMD3,PSMD5,PSMD7,PSMD8,PSME1,PSMF1,SKP1,SKP2,UBC,WEE1
Late Phase of HIV Life Cycle	134	48	35.82	1.88771e-17	3.09475e-16	CDK9,CHMP3,CHMP5,CTDP1,ELL,GTF2A2,GTF2F1,NUP107,NUP133,NUP153,NUP155,NUP160,NUP188,NUP205,NUP35,NUP37,NUP50,NUP54,NUP62,NUP85,NUP88,NUP93,NUPL1,POLR2D,POLR2F,POLR2J,POM121,PPIA,RAE1,RAN,RANBP1,RANGAP1,RCC1,RNMT,SEH1L,SSRP1,TAF11,TAF2,TAF3,TAF4B,TAF5,TBP,TCEA1,TCEB3,UBC,VPS37D,VPS4A,XPO1
Deposition of new CENPA-containing nucleosomes at the centromere	52	29	55.77	2.57821e-17	4.10827e-16	APITD1,CASC5,CENPA,CENPH,CENPI,CENPL,CENPN,CENPO,H2AFX,H2AFZ,HIST1H2AB,HIST1H2AC,HIST1H2AD,HIST1H2AJ,HIST1H2BB,HIST1H2BH,HIST1H2BJ,HIST1H2BL,HIST1H2BN,HIST1H2BO,HIST1H4A,HIST2H2AC,HIST2H2BE,HJURP,MIS18BP1,NPM1,RBBP7,RUVBL1,STRA13
Mitochondrial protein import	52	29	55.77	2.57821e-17	4.10827e-16	ATP5A1,ATP5B,ATP5G1,BCS1L,CHCHD4,COX17,CYC1,DNAJC19,FXN,GRPEL1,HSCB,HSPA9,HSPD1,SAMM50,SLC25A6,TIMM10,TIMM17A,TIMM22,TIMM23,TIMM44,TIMM50,TIMM8A,TIMM8B,TOMM20,TOMM40,TOMM5,TOMM7,TOMM70A,VDAC1
Nucleosome assembly	52	29	55.77	2.57821e-17	4.10827e-16	APITD1,CASC5,CENPA,CENPH,CENPI,CENPL,CENPN,CENPO,H2AFX,H2AFZ,HIST1H2AB,HIST1H2AC,HIST1H2AD,HIST1H2AJ,HIST1H2BB,HIST1H2BH,HIST1H2BJ,HIST1H2BL,HIST1H2BN,HIST1H2BO,HIST1H4A,HIST2H2AC,HIST2H2BE,HJURP,MIS18BP1,NPM1,RBBP7,RUVBL1,STRA13
Removal of licensing factors from origins	72	34	47.22	4.31892e-17	6.81829e-16	CCNA2,CDK2,CDKN1A,CDKN1B,GMNN,MCM10,MCM2,MCM3,MCM4,MCM5,MCM6,MCM7,MCM8,ORC3,ORC6,PSMA4,PSMA5,PSMB1,PSMB10,PSMB3,PSMC3,PSMC6,PSMD1,PSMD11,PSMD12,PSMD14,PSMD2,PSMD3,PSMD5,PSMD7,PSMD8,PSME1,PSMF1,UBC
Hemostasis	502	107	21.31	4.4795e-17	7.00693e-16	ABL1,ACTN4,AK3,AKAP1,AKT2,ANGPT4,APBB1IP,ATP1B3,ATP2A2,BSG,C1QBP,CABLES1,CAP1,CAPZA1,CAPZA2,CAV1,CBX5,CD58,CDC42,CDK2,CEACAM1,CENPE,CFD,CFL1,DGKA,DGKD,DOCK11,DOK2,EP300,F11R,F2R,FGR,FLNA,GNA15,GNAI2,GNAS,GNB1,GNB2,GNB4,GNG13,GNG7,GP1BB,H3F3A,HABP4,HBG1,HDAC1,HDAC2,HIST1H3A,HIST2H3A,HMG20B,HRAS,IGF1,IL2RG,IRF1,ITGA4,ITGAM,ITPR2,KCNMB1,KDM1A,KIF11,KIF15,KIF20A,KIF22,KIF23,KIF2C,KIF5B,KIFAP3,KLC1,KR…
MHC class II antigen presentation	103	41	39.81	5.29826e-17	8.21231e-16	ACTR1B,AP1B1,AP1M1,AP1S1,AP2A1,CD74,CENPE,CTSC,CTSD,CTSF,DCTN2,DYNC1H1,DYNC1I2,DYNC1LI2,HLA-DMA,HLA-DMB,HLA-DOA,HLA-DPA1,HLA-DPB1,HLA-DQA1,HLA-DQA2,HLA-DQB1,HLA-DRA,HLA-DRB4,HLA-DRB5,KIF11,KIF15,KIF20A,KIF22,KIF23,KIF2C,KIF5B,KIFAP3,KLC1,LGMN,RACGAP1,RILP,SEC13,SEC24A,SEC24C,SEC31A
Processing of DNA double-strand break ends	81	36	44.44	6.02377e-17	9.25272e-16	ATRIP,BRCC3,CCNA2,CDK2,CHEK1,CLSPN,EXO1,H2AFX,HIST1H2BB,HIST1H2BH,HIST1H2BJ,HIST1H2BL,HIST1H2BN,HIST1H2BO,HIST1H4A,HIST2H2BE,HIST3H3,HUS1,KAT5,MRE11A,NBN,PPP4C,RBBP8,RFC2,RFC3,RFC4,RFC5,RPA1,RPA2,SIRT6,TIMELESS,TIPIN,TOPBP1,UBC,UBE2I,WHSC1
Unfolded Protein Response (UPR)	90	38	42.22	6.89859e-17	1.05019e-15	ACADVL,ARFGAP1,ATF3,ATF4,ATP6V0D1,C19orf10,CTDSP2,CUL7,DDX11,DNAJC3,EIF2AK3,EXOSC2,EXOSC3,EXOSC7,EXOSC8,EXOSC9,EXTL3,GOSR2,HDGF,HERPUD1,KHSRP,LMNA,NFYB,PARN,PPP2R5B,PREB,SEC31A,SEC61G,SHC1,SRPR,SRPRB,SSR1,TLN1,TPP1,TSPYL2,WFS1,WIPI1,ZBTB17
Axon guidance	514	108	21.01	9.28021e-17	1.40024e-15	ABL1,ABLIM1,ABLIM2,ACTB,ACTG1,ACTR3,AGAP2,AGRN,ANK1,AP2A1,APBB1IP,ARHGAP35,ARHGEF7,ARPC5,BRAP,CACNA1C,CAMK2G,CAP1,CDC42,CDK5R1,CFL1,CSNK2A1,CSNK2A2,CSNK2B,DPYSL2,DPYSL3,DPYSL4,DUSP10,EFNB1,EPHB2,EVL,EZR,FARP2,GRIN2C,GSK3B,HRAS,HSP90AA1,HSP90AB1,HSPA8,IL2RG,ITGA9,KCNQ2,KRAS,LAMC1,LIMK2,LYN,MAP2K2,MARK3,MYH10,MYH14,MYL12A,MYL12B,MYL6,NCK2,NCSTN,NRAS,NTN1,PAK2,PAQR3,PEA15,PEBP1,PFN1,PHB,PLXNA3,PLXNB…
Signalling by NGF	431	96	22.27	9.63361e-17	1.44082e-15	ABR,AHCYL1,AKAP13,AKT2,AP2A1,APBB1IP,ARHGAP4,ARHGDIA,ARHGEF7,BCL2L11,BRAP,CAMK2G,CASP3,CDKN1A,CDKN1B,CHUK,CRKL,DUSP10,FGD3,FOXO1,GRIN2C,GSK3B,HDAC1,HDAC2,HDAC3,HRAS,IL2RG,ITPR2,KRAS,MAGED1,MAP2K2,MAPK11,MAPK12,MAPK13,MARK3,MDM2,MEF2C,MLST8,NCSTN,NET1,NFKB1,NFKBIA,NRAS,PAQR3,PDPK1,PEA15,PEBP1,PHB,PHLPP2,PIK3CD,PLEKHG2,PLEKHG5,PPP2CA,PPP2R5B,PPP5C,PRDM4,PRKAR2A,PRKCD,PRKCI,PSMA4,PSMA5,PSMB1,PSMB10,…
Meiotic recombination	54	29	53.7	1.02535e-16	1.52019e-15	BRCA2,CDK2,CDK4,H2AFX,H2AFZ,H3F3A,HIST1H2AB,HIST1H2AC,HIST1H2AD,HIST1H2AJ,HIST1H2BB,HIST1H2BH,HIST1H2BJ,HIST1H2BL,HIST1H2BN,HIST1H2BO,HIST1H3A,HIST1H4A,HIST2H2AC,HIST2H2BE,HIST2H3A,HIST3H3,MLH1,MRE11A,NBN,RAD51,RBBP8,RPA1,RPA2
Activation of ATR in response to replication stress	37	24	64.86	1.09035e-16	1.60262e-15	ATRIP,CDC25A,CDC45,CDK2,CHEK1,CLSPN,DBF4,HUS1,MCM10,MCM2,MCM3,MCM4,MCM5,MCM6,MCM7,MCM8,ORC3,ORC6,RFC2,RFC3,RFC4,RFC5,RPA1,RPA2
APC:Cdc20 mediated degradation of cell cycle proteins prior to satisfation of the cell cycle checkpoint	70	33	47.14	1.33282e-16	1.94227e-15	ANAPC1,ANAPC2,ANAPC4,BUB1B,BUB3,CCNA2,CDC16,CDC20,CDC23,CDC26,CDK1,MAD2L1,NEK2,PSMA4,PSMA5,PSMB1,PSMB10,PSMB3,PSMC3,PSMC6,PSMD1,PSMD11,PSMD12,PSMD14,PSMD2,PSMD3,PSMD5,PSMD7,PSMD8,PSME1,PSMF1,UBC,UBE2C
Mitochondrial translation	92	38	41.3	1.6813e-16	2.42933e-15	CHCHD1,DAP3,GFM1,GFM2,ICT1,MRPL10,MRPL11,MRPL12,MRPL14,MRPL17,MRPL19,MRPL20,MRPL21,MRPL22,MRPL3,MRPL32,MRPL35,MRPL36,MRPL37,MRPL39,MRPL4,MRPL47,MRPL49,MRPL53,MRPL54,MRPL55,MRPL9,MRPS12,MRPS16,MRPS17,MRPS18B,MRPS18C,MRPS23,MRPS26,MRPS34,MRPS35,MTRF1L,TSFM
Assembly of the pre-replicative complex	67	32	47.76	2.38469e-16	3.41673e-15	E2F1,E2F2,E2F3,GMNN,MCM2,MCM3,MCM4,MCM5,MCM6,MCM7,MCM8,ORC3,ORC6,PSMA4,PSMA5,PSMB1,PSMB10,PSMB3,PSMC3,PSMC6,PSMD1,PSMD11,PSMD12,PSMD14,PSMD2,PSMD3,PSMD5,PSMD7,PSMD8,PSME1,PSMF1,UBC
SCF(Skp2)-mediated degradation of p27/p21	56	29	51.79	3.75085e-16	5.28529e-15	CCNA2,CCNE1,CCNE2,CDK2,CDKN1A,CDKN1B,CKS1B,CUL1,PSMA4,PSMA5,PSMB1,PSMB10,PSMB3,PSMC3,PSMC6,PSMD1,PSMD11,PSMD12,PSMD14,PSMD2,PSMD3,PSMD5,PSMD7,PSMD8,PSME1,PSMF1,SKP1,SKP2,UBC
[truncated: 638 more rows]
