# Supplementary material for: Natural Cubic Spline Regression Modeling Followed by Dynamic Network Reconstruction for the Identification of Radiation-Sensitivity Gene Association Networks from Time-Course Transcriptome Data
Source: PLoS One. 2016 Aug 9;11(8):e0160791. doi: 10.1371/journal.pone.0160791 (PMC4978405; doi:10.1371/journal.pone.0160791)
Supplement: S3 Table — Lists of 5% highest ranked genes from the reconstructed gene association networks using spline regression and BETR methods. Overlap represents common most important genes identified in networks from compared methods. (XLSX) [file pone.0160791.s004.xlsx]

## Sheet: sensitive (1 Gy)
spline	BETR	overlap
RDM1	RHOF	RHOF
RHOF	MICALL2	MICALL2
RALBP1	CTNND1	CTNND1
C22orf36	SNX15	SNX15
PCDHGA2	KRT3	HIST1H2BL
DRP2	ZNF697	CDKN1A
MICALL2	FAM116B	OR11A1
RGS14	ACHE	KREMEN2
HDGFL1	HIST1H2BL	KRT3
CTNND1	DYNLT3
C19orf10	CDKN1A
RBBP7	PARP4
SNX15	FBXO4
JAK1	HIST1H2BH
LENG8	OR11A1
BECN1	POU3F1
HIST1H1D	KREMEN2
SLC24A6
PDCL
RPS6KB1
STRA6
GH2
HIST1H2BL
TPST1
BAHD1
DUSP2
CDKN1A
CPXM1
TMEM208
DOCK7
FAM49B
GCET2
SSH1
CUL9
OR11A1
PLK3
TESK2
PLEKHM2
RPS7
C9orf153
ASTN2
LMNB1
TMEM11
IL12RB1
IQSEC1
AMPD3
STARD10
KREMEN2
SIGLEC14
UXS1
DNAH17
KRT3
TTC31
MOXD1
LRRD1
NOL4
IER5

## Sheet: sensitive (10 Gy)
spline	BETR	overlap
CCNT1	C8orf73	CCNT1
C8orf73	CCNT1	C8orf73
BBC3	PDAP1	BBC3
LARP4B	TNXB	P2RX2
P2RX2	BBC3	PDAP1
PDAP1	P2RX2	HLA-F
HLA-F	HINT3	SIGLEC11
SIGLEC11	MORN1	TNXB
TNXB	TCF15	TCF15
TCF15	UMOD	HINT3
HINT3	HLA-F	CPEB4
CPEB4	SIGLEC11	KAT8
KAT8	C2orf48	MORN1
MAG	PRRC1	UMOD
MORN1	DLST	DLST
UMOD	CPEB4	PRRC1
DLST	EXOSC7	EXOSC7
PRRC1	PAX4	C2orf48
EXOSC7	FAM20C	CYTH1
C2orf48	ZBTB20	FAM20C
CYTH1	KAT8	ZBTB20
FAM20C	ANP32D	ANP32D
HMGCS1	FOXH1	PAX4
ZBTB20	DNAJC7	DNAJC7
ANP32D	ASXL2	EIF4E
HOPX	CYTH1	ASXL2
PAX4	DUSP8	FOXH1
DNAJC7	C11orf84	ZBTB25
EIF4E	ZBTB25	IL21R
ASXL2	EIF4E	C11orf84
C17orf74	CDK5R2	TMEM30A
FOXH1	IL21R	DUSP8
ZBTB25	AHDC1	CHD9
KLF13	LY75	AHDC1
IL21R	MTRR	CDK5R2
C11orf84	TMEM30A	IL27RA
TMEM30A	MGAT3	MTRR
DUSP8	AKR7A2	MGAT3
CHD9	TULP4	SERTAD1
AHDC1	IL27RA	TNFSF9
RAB3A	RPS16	RBM12B
CDK5R2	AVL9	LY75
IL27RA	CHD9	TULP4
NDOR1	CCDC127	HLA-G
MTRR	CORO6	ADAM8
MGAT3	TMEM151B	NDUFC2
DUX4	RBM12B	TAOK1
SERTAD1	SERTAD1	AKR7A2
HMGCR	HIPK2	MUC4
TNFSF9	SBK2	MYO9A
RBM12B	MUC4	CCDC127
SLC26A11	ADAM8	NAGLU
LY75	HLA-G	HIPK2
TULP4	PRIMA1	TANK
HLA-G	VPS26B	TRAF4
C2orf82	ALDH3A1	PRKAB2
ADAM8	TAOK1	RPS16
C20orf201	RPS10	CD70
NDUFC2	KRTAP2-1	CORO6
ARHGEF5	ARRB2	RPS10
TAOK1	ATXN3	GPR132
AKR7A2	DCAF12L2	C1D
MUC4	TNFSF9	EFCAB4B
DDHD2	HDHD1	SBK2
MYO9A	EFCAB4B	KLHL20
ZC3H7B	SHOC2	ANKZF1
CCDC127	GNA13	PRIMA1
DDR2	NDUFC2	HDHD1
NAGLU	RPN2	ARRB2
HIPK2	MYO9A	RPN2
TGM1	NAGLU	STK11IP
TANK	MOG	PDS5A
TRAF4	C6orf26	ANP32C
PRKAB2	ANP32C	NFAT5
AKAP5	PDS5A	ATXN3
RPS16	C1D	RAB35
CD70	HIST2H2AB	DCAF12L2
CORO6	KRT3	ADRB1
RPS10	PPME1	AQP5
BAI2	TANK	C6orf26
GPR132	LIPN	SHOC2
C1D	LMAN1L	HIST2H2AB
EFCAB4B	HDGFL1	TMEM151B
SBK2	ADAM17	ZNF773
TM2D2	ATF6B	ATF6B
KLHL20	ADRB1	KRTAP2-1
ANKZF1	CBX4	ALDH3A1
PRIMA1	GPR132	VPS26B
HDHD1	SRGAP2	GP9
ARRB2	TP53	MOG
RPN2	TRAF4	KRTAP10-10
STK11IP	KLHL20	LMAN1L
PDS5A	AQP5	CBX4
CCDC84	PYGO2	TNFAIP3
ANP32C	STK11IP	USP19
MTRNR2L7	ANKZF1	GNA13
NFAT5	NFAT5	LIPN
PLK3	GP9	ACOX1
ATXN3	BCL2	TSEN54
RAB35	ACOX1	CYP17A1
DCAF12L2	ZNF773	COPS4
TPSG1	CD70	TMED9
CIB2	RAB35	BCL2
ADRB1	C20orf144	TP53
AQP5	TNFAIP3	C10orf96
C6orf26	C10orf96	PPME1
SHOC2	CYP17A1	SRGAP2
HIST2H2AB	KRTAP10-10	EYS
TMEM151B	PRKAB2	PYGO2
ZNF773	TMED9	KRT3
ATF6B	COPS4	RASGRP4
UBA6	TSEN54
KRTAP2-1	EYS
C3orf22	USP19
ALDH3A1	RASGRP4
ARHGAP42
GNE
TSC2
VPS26B
GP9
MOG
COL27A1
OCIAD1
KRTAP10-10
PHIP
LMAN1L
SLC25A44
CBX4
TNFAIP3
KCNQ2
USP19
GNA13
LIPN
ACOX1
TSEN54
CYP17A1
GAPVD1
UGP2
COPS4
FAM48A
TMED9
BCL2
TP53
TMEM191B
C10orf96
PPME1
LRCH3
SRGAP2
LHB
CARKD
KDM3B
CDCP2
SRRM3
RGL1
EYS
PYGO2
MME
BHLHE23
HIST4H4
KRT3
DNAJC17
FAM43A
ELFN1
RPP25
RASGRP4
LAMP1
INCENP
OR5V1
ANKRD20A2
LRP6
ZFAND2B
PHACTR4
TNFRSF10B
DBNDD2

## Sheet: normal (10 Gy)
spline	BETR	overlap
HSCB	APOE	ZNF564
RSPH3	SLC4A1	HIST2H2AC
PPARA	EFCAB5	USP42
PPP1R11	ZNF254	SFMBT2
RASSF3	USP42	ZNF254
ELOF1	BTG1	GDF15
HECTD3	SFMBT2	LRRC37A3
SLC6A17	ZNF564	CD70
C3orf39	GDF15	BBC3
ADAM33	LRRC37A3	C4orf39
ZNF564	BBC3	SRGN
HIST2H2AC	WDR37	G2E3
GGN	CD70	SESN2
RNASEH2C	ZDHHC18	BTG1
USP42	OR11A1	ADIPOR1
LECT1	G2E3	OR11A1
TRPM5	SRGN	VAX2
ITSN2	NDE1	ZDHHC18
LRRC70	VAX2	C18orf25
SFMBT2	NSDHL	CDKN1A
FAM120B	C18orf25	E2F7
PGM1	ADIPOR1	MRE11A
ZNF254	HIST2H2AC	SLC4A1
GDF15	E2F7	NSDHL
PRPF40B	DCUN1D3	ZDHHC9
CYP3A4	ZDHHC9	ITPR2
FAM189B	SESN2	RFNG
TAPBP	C4orf39	ZNF740
LRRC37A3	FAM127B	ZNF671
ZNF675	MRE11A	SYNGR3
CD70	RFNG	C17orf56
SPRY4	CDKN1A
TNFRSF10A	SYNGR3
HIST1H4J	ZNF671
C6orf162	ZNF740
MRM1	C17orf56
TMEM171	ITPR2
BBC3	OR10A5
TANK	NBPF10
C4orf39
SRGN
G2E3
OCIAD1
UGT1A6
FOXN1
IP6K2
ST8SIA1
TMCO3
GRHPR
ACPT
FBXL5
CEP104
SESN2
HOPX
ZGLP1
BTG1
ISLR
OR2AG2
SGK494
ADIPOR1
RNF123
LMBRD2
OR11A1
VAX2
ZBTB20
ZDHHC18
HIST1H1D
C18orf25
ZKSCAN5
SERTAD1
FAM91A1
HIST1H4K
ZNF175
HIST4H4
ANGPT4
CDKN1A
KIAA0226
ZNF117
LEO1
PLAU
TMSB4X
E2F7
USP28
APPL2
TIFA
PPM1A
MRE11A
CCDC166
BSDC1
SLC4A1
NSDHL
NUDT4
RGS16
ZDHHC9
KRTAP4-12
TAPT1
C17orf51
HLA-DQA2
CRYGA
DCAF16
SNCG
HLA-A
SNX15
CHCHD1
WIPF2
ITPR2
MYO3A
IMMT
ETV6
EFTUD1
NIF3L1
RFNG
TMEM223
C6orf108
ODF2
DCAF10
GADD45A
ZNF740
ZNF671
ARF5
EPHB2
SYNJ1
HEATR7A
WASL
C18orf21
RPS28
UBXN1
C18orf1
CPEB4
ACTR6
DCLRE1C
SYNGR3
DDX41
FAM45A
NAIF1
C17orf56
MRPL10
