# Supplementary material for: Natural Cubic Spline Regression Modeling Followed by Dynamic Network Reconstruction for the Identification of Radiation-Sensitivity Gene Association Networks from Time-Course Transcriptome Data
Source: PLoS One. 2016 Aug 9;11(8):e0160791. doi: 10.1371/journal.pone.0160791 (PMC4978405; doi:10.1371/journal.pone.0160791)
Supplement: S4 Table — Lists include names of pathways together with names of mapped most important genes. (XLSX) [file pone.0160791.s005.xlsx]

## Sheet: sensitive (1 Gy)
pathway	gene names
Signal Transduction	CDKN1A,CTNND1,DUSP2,GH2,HIST1H2BL,JAK1,KREMEN2,OR11A1,RALBP1,RGS14,RHOF,RPS6KB1,STRA6
Cellular Senescence	CDKN1A,HIST1H1D,HIST1H2BL,LMNB1,RBBP7
DNA Damage/Telomere Stress Induced Senescence	CDKN1A,HIST1H1D,HIST1H2BL,LMNB1
Formation of Senescence-Associated Heterochromatin Foci (SAHF)	CDKN1A,HIST1H1D,LMNB1
Cellular responses to stress	BECN1,CDKN1A,HIST1H1D,HIST1H2BL,LMNB1,RBBP7
RAF-independent MAPK1/3 activation	DUSP2,JAK1
Signaling by ERBB4	CDKN1A,DUSP2,GH2,JAK1
DAP12 interactions	CDKN1A,DUSP2,JAK1,SIGLEC14
PRC2 methylates histones and DNA	HIST1H2BL,RBBP7
Apoptotic execution phase	HIST1H1D,LMNB1
Breakdown of the nuclear lamina	LMNB1
Cell Cycle	CDKN1A,HIST1H2BL,LMNB1,RBBP7
Chromosome Maintenance	HIST1H2BL,RBBP7
Deposition of new CENPA-containing nucleosomes at the centromere	HIST1H2BL,RBBP7
Diseases of signal transduction	CDKN1A,KREMEN2,STRA6
Downstream signal transduction	CDKN1A,DUSP2,JAK1
Downstream signaling of activated FGFR1	CDKN1A,DUSP2,JAK1
Downstream signaling of activated FGFR2	CDKN1A,DUSP2,JAK1
Downstream signaling of activated FGFR3	CDKN1A,DUSP2,JAK1
Downstream signaling of activated FGFR4	CDKN1A,DUSP2,JAK1
Epigenetic regulation of gene expression	HIST1H2BL,RBBP7
HDACs deacetylate histones	HIST1H2BL,RBBP7
IGF1R signaling cascade	DUSP2,JAK1,RPS6KB1
IRS-mediated signalling	DUSP2,JAK1,RPS6KB1
IRS-related events triggered by IGF1R	DUSP2,JAK1,RPS6KB1
Insulin receptor signalling cascade	DUSP2,JAK1,RPS6KB1
Meiosis	HIST1H2BL,LMNB1
Meiotic synapsis	HIST1H2BL,LMNB1
Nucleosome assembly	HIST1H2BL,RBBP7
Oxidative Stress Induced Senescence	HIST1H2BL,RBBP7
RNA Polymerase I Promoter Clearance	HIST1H2BL,RBBP7
RNA Polymerase I Transcription	HIST1H2BL,RBBP7
Senescence-Associated Secretory Phenotype (SASP)	CDKN1A,HIST1H2BL
Signaling by ERBB2	CDKN1A,DUSP2,JAK1
Signaling by FGFR	CDKN1A,DUSP2,JAK1
Signaling by FGFR1	CDKN1A,DUSP2,JAK1
Signaling by FGFR2	CDKN1A,DUSP2,JAK1
Signaling by FGFR3	CDKN1A,DUSP2,JAK1
Signaling by FGFR4	CDKN1A,DUSP2,JAK1
Signaling by Insulin receptor	DUSP2,JAK1,RPS6KB1
Signaling by SCF-KIT	CDKN1A,DUSP2,JAK1
Signaling by Type 1 Insulin-like Growth Factor 1 Receptor (IGF1R)	DUSP2,JAK1,RPS6KB1
Signaling by VEGF	CTNND1,DUSP2,JAK1
Transcriptional activation of cell cycle inhibitor p21	CDKN1A
Transcriptional activation of p53 responsive genes	CDKN1A
VEGFA-VEGFR2 Pathway	CTNND1,DUSP2,JAK1
DAP12 signaling	CDKN1A,DUSP2,JAK1
Signaling by EGFR	CDKN1A,DUSP2,JAK1
Mitotic Prophase	HIST1H2BL,LMNB1
Signaling by PDGF	CDKN1A,DUSP2,JAK1
HATs acetylate histones	HIST1H2BL,RBBP7
Misspliced LRP5 mutants have enhanced beta-catenin-dependent signaling	KREMEN2
NGF signalling via TRKA from the plasma membrane	CDKN1A,DUSP2,JAK1
Disease	CDKN1A,KREMEN2,RPS7,STRA6
RNA Polymerase I, RNA Polymerase III, and Mitochondrial Transcription	HIST1H2BL,RBBP7
Signaling by Rho GTPases	HIST1H2BL,RALBP1,RHOF
Fc epsilon receptor (FCERI) signaling	CDKN1A,DUSP2,JAK1
Rho GTPase cycle	RALBP1,RHOF
Diseases associated with visual transduction	STRA6
Innate Immune System	CDKN1A,DUSP2,JAK1,SIGLEC14
MAPK1 (ERK2) activation	JAK1
Retinoid cycle disease events	STRA6
MAPK3 (ERK1) activation	JAK1
Signalling by NGF	CDKN1A,DUSP2,JAK1
Cell Cycle, Mitotic	CDKN1A,HIST1H2BL,LMNB1
Interleukin-6 signaling	JAK1
Interleukin-7 signaling	JAK1
AKT phosphorylates targets in the cytosol	CDKN1A
Activation of DNA fragmentation factor	HIST1H1D
Apoptosis	HIST1H1D,LMNB1
Apoptosis induced DNA fragmentation	HIST1H1D
Cell Cycle Checkpoints	CDKN1A,HIST1H2BL
Initiation of Nuclear Envelope Reformation	LMNB1
Nuclear Envelope Reassembly	LMNB1
Programmed Cell Death	HIST1H1D,LMNB1
Purine salvage	AMPD3
Regulation of IFNG signaling	JAK1
Depolymerisation of the Nuclear Lamina	LMNB1
Negative regulation of TCF-dependent signaling by WNT ligand antagonists	KREMEN2
Prolactin receptor signaling	GH2
Immune System	CDKN1A,DUSP2,GH2,JAK1,SIGLEC14
TCF dependent signaling in response to WNT	HIST1H2BL,KREMEN2
Cytokine Signaling in Immune system	DUSP2,GH2,JAK1
Transcription	HIST1H2BL,RBBP7
ARMS-mediated activation	DUSP2,JAK1
Chromatin modifying enzymes	HIST1H2BL,RBBP7
Chromatin organization	HIST1H2BL,RBBP7
Constitutive Signaling by AKT1 E17K in Cancer	CDKN1A
FRS-mediated FGFR1 signaling	DUSP2,JAK1
FRS-mediated FGFR2 signaling	DUSP2,JAK1
FRS-mediated FGFR3 signaling	DUSP2,JAK1
FRS-mediated FGFR4 signaling	DUSP2,JAK1
Frs2-mediated activation	DUSP2,JAK1
GRB2 events in EGFR signaling	DUSP2,JAK1
GRB2 events in ERBB2 signaling	DUSP2,JAK1
Growth hormone receptor signaling	GH2
Interleukin receptor SHC signaling	DUSP2,JAK1
MAPK1/MAPK3 signaling	DUSP2,JAK1
Prolonged ERK activation events	DUSP2,JAK1
RAF/MAP kinase cascade	DUSP2,JAK1
Regulation of IFNA signaling	JAK1
SHC1 events in EGFR signaling	DUSP2,JAK1
SHC1 events in ERBB2 signaling	DUSP2,JAK1
SHC1 events in ERBB4 signaling	DUSP2,JAK1
SOS-mediated signalling	DUSP2,JAK1
Signaling by Leptin	DUSP2,JAK1
Signalling to RAS	DUSP2,JAK1
Signalling to p38 via RIT and RIN	DUSP2,JAK1
The canonical retinoid cycle in rods (twilight vision)	STRA6
mTORC1-mediated signalling	RPS6KB1
VEGFR2 mediated cell proliferation	DUSP2,JAK1
VEGFR2 mediated vascular permeability	CTNND1
Interleukin-2 signaling	DUSP2,JAK1
Signalling to ERKs	DUSP2,JAK1
Interleukin-3, 5 and GM-CSF signaling	DUSP2,JAK1
RNA Polymerase I Promoter Opening	HIST1H2BL
Adherens junctions interactions	CTNND1
NCAM signaling for neurite out-growth	DUSP2,JAK1
Packaging Of Telomere Ends	HIST1H2BL
M Phase	HIST1H2BL,LMNB1
DNA methylation	HIST1H2BL
Purine metabolism	AMPD3
Activated PKN1 stimulates transcription of AR (androgen receptor) regulated genes KLK2 and KLK3	HIST1H2BL
MAPK family signaling cascades	DUSP2,JAK1
Signaling by WNT in cancer	KREMEN2
FCERI mediated MAPK activation	DUSP2,JAK1
SIRT1 negatively regulates rRNA Expression	HIST1H2BL
Apoptotic cleavage of cellular proteins	LMNB1
Cyclin D associated events in G1	CDKN1A
G1 Phase	CDKN1A
Signaling by Wnt	HIST1H2BL,KREMEN2
Nuclear signaling by ERBB4	GH2
mTOR signalling	RPS6KB1
Negative regulation of MAPK pathway	DUSP2
PKB-mediated events	RPS6KB1
PKMTs methylate histone lysines	RBBP7
Condensation of Prophase Chromosomes	HIST1H2BL
Signaling by Interleukins	DUSP2,JAK1
Signaling by GPCR	DUSP2,JAK1,OR11A1,RGS14
RMTs methylate histone arginines	RBBP7
Formation of the ternary complex, and subsequently, the 43S complex	RPS7
G beta:gamma signalling through PI3Kgamma	JAK1
RNA Polymerase I Transcription Initiation	RBBP7
Nuclear Envelope Breakdown	LMNB1
G-protein beta:gamma signalling	JAK1
Nonhomologous End-Joining (NHEJ)	HIST1H2BL
Activation of the mRNA upon binding of the cap-binding complex and eIFs, and subsequent binding to 43S	RPS7
Amyloid formation	HIST1H2BL
Formation of the beta-catenin:TCF transactivating complex	HIST1H2BL
G2/M DNA damage checkpoint	HIST1H2BL
GPVI-mediated activation cascade	JAK1
IRE1alpha activates chaperones	C19orf10
Meiotic recombination	HIST1H2BL
RNA Polymerase I Chain Elongation	HIST1H2BL
Recruitment and ATM-mediated phosphorylation of repair and signaling proteins at DNA double strand breaks	HIST1H2BL
Ribosomal scanning and start codon recognition	RPS7
SCF(Skp2)-mediated degradation of p27/p21	CDKN1A
Translation initiation complex formation	RPS7
XBP1(S) activates chaperone genes	C19orf10
p53-Dependent G1 DNA Damage Response	CDKN1A
p53-Dependent G1/S DNA damage checkpoint	CDKN1A
DNA Double Strand Break Response	HIST1H2BL
G1/S DNA Damage Checkpoints	CDKN1A
RHO GTPases activate PKNs	HIST1H2BL
Telomere Maintenance	HIST1H2BL
Cell-cell junction organization	CTNND1
Cyclin E associated events during G1/S transition	CDKN1A
Cyclin A:Cdk2-associated events at S phase entry	CDKN1A
Interferon alpha/beta signaling	JAK1
Macroautophagy	BECN1
Orc1 removal from chromatin	CDKN1A
Switching of origins to a post-replicative state	CDKN1A
Antiviral mechanism by IFN-stimulated genes	JAK1
Gastrin-CREB signalling pathway via PKC and MAPK	DUSP2,JAK1
ISG15 antiviral mechanism	JAK1
Metabolism of proteins	C19orf10,HIST1H2BL,RPS7
Removal of licensing factors from origins	CDKN1A
Transcriptional regulation by small RNAs	HIST1H2BL
NoRC negatively regulates rRNA expression	HIST1H2BL
Regulation of DNA replication	CDKN1A
Negative epigenetic regulation of rRNA expression	HIST1H2BL
PI3K Cascade	RPS6KB1
Processing of DNA double-strand break ends	HIST1H2BL
GPCR downstream signaling	JAK1,OR11A1,RGS14
Metabolism of nucleotides	AMPD3
Peptide chain elongation	RPS7
Eukaryotic Translation Termination	RPS7
PI3K/AKT Signaling in Cancer	CDKN1A
Cell junction organization	CTNND1
Eukaryotic Translation Elongation	RPS7
G2/M Checkpoints	HIST1H2BL
Nonsense Mediated Decay (NMD) independent of the Exon Junction Complex (EJC)	RPS7
Unfolded Protein Response (UPR)	C19orf10
Interferon gamma signaling	JAK1
Viral mRNA Translation	RPS7
Formation of a pool of free 40S subunits	RPS7
Gene Silencing by RNA	HIST1H2BL
Hemostasis	DOCK7,JAK1
PI-3K cascade:FGFR1	CDKN1A
PI-3K cascade:FGFR2	CDKN1A
PI-3K cascade:FGFR3	CDKN1A
PI-3K cascade:FGFR4	CDKN1A
PI3K events in ERBB2 signaling	CDKN1A
PI3K events in ERBB4 signaling	CDKN1A
PIP3 activates AKT signaling	CDKN1A
Synthesis of DNA	CDKN1A
Visual phototransduction	STRA6
3' -UTR-mediated translational regulation	RPS7
Axon guidance	DUSP2,JAK1
DNA Replication	CDKN1A
GAB1 signalosome	CDKN1A
GTP hydrolysis and joining of the 60S ribosomal subunit	RPS7
L13a-mediated translational silencing of Ceruloplasmin expression	RPS7
Nonsense Mediated Decay (NMD) enhanced by the Exon Junction Complex (EJC)	RPS7
Nonsense-Mediated Decay (NMD)	RPS7
PI3K/AKT activation	CDKN1A
G1/S Transition	CDKN1A
SRP-dependent cotranslational protein targeting to membrane	RPS7
Cap-dependent Translation Initiation	RPS7
Eukaryotic Translation Initiation	RPS7
HDR through Homologous Recombination (HR) or Single Strand Annealing (SSA)	HIST1H2BL
Homology Directed Repair	HIST1H2BL
Factors involved in megakaryocyte development and platelet production	DOCK7
S Phase	CDKN1A

## Sheet: sensitive (10Gy)
pathway	gene names
Signal Transduction	ADRB1,ARRB2,CCNT1,DUSP8,EIF4E,FOXH1,GNA13,GPR132,INCENP,LHB,LRP6,MAG,MYO9A,OR5V1,PRKAB2,PYGO2,RASGRP4,SRGAP2,TAOK1,TNFAIP3,TNFRSF10B,TP53,TSC2
Activation of BH3-only proteins	BBC3,BCL2,TP53
Activation of PUMA and translocation to mitochondria	BBC3,TP53
Fatty acid, triacylglycerol, and ketone body metabolism	ACOX1,CHD9,HMGCR,HMGCS1,PRKAB2,RGL1
Metabolism	ACOX1,AKAP5,AKR7A2,ALDH3A1,CHD9,CYP17A1,DLST,HMGCR,HMGCS1,LHB,MTRR,NAGLU,NDOR1,NDUFC2,PRKAB2,RGL1,UGP2
Metabolism of proteins	CBX4,EIF4E,EXOSC7,GNE,LHB,LMAN1L,MGAT3,MME,MUC4,RPN2,RPS10,RPS16
PPARA activates gene expression	ACOX1,CHD9,HMGCR,HMGCS1,RGL1
Regulation of lipid metabolism by Peroxisome proliferator-activated receptor alpha (PPARalpha)	ACOX1,CHD9,HMGCR,HMGCS1,RGL1
Activation of gene expression by SREBF (SREBP)	CHD9,HMGCR,HMGCS1
BH3-only proteins associate with and inactivate anti-apoptotic BCL-2 members	BBC3,BCL2
Gene Expression	CCNT1,CHD9,EIF4E,EXOSC7,HIPK2,PRKAB2,RPN2,RPP25,RPS10,RPS16,TP53,TSC2,TSEN54,ZNF773
IGF1R signaling cascade	ARRB2,DUSP8,EIF4E,PRKAB2,RASGRP4,TSC2
IRS-mediated signalling	ARRB2,DUSP8,EIF4E,PRKAB2,RASGRP4,TSC2
IRS-related events triggered by IGF1R	ARRB2,DUSP8,EIF4E,PRKAB2,RASGRP4,TSC2
Insulin receptor signalling cascade	ARRB2,DUSP8,EIF4E,PRKAB2,RASGRP4,TSC2
Intrinsic Pathway for Apoptosis	BBC3,BCL2,TP53
PKB-mediated events	EIF4E,PRKAB2,TSC2
Signaling by Type 1 Insulin-like Growth Factor 1 Receptor (IGF1R)	ARRB2,DUSP8,EIF4E,PRKAB2,RASGRP4,TSC2
mTOR signalling	EIF4E,PRKAB2,TSC2
Androgen biosynthesis	CYP17A1,LHB
Biological oxidations	AKR7A2,ALDH3A1,CYP17A1,MTRR,UGP2
Endosomal/Vacuolar pathway	HLA-F,HLA-G
Immune System	ARRB2,BCL2,CD70,DUSP8,EIF4E,HLA-F,HLA-G,KLHL20,RASGRP4,SIGLEC11,TANK,TNFAIP3,TSC2,UBA6
Signaling by Insulin receptor	ARRB2,DUSP8,EIF4E,PRKAB2,RASGRP4,TSC2
Regulation of cholesterol biosynthesis by SREBP (SREBF)	CHD9,HMGCR,HMGCS1
Ribosomal scanning and start codon recognition	EIF4E,RPS10,RPS16
Translation initiation complex formation	EIF4E,RPS10,RPS16
Activation of the mRNA upon binding of the cap-binding complex and eIFs, and subsequent binding to 43S	EIF4E,RPS10,RPS16
Metabolism of lipids and lipoproteins	ACOX1,CHD9,CYP17A1,HMGCR,HMGCS1,LHB,PRKAB2,RGL1
Translation	EIF4E,RPN2,RPS10,RPS16
TP53 Regulates Metabolic Genes	PRKAB2,TP53,TSC2
Transcriptional Regulation by TP53	PRKAB2,TP53,TSC2
Apoptosis	BBC3,BCL2,TNFRSF10B,TP53
Cholesterol biosynthesis	HMGCR,HMGCS1
PI3K Cascade	EIF4E,PRKAB2,TSC2
Antigen Presentation: Folding, assembly and peptide loading of class I MHC	HLA-F,HLA-G
Programmed Cell Death	BBC3,BCL2,TNFRSF10B,TP53
Reactions specific to the hybrid N-glycan synthesis pathway	MGAT3
Cytokine Signaling in Immune system	ARRB2,CD70,DUSP8,EIF4E,HLA-F,HLA-G,RASGRP4
Post-translational protein modification	CBX4,GNE,LMAN1L,MGAT3,MUC4,RPN2
Asparagine N-linked glycosylation	GNE,LMAN1L,MGAT3,RPN2
Energy dependent regulation of mTOR by LKB1-AMPK	PRKAB2,TSC2
Generic Transcription Pathway	CCNT1,CHD9,HIPK2,PRKAB2,TP53,TSC2,ZNF773
YAP1- and WWTR1 (TAZ)-stimulated gene expression	CHD9,HIPK2
Developmental Biology	ARRB2,CHD9,DUSP8,FOXH1,KCNQ2,PAX4,RASGRP4,SRGAP2
Resolution of Sister Chromatid Cohesion	INCENP,PDS5A,TAOK1
Thrombin signalling through proteinase activated receptors (PARs)	ARRB2,GNA13
3' -UTR-mediated translational regulation	EIF4E,RPS10,RPS16
Defective MTR causes methylmalonic aciduria and homocystinuria type cblG	MTRR
Defective MTRR causes methylmalonic aciduria and homocystinuria type cblE	MTRR
GTP hydrolysis and joining of the 60S ribosomal subunit	EIF4E,RPS10,RPS16
L13a-mediated translational silencing of Ceruloplasmin expression	EIF4E,RPS10,RPS16
Transcriptional activation of cell cycle inhibitor p21	TP53
Transcriptional activation of p53 responsive genes	TP53
Metabolism of steroid hormones and vitamin D	CYP17A1,LHB
Mitotic Prometaphase	INCENP,PDS5A,TAOK1
SRP-dependent cotranslational protein targeting to membrane	RPN2,RPS10,RPS16
Steroid hormones	CYP17A1,LHB
Cap-dependent Translation Initiation	EIF4E,RPS10,RPS16
Eukaryotic Translation Initiation	EIF4E,RPS10,RPS16
RHO GTPases Activate Formins	INCENP,SRGAP2,TAOK1
Formation of the active cofactor, UDP-glucuronate	UGP2
Inhibition of TSC complex formation by PKB	TSC2
Interactions of Tat with host cellular proteins	CCNT1
The NLRP1 inflammasome	BCL2
Cellular responses to stress	CBX4,DNAJC7,PRKAB2,TP53,TSC2
Formation of the ternary complex, and subsequently, the 43S complex	RPS10,RPS16
Activation of NOXA and translocation to mitochondria	TP53
Deadenylation-dependent mRNA decay	EIF4E,EXOSC7
Death Receptor Signalling	TNFAIP3,TNFRSF10B
Mitochondrial biogenesis	CHD9,PRKAB2
Nucleotide-binding domain, leucine rich repeat containing receptor (NLR) signaling pathways	BCL2,TNFAIP3
AMPK inhibits chREBP transcriptional activation activity	PRKAB2
Class I MHC mediated antigen processing & presentation	HLA-F,HLA-G,KLHL20,UBA6
Extracellular matrix organization	ADAM8,COL27A1,DDR2,TNXB
Regulation of gene expression in endocrine-committed (NEUROG3+) progenitor cells	PAX4
tRNA processing in the nucleus	RPP25,TSEN54
Beta-oxidation of very long chain fatty acids	ACOX1
Immunoregulatory interactions between a Lymphoid and a non-Lymphoid cell	HLA-F,HLA-G,SIGLEC11
Mineralocorticoid biosynthesis	LHB
Separation of Sister Chromatids	INCENP,PDS5A,TAOK1
Signalling by NGF	ARRB2,DUSP8,MAG,RASGRP4,TSC2
ER-Phagosome pathway	HLA-F,HLA-G
Axonal growth inhibition (RHOA activation)	MAG
Downstream signaling of activated FGFR1	ARRB2,DUSP8,RASGRP4,TSC2
Downstream signaling of activated FGFR2	ARRB2,DUSP8,RASGRP4,TSC2
Downstream signaling of activated FGFR3	ARRB2,DUSP8,RASGRP4,TSC2
Downstream signaling of activated FGFR4	ARRB2,DUSP8,RASGRP4,TSC2
Innate Immune System	ARRB2,BCL2,DUSP8,RASGRP4,TANK,TNFAIP3,TSC2
Interferon alpha/beta signaling	HLA-F,HLA-G
Macroautophagy	PRKAB2,TSC2
Mitotic Anaphase	INCENP,PDS5A,TAOK1
Mitotic Metaphase and Anaphase	INCENP,PDS5A,TAOK1
RNF mutants show enhanced WNT signaling and proliferation	LRP6
Signaling by ERBB4	ARRB2,DUSP8,RASGRP4,TSC2
Signaling by FGFR1	ARRB2,DUSP8,RASGRP4,TSC2
Signaling by FGFR3	ARRB2,DUSP8,RASGRP4,TSC2
Signaling by FGFR4	ARRB2,DUSP8,RASGRP4,TSC2
Signaling by SCF-KIT	ARRB2,DUSP8,RASGRP4,TSC2
TRAIL signaling	TNFRSF10B
Adrenoceptors	ADRB1
Downstream signal transduction	ARRB2,DUSP8,RASGRP4,TSC2
Glucocorticoid biosynthesis	CYP17A1
Inactivation of Cdc42 and Rac	SRGAP2
Signaling by ERBB2	ARRB2,DUSP8,RASGRP4,TSC2
Signaling by FGFR	ARRB2,DUSP8,RASGRP4,TSC2
Signaling by FGFR2	ARRB2,DUSP8,RASGRP4,TSC2
p75NTR regulates axonogenesis	MAG
AKT phosphorylates targets in the cytosol	TSC2
Activation of BAD and translocation to mitochondria	BCL2
Activation of PPARGC1A (PGC-1alpha) by phosphorylation	PRKAB2
Adaptive Immune System	HLA-F,HLA-G,KLHL20,SIGLEC11,TSC2,UBA6
Antigen processing-Cross presentation	HLA-F,HLA-G
Axon guidance	ARRB2,DUSP8,KCNQ2,RASGRP4,SRGAP2
CASP8 activity is inhibited	TNFRSF10B
Chromatin modifying enzymes	HIST2H2AB,KAT8,KDM3B
Chromatin organization	HIST2H2AB,KAT8,KDM3B
Cohesin Loading onto Chromatin	PDS5A
Cytosolic iron-sulfur cluster assembly	NDOR1
DAP12 interactions	ARRB2,DUSP8,RASGRP4,TSC2
DAP12 signaling	ARRB2,DUSP8,RASGRP4,TSC2
Defects in cobalamin (B12) metabolism	MTRR
Dimerization of procaspase-8	TNFRSF10B
Disease	CCNT1,LRP6,MTRR,RPS10,RPS16,TSC2
Establishment of Sister Chromatid Cohesion	PDS5A
Eukaryotic Translation Elongation	RPS10,RPS16
Eukaryotic Translation Termination	RPS10,RPS16
FRS-mediated FGFR1 signaling	ARRB2,DUSP8,RASGRP4
FRS-mediated FGFR2 signaling	ARRB2,DUSP8,RASGRP4
FRS-mediated FGFR3 signaling	ARRB2,DUSP8,RASGRP4
FRS-mediated FGFR4 signaling	ARRB2,DUSP8,RASGRP4
Fc epsilon receptor (FCERI) signaling	ARRB2,DUSP8,RASGRP4,TSC2
Formation of a pool of free 40S subunits	RPS10,RPS16
GP1b-IX-V activation signalling	GP9
GRB2 events in EGFR signaling	ARRB2,DUSP8,RASGRP4
GRB2 events in ERBB2 signaling	ARRB2,DUSP8,RASGRP4
Glycogen synthesis	UGP2
Glycoprotein hormones	LHB
Hemostasis	ARRB2,GNA13,GP9,MAG,TP53
Hormone ligand-binding receptors	LHB
Import of palmitoyl-CoA into the mitochondrial matrix	PRKAB2
Interferon Signaling	EIF4E,HLA-F,HLA-G
Interferon gamma signaling	HLA-F,HLA-G
Lysine catabolism	DLST
Methylation	MTRR
Mitotic Telophase/Cytokinesis	PDS5A
NGF signalling via TRKA from the plasma membrane	ARRB2,DUSP8,RASGRP4,TSC2
Negative regulation of TCF-dependent signaling by WNT ligand antagonists	LRP6
Nonsense Mediated Decay (NMD) independent of the Exon Junction Complex (EJC)	RPS10,RPS16
Oxidative Stress Induced Senescence	CBX4,TP53
Passive transport by Aquaporins	AQP5
Peptide chain elongation	RPS10,RPS16
Peptide hormone biosynthesis	LHB
Peptide hormone metabolism	LHB,MME
Phase 1 - Functionalization of compounds	ALDH3A1,CYP17A1
Phase II conjugation	MTRR,UGP2
Platelet Adhesion to exposed collagen	GP9
Platelet activation, signaling and aggregation	ARRB2,GNA13,GP9
RAF/MAP kinase cascade	ARRB2,DUSP8,RASGRP4
RIG-I/MDA5 mediated induction of IFN-alpha/beta pathways	TANK,TNFAIP3
Regulation by c-FLIP	TNFRSF10B
SHC1 events in EGFR signaling	ARRB2,DUSP8,RASGRP4
SHC1 events in ERBB2 signaling	ARRB2,DUSP8,RASGRP4
SHC1 events in ERBB4 signaling	ARRB2,DUSP8,RASGRP4
SOS-mediated signalling	ARRB2,DUSP8,RASGRP4
Signaling by Activin	FOXH1
Signaling by EGFR	ARRB2,DUSP8,RASGRP4,TSC2
Signaling by PDGF	ARRB2,DUSP8,RASGRP4,TSC2
Signaling by Rho GTPases	INCENP,MYO9A,SRGAP2,TAOK1
TNFR1-induced proapoptotic signaling	TNFAIP3
Transport to the Golgi and subsequent modification	LMAN1L,MGAT3
Viral mRNA Translation	RPS10,RPS16
WNT5A-dependent internalization of FZD4	ARRB2
alpha-linolenic (omega3) and linoleic (omega6) acid metabolism	ACOX1
alpha-linolenic acid (ALA) metabolism	ACOX1
mRNA decay by 3' to 5' exoribonuclease	EXOSC7
tRNA processing	RPP25,TSEN54
ARMS-mediated activation	ARRB2,DUSP8,RASGRP4
Signalling to p38 via RIT and RIN	ARRB2,DUSP8,RASGRP4
Frs2-mediated activation	ARRB2,DUSP8,RASGRP4
MAPK1/MAPK3 signaling	ARRB2,DUSP8,RASGRP4
Metabolism of Angiotensinogen to Angiotensins	MME
Prolonged ERK activation events	ARRB2,DUSP8,RASGRP4
Regulation of necroptotic cell death	TNFRSF10B
Signaling by Leptin	ARRB2,DUSP8,RASGRP4
Acetylcholine Neurotransmitter Release Cycle	RAB3A
Butyrate Response Factor 1 (BRF1) binds and destabilizes mRNA	EXOSC7
Formation of Senescence-Associated Heterochromatin Foci (SAHF)	TP53
Integration of energy metabolism	AKAP5,PRKAB2
Interleukin receptor SHC signaling	ARRB2,DUSP8,RASGRP4
KSRP (KHSRP) binds and destabilizes mRNA	EXOSC7
Nonsense Mediated Decay (NMD) enhanced by the Exon Junction Complex (EJC)	RPS10,RPS16
Nonsense-Mediated Decay (NMD)	RPS10,RPS16
Signalling to RAS	ARRB2,DUSP8,RASGRP4
Tristetraprolin (TTP, ZFP36) binds and destabilizes mRNA	EXOSC7
VEGFR2 mediated cell proliferation	ARRB2,DUSP8,RASGRP4
HATs acetylate histones	HIST2H2AB,KAT8
Activation of IRF3/IRF7 mediated by TBK1/IKK epsilon	TANK
Activation of SMO	ARRB2
Defects in vitamin and cofactor metabolism	MTRR
Interleukin-2 signaling	ARRB2,DUSP8,RASGRP4
Norepinephrine Neurotransmitter Release Cycle	RAB3A
RIPK1-mediated regulated necrosis	TNFRSF10B
Regulated Necrosis	TNFRSF10B
Serotonin Neurotransmitter Release Cycle	RAB3A
Signalling to ERKs	ARRB2,DUSP8,RASGRP4
Citric acid cycle (TCA cycle)	DLST
GABA synthesis, release, reuptake and degradation	RAB3A
Interleukin-3, 5 and GM-CSF signaling	ARRB2,DUSP8,RASGRP4
Ligand-dependent caspase activation	TNFRSF10B
Signaling by NODAL	FOXH1
RHO GTPase Effectors	INCENP,SRGAP2,TAOK1
Glucuronidation	UGP2
Aflatoxin activation and detoxification	AKR7A2
Cobalamin (Cbl, vitamin B12) transport and metabolism	MTRR
Gastrin-CREB signalling pathway via PKC and MAPK	ARRB2,DUSP8,GPR132,RASGRP4
HS-GAG degradation	NAGLU
Inflammasomes	BCL2
Peroxisomal lipid metabolism	ACOX1
Regulation of FZD by ubiquitination	LRP6
NCAM signaling for neurite out-growth	ARRB2,DUSP8,RASGRP4
Signaling by NOTCH	ARRB2,TP53
Intrinsic Pathway of Fibrin Clot Formation	GP9
M Phase	INCENP,PDS5A,TAOK1
N-glycan antennae elongation in the medial/trans-Golgi	MGAT3
Rho GTPase cycle	MYO9A,SRGAP2
mTORC1-mediated signalling	EIF4E
Deadenylation of mRNA	EIF4E
Dopamine Neurotransmitter Release Cycle	RAB3A
Endogenous sterols	CYP17A1
G alpha (s) signalling events	ADRB1,LHB
RAF-independent MAPK1/3 activation	DUSP8
Thromboxane signalling through TP receptor	GNA13
Constitutive Signaling by AKT1 E17K in Cancer	TSC2
Glutamate Neurotransmitter Release Cycle	RAB3A
HDMs demethylate histones	KDM3B
MAPK family signaling cascades	ARRB2,DUSP8,RASGRP4
Sulfur amino acid metabolism	MTRR
Basigin interactions	MAG
TNFs bind their physiological receptors	CD70
FCERI mediated MAPK activation	ARRB2,DUSP8,RASGRP4
Influenza Viral RNA Transcription and Replication	RPS10,RPS16
ATF4 activates genes	EXOSC7
TNFR1-induced NFkappaB signaling pathway	TNFAIP3
Termination of O-glycan biosynthesis	MUC4
Neuronal System	AKAP5,KCNQ2,RAB3A
RORA activates gene expression	CHD9
Signaling by Wnt	ARRB2,LRP6,PYGO2
Influenza Life Cycle	RPS10,RPS16
Caspase activation via extrinsic apoptotic signalig pathway	TNFRSF10B
Interaction between L1 and Ankyrins	KCNQ2
PERK regulates gene expression	EXOSC7
Signaling by GPCR	ADRB1,ARRB2,DUSP8,GNA13,GPR132,LHB,OR5V1,RASGRP4
Activated NOTCH1 Transmits Signal to the Nucleus	ARRB2
Disassembly of the destruction complex and recruitment of AXIN to the membrane	LRP6
Elongation arrest and recovery	CCNT1
Glutamate Binding, Activation of AMPA Receptors and Synaptic Plasticity	AKAP5
HIV elongation arrest and recovery	CCNT1
NOD1/2 Signaling Pathway	TNFAIP3
Pausing and recovery of HIV elongation	CCNT1
Pausing and recovery of Tat-mediated HIV elongation	CCNT1
SMAD2/SMAD3:SMAD4 heterotrimer regulates transcription	CCNT1
Signaling by Interleukins	ARRB2,DUSP8,RASGRP4
Tat-mediated HIV elongation arrest and recovery	CCNT1
Trafficking of AMPA receptors	AKAP5
Oncogene Induced Senescence	TP53
Regulation of beta-cell development	PAX4
Signal amplification	GNA13
Signaling by Robo receptor	SRGAP2
TRAF6 mediated IRF7 activation	TANK
Transport of the SLBP independent Mature mRNA	EIF4E
VEGFA-VEGFR2 Pathway	ARRB2,DUSP8,RASGRP4
Influenza Infection	RPS10,RPS16
Cargo concentration in the ER	LMAN1L
Class A/1 (Rhodopsin-like receptors)	ADRB1,GPR132,LHB
Sialic acid metabolism	GNE
Transport of the SLBP Dependant Mature mRNA	EIF4E
Signaling by VEGF	ARRB2,DUSP8,RASGRP4
The citric acid (TCA) cycle and respiratory electron transport	DLST,NDUFC2
Negative regulators of RIG-I/MDA5 signaling	TNFAIP3
Regulation of TNFR1 signaling	TNFAIP3
Signaling by WNT in cancer	LRP6
Cellular Senescence	CBX4,TP53
Transport of Mature mRNA Derived from an Intronless Transcript	EIF4E
Transport of Mature mRNAs Derived from Intronless Transcripts	EIF4E
Platelet Aggregation (Plug Formation)	GP9
DNA Damage Recognition in GG-NER	COPS4
MAP2K and MAPK activation	ARRB2
Formation of Fibrin Clot (Clotting Cascade)	GP9
Histidine, lysine, phenylalanine, tyrosine, proline and tryptophan catabolism	DLST
Negative regulation of MAPK pathway	DUSP8
Amine ligand-binding receptors	ADRB1
BMAL1:CLOCK,NPAS2 activates circadian gene expression	CHD9
Cell Cycle	INCENP,PDS5A,TAOK1,TP53
Deactivation of the beta-catenin transactivating complex	PYGO2
Formation of HIV elongation complex in the absence of HIV Tat	CCNT1
Formation of HIV-1 elongation complex containing HIV-1 Tat	CCNT1
Formation of RNA Pol II elongation complex	CCNT1
Glucagon-like Peptide-1 (GLP1) regulates insulin secretion	AKAP5
HIV Transcription Elongation	CCNT1
Non-integrin membrane-ECM interactions	DDR2
Pre-NOTCH Transcription and Translation	TP53
RNA Polymerase II Transcription Elongation	CCNT1
Tat-mediated elongation of the HIV-1 transcript	CCNT1
Transcriptional activation of mitochondrial biogenesis	CHD9
Transcriptional activity of SMAD2/SMAD3:SMAD4 heterotrimer	CCNT1
Voltage gated Potassium channels	KCNQ2
TNF signaling	TNFAIP3
Diseases of metabolism	MTRR
Pyruvate metabolism and Citric Acid (TCA) cycle	DLST
RMTs methylate histone arginines	HIST2H2AB
Neurotransmitter Release Cycle	RAB3A
TCF dependent signaling in response to WNT	LRP6,PYGO2
Transport of Mature mRNA derived from an Intron-Containing Transcript	EIF4E
Aquaporin-mediated transport	AQP5
Autodegradation of the E3 ubiquitin ligase COP1	TP53
Stabilization of p53	TP53
Synthesis of substrates in N-glycan biosythesis	GNE
Formation of TC-NER Pre-Incision Complex	COPS4
Assembly of collagen fibrils and other multimeric structures	COL27A1
Heparan sulfate/heparin (HS-GAG) metabolism	NAGLU
Transmission across Chemical Synapses	AKAP5,RAB3A
Transport of Mature Transcript to Cytoplasm	EIF4E
ECM proteoglycans	TNXB
Metabolism of amino acids and derivatives	DLST,MTRR

## Sheet: normal (10Gy)
pathway	gene names
Generic Transcription Pathway	PPARA,PPM1A,SESN2,ZKSCAN5,ZNF175,ZNF254,ZNF564,ZNF671,ZNF675,ZNF740
DNA Damage/Telomere Stress Induced Senescence	CDKN1A,HIST1H1D,HIST2H2AC,MRE11A
Immune System	CD70,CDKN1A,DDX41,HECTD3,HLA-A,HLA-DQA2,IP6K2,ITPR2,MRE11A,RNF123,TANK,TAPBP,WASL,WIPF2
Gene Expression	HIST2H2AC,PPARA,PPM1A,RPS28,SESN2,ZKSCAN5,ZNF175,ZNF254,ZNF564,ZNF671,ZNF675,ZNF740
Inositol phosphate metabolism	IP6K2,NUDT4,SYNJ1
IRF3-mediated induction of type I IFN	DDX41,MRE11A
Cellular Senescence	CDKN1A,HIST1H1D,HIST2H2AC,MRE11A
Formation of Senescence-Associated Heterochromatin Foci (SAHF)	CDKN1A,HIST1H1D
STING mediated induction of host immune responses	DDX41,MRE11A
Metabolism	CYP3A4,GRHPR,IP6K2,ITPR2,NSDHL,NUDT4,PGM1,PPARA,SLC4A1,SYNJ1,UGT1A6,WASL
Antigen Presentation: Folding, assembly and peptide loading of class I MHC	HLA-A,TAPBP
Adaptive Immune System	CDKN1A,HECTD3,HLA-A,HLA-DQA2,ITPR2,RNF123,TAPBP
Class I MHC mediated antigen processing & presentation	HECTD3,HLA-A,RNF123,TAPBP
EPHB-mediated forward signaling	EPHB2,WASL
Fcgamma receptor (FCGR) dependent phagocytosis	ITPR2,WASL,WIPF2
Innate Immune System	CDKN1A,DDX41,ITPR2,MRE11A,TANK,WASL,WIPF2
RHO GTPases Activate WASPs and WAVEs	WASL,WIPF2
Transcriptional activation of cell cycle inhibitor p21	CDKN1A
Transcriptional activation of p53 responsive genes	CDKN1A
Activation of PUMA and translocation to mitochondria	BBC3
Apoptosis	BBC3,HIST1H1D,TNFRSF10A
Formation of the beta-catenin:TCF transactivating complex	HIST2H2AC,LEO1
Hemostasis	ANGPT4,ITPR2,PLAU,SRGN,TMSB4X
Meiotic recombination	HIST2H2AC,MRE11A
Nonhomologous End-Joining (NHEJ)	DCLRE1C,MRE11A
Organelle biogenesis and maintenance	CHCHD1,MRPL10,ODF2,PPARA
Programmed Cell Death	BBC3,HIST1H1D,TNFRSF10A
Synthesis of IPs in the nucleus	IP6K2
Cytosolic sensors of pathogen-associated DNA	DDX41,MRE11A
ER-Phagosome pathway	HLA-A,TAPBP
Galactose catabolism	PGM1
Interferon alpha/beta signaling	HLA-A,IP6K2
NOSTRIN mediated eNOS trafficking	WASL
Cellular responses to stress	CDKN1A,HIST1H1D,HIST2H2AC,MRE11A
Interferon Signaling	HLA-A,HLA-DQA2,IP6K2
Sensing of DNA Double Strand Breaks	MRE11A
Antigen processing-Cross presentation	HLA-A,TAPBP
BH3-only proteins associate with and inactivate anti-apoptotic BCL-2 members	BBC3
Bicarbonate transporters	SLC4A1
Elevation of cytosolic Ca2+ levels	ITPR2
Erythrocytes take up carbon dioxide and release oxygen	SLC4A1
Erythrocytes take up oxygen and release carbon dioxide	SLC4A1
Glyoxylate metabolism and glycine degradation	GRHPR
Meiosis	HIST2H2AC,MRE11A
Mitochondrial translation elongation	CHCHD1,MRPL10
Mitochondrial translation initiation	CHCHD1,MRPL10
Mitochondrial translation termination	CHCHD1,MRPL10
O2/CO2 exchange in erythrocytes	SLC4A1
Platelet activation, signaling and aggregation	ITPR2,SRGN,TMSB4X
Platelet degranulation	SRGN,TMSB4X
Response to elevated platelet cytosolic Ca2+	SRGN,TMSB4X
Senescence-Associated Secretory Phenotype (SASP)	CDKN1A,HIST2H2AC
TRAIL signaling	TNFRSF10A
CLEC7A (Dectin-1) induces NFAT activation	ITPR2
Dimerization of procaspase-8	TNFRSF10A
EPH-Ephrin signaling	EPHB2,WASL
Endosomal/Vacuolar pathway	HLA-A
HDR through MMEJ (alt-NHEJ)	MRE11A
Interferon gamma signaling	HLA-A,HLA-DQA2
Mitochondrial translation	CHCHD1,MRPL10
Nef mediated downregulation of MHC class I complex cell surface expression	HLA-A
Regulation by c-FLIP	TNFRSF10A
Regulation of actin dynamics for phagocytic cup formation	WASL,WIPF2
Synthesis of IP2, IP, and Ins in the cytosol	SYNJ1
Synthesis of pyrophosphates in the cytosol	NUDT4
RHO GTPase Effectors	HIST2H2AC,WASL,WIPF2
AKT phosphorylates targets in the cytosol	CDKN1A
Activation of DNA fragmentation factor	HIST1H1D
Apoptosis induced DNA fragmentation	HIST1H1D
CASP8 activity is inhibited	TNFRSF10A
Dissolution of Fibrin Clot	PLAU
DCC mediated attractive signaling	WASL
Glycogen breakdown (glycogenolysis)	PGM1
Glycogen synthesis	PGM1
Regulation of innate immune responses to cytosolic DNA	DDX41
Regulation of necroptotic cell death	TNFRSF10A
Activation of IRF3/IRF7 mediated by TBK1/IKK epsilon	TANK
Pre-NOTCH Processing in Golgi	RFNG
RIPK1-mediated regulated necrosis	TNFRSF10A
Regulated Necrosis	TNFRSF10A
Signaling by Wnt	HIST2H2AC,ITPR2,LEO1
Tie2 Signaling	ANGPT4
Signal Transduction	CDKN1A,HIST2H2AC,ITPR2,LEO1,OR11A1,OR2AG2,PPM1A,RFNG,TNFRSF10A,WASL,WIPF2
Ephrin signaling	EPHB2
Ligand-dependent caspase activation	TNFRSF10A
Platelet calcium homeostasis	ITPR2
Glucuronidation	UGT1A6
Metabolism of nitric oxide	WASL
Xenobiotics	CYP3A4
eNOS activation and regulation	WASL
