# Supplementary material for: Natural Cubic Spline Regression Modeling Followed by Dynamic Network Reconstruction for the Identification of Radiation-Sensitivity Gene Association Networks from Time-Course Transcriptome Data
Source: PLoS One. 2016 Aug 9;11(8):e0160791. doi: 10.1371/journal.pone.0160791 (PMC4978405; doi:10.1371/journal.pone.0160791)
Supplement: S5 Table — Table presents the names of significantly enriched (FDR<0.05) senescence associated pathways with corresponding differentially expressed genes for all treatment conditions. (XLSX) [file pone.0160791.s006.xlsx]

## Sheet: sensitive (1 Gy)
pathway	differentially expressed genes
Cellular Senescence	ANAPC1,ANAPC10,CCNA2,CCNE1,CCNE2,CDC23,CDK4,CDKN1A,E2F1,E2F2,EZH2,H2AFX,H2AFZ,H3F3A,HIRA,HIST1H1A,HIST1H1B,HIST1H1C,HIST1H1D,HIST1H1E,HIST1H2AB,HIST1H2AC,HIST1H2AD,HIST1H2AJ,HIST1H2BB,HIST1H2BC,HIST1H2BD,HIST1H2BH,HIST1H2BJ,HIST1H2BK,HIST1H2BL,HIST1H2BM,HIST1H2BN,HIST1H2BO,HIST1H4A,HIST2H2AC,HIST2H3A,HMGA1,HMGA2,JUN,LMNB1,MAP2K3,MAP2K6,MAP3K5,MDM2,POT1,RB1,RBBP7,RPS6KA1,RPS6KA3,TFDP1,TNRC6C,UBC
DNA Damage/Telomere Stress Induced Senescence	CCNA2,CCNE1,CCNE2,CDKN1A,H2AFX,H2AFZ,HIRA,HIST1H1A,HIST1H1B,HIST1H1C,HIST1H1D,HIST1H1E,HIST1H2AB,HIST1H2AC,HIST1H2AD,HIST1H2AJ,HIST1H2BB,HIST1H2BC,HIST1H2BD,HIST1H2BH,HIST1H2BJ,HIST1H2BK,HIST1H2BL,HIST1H2BM,HIST1H2BN,HIST1H2BO,HIST1H4A,HIST2H2AC,HMGA1,HMGA2,LMNB1,POT1,RB1
Oxidative Stress Induced Senescence	CDK4,E2F1,E2F2,EZH2,H2AFX,H2AFZ,H3F3A,HIST1H2AB,HIST1H2AC,HIST1H2AD,HIST1H2AJ,HIST1H2BB,HIST1H2BC,HIST1H2BD,HIST1H2BH,HIST1H2BJ,HIST1H2BK,HIST1H2BL,HIST1H2BM,HIST1H2BN,HIST1H2BO,HIST1H4A,HIST2H2AC,HIST2H3A,JUN,MAP2K3,MAP2K6,MAP3K5,MDM2,RBBP7,TFDP1,TNRC6C,UBC
Senescence-Associated Secretory Phenotype (SASP)	ANAPC1,ANAPC10,CCNA2,CDC23,CDK4,CDKN1A,H2AFX,H2AFZ,H3F3A,HIST1H2AB,HIST1H2AC,HIST1H2AD,HIST1H2AJ,HIST1H2BB,HIST1H2BC,HIST1H2BD,HIST1H2BH,HIST1H2BJ,HIST1H2BK,HIST1H2BL,HIST1H2BM,HIST1H2BN,HIST1H2BO,HIST1H4A,HIST2H2AC,HIST2H3A,JUN,RPS6KA1,RPS6KA3,UBC
Formation of Senescence-Associated Heterochromatin Foci (SAHF)	CDKN1A,HIRA,HIST1H1A,HIST1H1B,HIST1H1C,HIST1H1D,HIST1H1E,HMGA1,HMGA2,LMNB1,RB1

## Sheet: sensitive (10 Gy)
pathway	differentially expressed genes
Cellular Senescence	ACD,ANAPC1,ANAPC11,ANAPC4,ANAPC5,CBX2,CBX4,CBX6,CCNA2,CCNE1,CCNE2,CDC23,CDK2,CDK4,CDKN1A,CDKN1B,CDKN2A,CDKN2C,CDKN2D,CEBPB,E2F1,E2F2,EED,EHMT1,EHMT2,EZH2,H2AFX,H2AFZ,H3F3A,HIST1H1A,HIST1H1B,HIST1H1C,HIST1H1D,HIST1H1E,HIST1H2AB,HIST1H2AC,HIST1H2AD,HIST1H2AJ,HIST1H2BB,HIST1H2BC,HIST1H2BD,HIST1H2BH,HIST1H2BJ,HIST1H2BK,HIST1H2BL,HIST1H2BM,HIST1H2BN,HIST1H2BO,HIST1H3A,HIST1H4A,HIST2H2AC,HIST2H2BE,HIST…
DNA Damage/Telomere Stress Induced Senescence	ACD,CCNA2,CCNE1,CCNE2,CDK2,CDKN1A,CDKN1B,H2AFX,H2AFZ,HIST1H1A,HIST1H1B,HIST1H1C,HIST1H1D,HIST1H1E,HIST1H2AB,HIST1H2AC,HIST1H2AD,HIST1H2AJ,HIST1H2BB,HIST1H2BC,HIST1H2BD,HIST1H2BH,HIST1H2BJ,HIST1H2BK,HIST1H2BL,HIST1H2BM,HIST1H2BN,HIST1H2BO,HIST1H4A,HIST2H2AC,HIST2H2BE,HIST3H2BB,HIST3H3,HMGA1,HMGA2,KAT5,LMNB1,NBN,POT1,RB1,TERF2,TERF2IP,TP53
Oxidative Stress Induced Senescence	CBX2,CBX4,CBX6,CDK4,CDKN2A,CDKN2C,CDKN2D,E2F1,E2F2,EED,EZH2,H2AFX,H2AFZ,H3F3A,HIST1H2AB,HIST1H2AC,HIST1H2AD,HIST1H2AJ,HIST1H2BB,HIST1H2BC,HIST1H2BD,HIST1H2BH,HIST1H2BJ,HIST1H2BK,HIST1H2BL,HIST1H2BM,HIST1H2BN,HIST1H2BO,HIST1H3A,HIST1H4A,HIST2H2AC,HIST2H2BE,HIST2H3A,HIST3H2BB,JUN,MAP2K3,MAP2K4,MAP2K6,MAP2K7,MAP3K5,MAPK1,MAPK11,MAPK14,MAPK9,MAPKAPK3,MAPKAPK5,MDM2,PHC1,PHC2,PHC3,RBBP4,RBBP7,RPS27A,SC…
Senescence-Associated Secretory Phenotype (SASP)	ANAPC1,ANAPC11,ANAPC4,ANAPC5,CCNA2,CDC23,CDK2,CDK4,CDKN1A,CDKN1B,CDKN2A,CDKN2C,CDKN2D,CEBPB,EHMT1,EHMT2,H2AFX,H2AFZ,H3F3A,HIST1H2AB,HIST1H2AC,HIST1H2AD,HIST1H2AJ,HIST1H2BB,HIST1H2BC,HIST1H2BD,HIST1H2BH,HIST1H2BJ,HIST1H2BK,HIST1H2BL,HIST1H2BM,HIST1H2BN,HIST1H2BO,HIST1H3A,HIST1H4A,HIST2H2AC,HIST2H2BE,HIST2H3A,HIST3H2BB,IL1A,JUN,MAPK1,MAPK7,NFKB1,RPS27A,RPS6KA1,RPS6KA3,UBA52,UBB,UBC,UBE2C,UBE2E1
Formation of Senescence-Associated Heterochromatin Foci (SAHF)	CDKN1A,HIST1H1A,HIST1H1B,HIST1H1C,HIST1H1D,HIST1H1E,HMGA1,HMGA2,LMNB1,RB1,TP53

## Sheet: normal (10 Gy)
pathway	differentially expressed genes
Cellular Senescence	ACD,ANAPC1,ANAPC2,ANAPC4,ASF1A,CBX2,CBX6,CCNA2,CCNE1,CCNE2,CDC16,CDC23,CDC26,CDK2,CDK4,CDK6,CDKN1A,CDKN1B,E2F1,E2F2,E2F3,H2AFX,H2AFZ,H3F3A,HIST1H1B,HIST1H1C,HIST1H1D,HIST1H1E,HIST1H2AB,HIST1H2AC,HIST1H2AD,HIST1H2AJ,HIST1H2BB,HIST1H2BH,HIST1H2BJ,HIST1H2BL,HIST1H2BN,HIST1H2BO,HIST1H3A,HIST1H4A,HIST2H2AC,HIST2H2BE,HIST2H3A,HIST3H3,HMGA1,HMGA2,JUN,KAT5,KDM6B,LMNB1,MAP2K4,MAPK11,MAPK9,MDM2,MRE11A,NBN,…
DNA Damage/Telomere Stress Induced Senescence	ACD,ASF1A,CCNA2,CCNE1,CCNE2,CDK2,CDKN1A,CDKN1B,H2AFX,H2AFZ,HIST1H1B,HIST1H1C,HIST1H1D,HIST1H1E,HIST1H2AB,HIST1H2AC,HIST1H2AD,HIST1H2AJ,HIST1H2BB,HIST1H2BH,HIST1H2BJ,HIST1H2BL,HIST1H2BN,HIST1H2BO,HIST1H4A,HIST2H2AC,HIST2H2BE,HIST3H3,HMGA1,HMGA2,KAT5,LMNB1,MRE11A,NBN,POT1,TERF2,TERF2IP
Oxidative Stress Induced Senescence	CBX2,CBX6,CDK4,CDK6,E2F1,E2F2,E2F3,H2AFX,H2AFZ,H3F3A,HIST1H2AB,HIST1H2AC,HIST1H2AD,HIST1H2AJ,HIST1H2BB,HIST1H2BH,HIST1H2BJ,HIST1H2BL,HIST1H2BN,HIST1H2BO,HIST1H3A,HIST1H4A,HIST2H2AC,HIST2H2BE,HIST2H3A,JUN,KDM6B,MAP2K4,MAPK11,MAPK9,MDM2,RBBP7,SUZ12,TFDP1,UBC
Senescence-Associated Secretory Phenotype (SASP)	ANAPC1,ANAPC2,ANAPC4,CCNA2,CDC16,CDC23,CDC26,CDK2,CDK4,CDK6,CDKN1A,CDKN1B,H2AFX,H2AFZ,H3F3A,HIST1H2AB,HIST1H2AC,HIST1H2AD,HIST1H2AJ,HIST1H2BB,HIST1H2BH,HIST1H2BJ,HIST1H2BL,HIST1H2BN,HIST1H2BO,HIST1H3A,HIST1H4A,HIST2H2AC,HIST2H2BE,HIST2H3A,JUN,NFKB1,RPS6KA1,STAT3,UBC,UBE2C
Formation of Senescence-Associated Heterochromatin Foci (SAHF)	ASF1A,CDKN1A,HIST1H1B,HIST1H1C,HIST1H1D,HIST1H1E,HMGA1,HMGA2,LMNB1
Oncogene Induced Senescence	CDK4,CDK6,E2F1,E2F2,E2F3,MDM2,TFDP1,UBC
